# Supplementary material for: Conserved G-Quadruplex Motifs in Gene Promoter Region Reveals a Novel Therapeutic Approach to Target Multi-Drug Resistance Klebsiella pneumoniae
Source: Front Microbiol. 2020 Jun 26;11:1269. doi: 10.3389/fmicb.2020.01269 (PMC7344255; doi:10.3389/fmicb.2020.01269)
Supplement: Supplementary file 2 [file Data_Sheet_2.xlsx]

## Sheet: List of genomes used in study
List of completely sequenced Klebsiella pneumoniae strains (till oct. 2019) used in this study
Organism	Strain	Genome Size (Mb)	GC content	Genes	Proteins	Date of submission
Klebsiella pneumoniae subsp. pneumoniae	HS11286	5.68232	57.1373	5867	5779	2011-12-21
Klebsiella pneumoniae subsp. pneumoniae	NTUH-K2044	5.47267	57.3928	5340	5073	2005-01-05
Klebsiella pneumoniae subsp. pneumoniae	ATCC 700721; MGH 78578	5.69489	57.1666	5649	5358	2007-07-05
Klebsiella pneumoniae subsp. pneumoniae	KCTC 2242	5.46242	57.3252	5374	5098	2011-07-12
Klebsiella pneumoniae subsp. pneumoniae	1084	5.38671	57.4	5197	4927	2012-08-29
Klebsiella pneumoniae JM45	JM45	5.60317	57.2405	5670	5284	2013-08-12
Klebsiella pneumoniae CG43	CG43	5.16686	57.6	5012	4807	2013-10-18
Klebsiella pneumoniae subsp. pneumoniae	Kp13	5.73989	56.8079	5721	5425	2013-12-30
Klebsiella pneumoniae	ATCC BAA-2146	5.7815	56.9738	5868	5595	2014-02-05
Klebsiella pneumoniae 30684/NJST258_2	30684/NJST258_2	5.41722	57.4316	5404	5194	2014-03-19
Klebsiella pneumoniae 30660/NJST258_1	30660/NJST258_1	5.54094	57.146	5544	5293	2014-03-19
Klebsiella pneumoniae	Kp52.145	5.65568	57.0991	5572	5209	2014-03-21
Klebsiella pneumoniae subsp. pneumoniae	KPNIH10	5.76782	57.1433	5823	5579	2014-05-27
Klebsiella pneumoniae subsp. pneumoniae	KPNIH27	6.13244	56.7058	6254	5875	2014-05-27
Klebsiella pneumoniae subsp. pneumoniae	KPNIH24	5.73456	57.1176	5791	5529	2014-06-27
Klebsiella pneumoniae subsp. pneumoniae	KPNIH1	5.76661	57.1432	5822	5581	2014-07-02
Klebsiella pneumoniae subsp. pneumoniae	KPR0928	5.43679	57.3174	5430	5220	2014-07-02
Klebsiella pneumoniae subsp. pneumoniae	PittNDM01	5.8123	56.7812	5815	5519	2014-07-24
Klebsiella pneumoniae	blaNDM-1	5.51033	57.2905	5577	5320	2014-08-14
Klebsiella pneumoniae subsp. pneumoniae	ATCC 43816 KPPR1	5.37483	57.4	5217	4991	2014-08-21
Klebsiella pneumoniae	PMK1	5.99074	56.5508	5924	5582	2014-10-08
Klebsiella pneumoniae subsp. pneumoniae	KPNIH33	5.69522	57.2179	5650	5419	2014-11-12
Klebsiella pneumoniae subsp. pneumoniae	KPNIH32	5.85831	57.007	5876	5619	2014-11-12
Klebsiella pneumoniae	XH209	5.11888	57.6	5007	4818	2014-11-13
Klebsiella pneumoniae subsp. pneumoniae	KPNIH30	5.48415	57.2625	5492	5283	2014-11-17
Klebsiella pneumoniae subsp. pneumoniae	KPNIH29	5.5206	57.1769	5493	5186	2014-11-17
Klebsiella pneumoniae subsp. pneumoniae	KPNIH31	5.47358	57.2555	5431	5151	2014-11-17
Klebsiella pneumoniae HK787	HK787	5.32939	57.5	5186	4986	2015-01-02
Klebsiella pneumoniae	32192	5.6208	57.2065	5635	5335	2015-01-05
Klebsiella pneumoniae	34618	5.64991	57.2079	5682	5425	2015-01-05
Klebsiella pneumoniae subsp. pneumoniae	1158	5.34104	57.2	5215	4986	2015-01-06
Klebsiella pneumoniae subsp. pneumoniae	234-12	5.64883	56.7773	5616	5325	2015-04-29
Klebsiella pneumoniae	CAV1596	5.62052	57.1393	5617	5384	2015-06-09
Klebsiella pneumoniae	CAV1392	5.55249	57.2436	5562	5305	2015-06-09
Klebsiella pneumoniae	CAV1344	5.81001	57.0961	5914	5604	2015-06-09
Klebsiella pneumoniae DMC1097	DMC1097	5.71069	57.0422	5747	5507	2015-07-23
Klebsiella pneumoniae UHKPC33	UHKPC33	5.66312	57.1333	5714	5448	2015-07-23
Klebsiella pneumoniae UHKPC07	UHKPC07	5.52378	57.3213	5545	5320	2015-07-23
Klebsiella pneumoniae 500_1420	500_1420	5.54764	57.2924	5653	5381	2015-07-23
Klebsiella pneumoniae	YH43	5.52032	57.3	5367	5155	2015-09-15
Klebsiella pneumoniae	KP617	5.69605	56.8612	5669	5408	2015-10-06
Klebsiella pneumoniae KP-1	KP-1	5.37567	57.3971	5382	5092	2015-10-22
Klebsiella pneumoniae	MS6671	5.9802	56.5426	6068	5759	2015-12-01
Klebsiella pneumoniae	CAV1193	5.8747	57.0929	5978	5668	2015-12-03
Klebsiella pneumoniae	KpN06	5.65049	57.0185	5799	5449	2015-12-03
Klebsiella pneumoniae	KpN01	5.68063	56.9887	5823	5478	2015-12-03
Klebsiella pneumoniae	J1	5.40687	57.2556	5379	5068	2015-12-24
Klebsiella pneumoniae subsp. pneumoniae	NUHL24835	5.53519	57.2067	5470	5232	2016-01-21
Klebsiella pneumoniae subsp. pneumoniae	RJF999	5.69083	57.1064	5619	5325	2016-01-22
Klebsiella pneumoniae subsp. pneumoniae	RJF293	5.45059	57.1955	5302	5025	2016-01-22
Klebsiella pneumoniae subsp. pneumoniae	TGH8	5.43972	57	5461	5150	2016-04-05
Klebsiella pneumoniae subsp. pneumoniae	TGH10	5.35546	57.3	5390	5090	2016-04-05
Klebsiella pneumoniae	SKGH01	6.08846	56.5414	6122	5764	2016-05-16
Klebsiella pneumoniae	W14	5.49548	57.1624	5382	5148	2016-05-18
Klebsiella pneumoniae	AATZP	5.56659	57.1357	5453	5227	2016-05-19
Klebsiella pneumoniae	KPNIH39	5.77967	56.9455	5792	5480	2016-06-15
Klebsiella pneumoniae	BR	5.42072	57.3423	5297	4997	2016-06-15
Klebsiella pneumoniae	Kpn223	5.53613	57.1901	5488	5218	2016-06-16
Klebsiella pneumoniae	Kpn555	5.73034	57.0043	5718	5420	2016-06-16
Klebsiella pneumoniae	KPNIH36	5.68147	57.207	5742	5503	2016-06-22
Klebsiella pneumoniae	TH1	5.49547	57.1624	5385	5151	2016-06-27
Klebsiella pneumoniae	DHQP1002001	5.55846	57.3358	5716	5300	2016-08-12
Klebsiella pneumoniae	blood sample 2	5.80373	57.0021	5872	5619	2016-08-16
Klebsiella pneumoniae	ED2	5.41296	57.4	5283	5042	2016-08-19
Klebsiella pneumoniae	ED23	5.5874	57.3144	5491	5212	2016-08-19
Klebsiella pneumoniae	11	5.8056	56.7804	5864	5519	2016-08-23
Klebsiella pneumoniae	23	5.48385	57.1811	5489	5197	2016-08-23
Klebsiella pneumoniae	UCLAOXA232KP	5.79855	57.018	5846	5527	2016-09-08
Klebsiella pneumoniae	UCLAOXA232KP_Pt0	5.31274	57.5	5272	5029	2016-09-08
Klebsiella pneumoniae	UCLAOXA232KP	5.88049	56.9253	5967	5621	2016-09-08
Klebsiella pneumoniae subsp. pneumoniae	TGH13	5.34458	57.4	5301	5045	2016-09-26
Klebsiella pneumoniae	KP36	5.75921	57.0259	5669	5371	2016-10-03
Klebsiella pneumoniae	KP5	5.71885	56.9544	5668	5392	2016-10-27
Klebsiella pneumoniae	CAV1016	5.59711	57.2235	5578	5344	2016-11-07
Klebsiella pneumoniae	Kp_Goe_822579	5.92094	56.6265	5999	5684	2016-11-22
Klebsiella pneumoniae	SWU01	5.69906	57.3888	5759	5491	2016-12-13
Klebsiella pneumoniae	Kp_Goe_33208	5.65566	56.9603	5669	5389	2016-12-13
Klebsiella pneumoniae	Kp_Goe_71070	5.65894	56.9579	5677	5395	2016-12-13
Klebsiella pneumoniae	MNCRE53	5.81154	56.8775	5911	5627	2016-12-13
Klebsiella pneumoniae	MNCRE78	5.77846	56.8698	5879	5584	2016-12-13
Klebsiella pneumoniae	MNCRE69	5.77376	56.8754	5873	5585	2016-12-13
Klebsiella pneumoniae	Kp_Goe_62629	5.77858	57.1601	5834	5543	2016-12-13
Klebsiella pneumoniae	Kp_Goe_39795	5.67652	56.9228	5752	5409	2016-12-13
Klebsiella pneumoniae	CAV1453	5.59498	57.2856	5599	5359	2016-12-13
Klebsiella pneumoniae	Kp_Goe_822917	5.58428	57.2174	5590	5321	2016-12-13
Klebsiella pneumoniae	CAV1417	5.51354	56.9889	5733	5373	2016-12-13
Klebsiella pneumoniae	Kp_Goe_154414	5.85129	56.6242	5908	5562	2016-12-13
Klebsiella pneumoniae	CAV1042	5.75226	56.809	5751	5449	2016-12-19
Klebsiella pneumoniae	Kp_Goe_827024	5.90769	56.635	5984	5670	2016-12-19
Klebsiella pneumoniae	Kp_Goe_149832	5.92029	56.6244	5992	5678	2016-12-19
Klebsiella pneumoniae	Kp_Goe_149473	5.91632	56.6259	5988	5677	2016-12-19
Klebsiella pneumoniae	Kp_Goe_827026	5.9135	56.6278	5955	5662	2016-12-19
Klebsiella pneumoniae	KP_Goe_828304	5.91408	56.6249	5994	5683	2016-12-19
Klebsiella pneumoniae	Kp_Goe_152021	5.92138	56.6264	5988	5673	2016-12-19
Klebsiella pneumoniae	Kp_Goe_821588	5.52615	57.2691	5503	5244	2016-12-19
Klebsiella pneumoniae	CAV1217	5.37906	57.0898	5547	5220	2016-12-19
Klebsiella pneumoniae	Kp_Goe_121641	5.62773	56.9613	5635	5358	2016-12-21
Klebsiella pneumoniae	AR_0049	5.77948	56.9764	5977	5661	2016-12-27
Klebsiella pneumoniae	ATCC 35657	5.38797	57.4114	5293	5078	2017-01-05
Klebsiella pneumoniae	CR14	6.06389	56.7789	6112	5797	2017-01-17
Klebsiella pneumoniae	NY9	5.88091	57.0263	6124	5760	2017-01-17
Klebsiella pneumoniae	CN1	5.4358	57.2904	5382	5123	2017-01-17
Klebsiella pneumoniae	1756	5.26977	57.5326	5168	4933	2017-01-17
Klebsiella pneumoniae	825795-1	5.86916	56.6811	5935	5623	2017-01-19
Klebsiella pneumoniae	KP38731	5.85294	57.0986	5916	5328	2017-03-02
Klebsiella pneumoniae	AR_0098	5.70839	57.1358	5601	5391	2017-03-21
Klebsiella pneumoniae	AR_0068	5.88478	56.7699	5970	5639	2017-03-21
Klebsiella pneumoniae	AR_0115	5.66611	57.1255	5547	5351	2017-03-21
Klebsiella pneumoniae	AR_0117	5.83829	56.8012	5572	5319	2017-03-21
Klebsiella pneumoniae	K66-45	6.08113	56.5004	5962	5710	2017-04-27
Klebsiella pneumoniae	kp757	5.26485	57.6	5269	5011	2017-05-02
Klebsiella pneumoniae	BK13043	5.89665	56.9512	5744	5517	2017-05-23
Klebsiella pneumoniae	KPN1482	5.96528	56.6651	5902	5641	2017-05-23
Klebsiella pneumoniae	KPN528	5.97307	56.714	5735	5350	2017-05-23
Klebsiella pneumoniae subsp. pneumoniae	RJA166	5.91867	56.6853	5692	5449	2017-06-02
Klebsiella pneumoniae	AR_0143	5.98926	56.8854	5804	5559	2017-06-08
Klebsiella pneumoniae	AR_0129	5.83582	56.9384	5714	5519	2017-06-08
Klebsiella pneumoniae	AR_0047	5.77432	57.0712	5675	5473	2017-06-08
Klebsiella pneumoniae	AR_0112	5.85968	56.9712	5746	5534	2017-06-08
Klebsiella pneumoniae	AR_0146	5.74613	57.0418	5577	5366	2017-06-08
Klebsiella pneumoniae	AR_0158	5.80682	56.6527	5630	5328	2017-06-08
Klebsiella pneumoniae	AR_0138	5.70811	57.0204	5530	5307	2017-06-13
Klebsiella pneumoniae	AR_0126	5.59817	57.2235	5428	5233	2017-06-13
Klebsiella pneumoniae	AR_0113	5.84984	56.9658	5737	5531	2017-06-13
Klebsiella pneumoniae	AR_0120	5.99573	56.9145	5869	5663	2017-06-16
Klebsiella pneumoniae	AR_0125	5.72656	57.1216	5600	5381	2017-06-16
Klebsiella pneumoniae	AR_0139	6.05428	56.5739	5953	5673	2017-06-20
Klebsiella pneumoniae	AR_0107	5.65832	56.9972	5570	5336	2017-06-20
Klebsiella pneumoniae	AR_0152	5.78213	57.0057	5588	5378	2017-06-20
Klebsiella pneumoniae	AR_0145	5.65627	57.0764	5439	5237	2017-06-20
Klebsiella pneumoniae	AR_0148	5.79861	56.8151	5682	5471	2017-06-20
Klebsiella pneumoniae	19051	5.33298	57.4	5109	4899	2017-06-27
Klebsiella pneumoniae	DHQP1605752_NV	5.81658	56.9091	5762	5466	2017-06-30
Klebsiella pneumoniae	BIC-1	5.62195	57.1666	5502	5317	2017-08-08
Klebsiella pneumoniae subsp. pneumoniae	AUSMDU00008079	5.8277	56.9926	5714	5517	2017-08-14
Klebsiella pneumoniae	911021	5.45636	57.5	5283	5098	2017-08-24
Klebsiella pneumoniae	721005	5.47586	57.4	5319	5129	2017-08-30
Klebsiella pneumoniae subsp. pneumoniae	KpvK54	5.47961	57.1201	-	-	2017-09-05
Klebsiella pneumoniae	FDAARGOS_444	5.88098	57.0922	5988	5662	2017-10-18
Klebsiella pneumoniae	FDAARGOS_446	5.76965	57.0413	5823	5532	2017-10-18
Klebsiella pneumoniae	FDAARGOS_439	5.75286	57.0546	5764	5441	2017-10-18
Klebsiella pneumoniae subsp. pneumoniae	ST101:960186733	5.84636	56.8784	5861	5545	2017-10-24
Klebsiella pneumoniae	QS17-0029	5.61705	57.1056	5776	5418	2017-10-24
Klebsiella pneumoniae	KSB1_5D	5.76889	57.0755	5626	5372	2017-11-02
Klebsiella pneumoniae	INF249	5.67647	57.1142	5490	5254	2017-11-06
Klebsiella pneumoniae	INF322	5.6846	57.1107	5484	5244	2017-11-06
Klebsiella pneumoniae	KSB1_7J	5.35454	57.1	5150	4977	2017-11-06
Klebsiella pneumoniae	INF042	5.51945	57.2545	5341	5163	2017-11-06
Klebsiella pneumoniae	INF059	5.51945	57.2545	5340	5162	2017-11-06
Klebsiella pneumoniae	INF164	5.76643	57.0781	5883	5537	2017-11-06
Klebsiella pneumoniae	INF163	5.73611	57.0875	5594	5345	2017-11-06
Klebsiella pneumoniae	INF158	5.769	57.0755	5628	5373	2017-11-06
Klebsiella pneumoniae	INF157	5.76899	57.0755	5628	5373	2017-11-06
Klebsiella pneumoniae	INF278	5.73122	57.0872	5590	5343	2017-11-06
Klebsiella pneumoniae	INF274	5.7322	57.085	5592	5345	2017-11-06
Klebsiella pneumoniae	QS17-0161	5.71705	56.9231	5474	5259	2017-11-06
Klebsiella pneumoniae	KSB1_9D	5.70226	57.0851	5562	5314	2017-11-06
Klebsiella pneumoniae	KSB1_4E	5.69806	56.8663	5460	5242	2017-11-06
Klebsiella pneumoniae	KSB1_7E	5.44867	57.0618	5202	5025	2017-11-06
Klebsiella pneumoniae	KSB1_10J	5.67799	56.8681	5440	5229	2017-11-06
Klebsiella pneumoniae	KSB2_1B	6.02571	56.6535	5812	5538	2017-11-06
Klebsiella pneumoniae	P1428	5.63329	57.1	5327	4991	2017-11-07
Klebsiella pneumoniae subsp. pneumoniae	H11	5.31682	57.4	5079	4898	2017-11-07
Klebsiella pneumoniae	CRKP-2297	5.70792	57.062	5528	5295	2017-11-20
Klebsiella pneumoniae	CRKP-1215	5.72034	57.0477	5548	5302	2017-11-20
Klebsiella pneumoniae	NU-CRE047	6.06734	56.8977	6265	5888	2017-12-06
Klebsiella pneumoniae	AUSMDU00008119	5.74359	57.0952	5621	5427	2017-12-06
Klebsiella pneumoniae	AUSMDU00003562	5.63366	57.0864	5528	5325	2017-12-06
Klebsiella pneumoniae	SGH10	5.7167	57.1083	5434	5202	2017-12-07
Klebsiella pneumoniae	459	5.32094	57.4	5159	4962	2017-12-07
Klebsiella pneumoniae	NR5632	5.7419	57.1267	5583	5360	2017-12-12
Klebsiella pneumoniae	KP1768	5.74543	57.124	5591	5369	2017-12-12
Klebsiella pneumoniae	KP1766	5.75119	57.1298	5589	5363	2017-12-12
Klebsiella pneumoniae	KP69	5.85983	57.113	6076	5720	2017-12-28
Klebsiella pneumoniae	F44	5.89941	56.8551	6152	5747	2017-12-28
Klebsiella pneumoniae	002SK2	5.63098	57.2002	5671	5117	2017-12-28
Klebsiella pneumoniae	JS187	5.84596	56.8659	6012	5659	2017-12-28
Klebsiella pneumoniae	2N3	5.31955	57.3	5223	5007	2018-01-03
Klebsiella pneumoniae subsp. pneumoniae	GD4	5.53763	57.3766	5695	5392	2018-01-21
Klebsiella pneumoniae	KPNIH50	6.20976	56.3589	6539	6131	2018-01-29
Klebsiella pneumoniae	KPNIH49	6.37455	56.1673	6713	6185	2018-01-29
Klebsiella pneumoniae	WCHKP34	5.75233	56.8408	5876	5581	2018-01-30
Klebsiella pneumoniae subsp. pneumoniae	BR21	5.70873	57.2081	5872	5527	2018-02-02
Klebsiella pneumoniae subsp. pneumoniae	BR7	5.43135	57.3631	5536	5235	2018-02-02
Klebsiella pneumoniae	KPNIH48	6.29682	56.2793	6546	6139	2018-02-04
Klebsiella pneumoniae	WCHKP649	5.63287	57.2677	5788	5488	2018-02-06
Klebsiella pneumoniae	NUHL30457	5.7829	57.0198	5934	5585	2018-02-12
Klebsiella pneumoniae	AR_0066	5.7336	57.1585	5789	5482	2018-02-19
Klebsiella pneumoniae	FDAARGOS_156	5.55064	57.0589	5432	5146	2018-02-20
Klebsiella pneumoniae	WCHKP8F4	5.50084	57.313	5680	5381	2018-02-23
Klebsiella pneumoniae	GN-2	5.65222	57.1524	5560	5299	2018-02-27
Klebsiella pneumoniae	HZW25	5.60433	56.9479	5733	5133	2018-03-02
Klebsiella pneumoniae	AR_0363	5.89202	56.7197	6014	5701	2018-03-05
Klebsiella pneumoniae	AR_0361	5.59778	57.2428	5660	5382	2018-03-05
Klebsiella pneumoniae	KPHS1249	5.45865	57.4	5398	5142	2018-03-06
Klebsiella pneumoniae	DA48896	5.75228	56.8466	5593	5364	2018-03-16
Klebsiella pneumoniae subsp. ozaenae	AR_0096	5.6513	56.891	5882	5528	2018-03-19
Klebsiella pneumoniae	WCHKP13F2	5.74965	57.0646	5826	5499	2018-03-30
Klebsiella pneumoniae	CFSAN054110	5.7095	57.0645	5869	5580	2018-04-02
Klebsiella pneumoniae	CFSAN054111	5.53533	57.1696	5593	5281	2018-04-02
Klebsiella pneumoniae	NH54	5.64064	57.0849	5747	5423	2018-04-03
Klebsiella pneumoniae	NH25	5.94782	56.731	6074	5662	2018-04-03
Klebsiella pneumoniae	BWHC1	5.53541	57.2953	5638	5354	2018-04-03
Klebsiella pneumoniae subsp. pneumoniae	SCKP020143	5.85235	57.2428	6008	5688	2018-04-05
Klebsiella pneumoniae	WCHKP2	5.67014	57.2739	5862	5547	2018-04-05
Klebsiella pneumoniae	WCHKP36	5.64111	57.2601	5805	5484	2018-04-05
Klebsiella pneumoniae subsp. pneumoniae	SCKP020046	5.65362	57.1312	5781	5468	2018-04-05
Klebsiella pneumoniae	SCKP020049	5.49845	57.2277	5499	5232	2018-04-05
Klebsiella pneumoniae	WCHKP020030	5.9098	56.7785	6139	5768	2018-04-09
Klebsiella pneumoniae	WCHKP7E2	5.84837	56.9839	6045	5705	2018-04-09
Klebsiella pneumoniae	WCHKP040035	5.53307	57.2891	5714	5411	2018-04-09
Klebsiella pneumoniae	SCM96	5.57977	57.1946	5639	5331	2018-04-17
Klebsiella pneumoniae	AR_0153	5.79948	56.7852	5856	5535	2018-04-24
Klebsiella pneumoniae	AR_0141	5.57479	57.2557	5716	5308	2018-04-25
Klebsiella pneumoniae	AR_0079	6.13195	56.6034	6430	6100	2018-04-28
Klebsiella pneumoniae	AR_0142	5.47951	57.3234	5600	5205	2018-04-28
Klebsiella pneumoniae	AR438	5.82393	56.9977	6020	5725	2018-04-30
Klebsiella pneumoniae	AR376	5.67566	57.1088	5740	5416	2018-04-30
Klebsiella pneumoniae	616	5.35956	57.3723	5353	5110	2018-05-01
Klebsiella pneumoniae subsp. pneumoniae	SCKP020079	5.89659	56.9059	6142	5763	2018-05-15
Klebsiella pneumoniae subsp. pneumoniae	SCKP040074	5.5702	57.2083	5674	5357	2018-05-15
Klebsiella pneumoniae	DA33140	5.65721	57.0586	5680	5403	2018-05-31
Klebsiella pneumoniae	DA33144	5.48246	57.3993	5596	5287	2018-05-31
Klebsiella pneumoniae	DA33141	5.47781	57.398	5588	5277	2018-05-31
Klebsiella pneumoniae	GSU10-3	5.84888	57.0937	5950	5654	2018-06-05
Klebsiella pneumoniae	203	5.38027	57.3959	5435	5151	2018-06-05
Klebsiella pneumoniae	CCUG 70742	5.39114	57.3701	5442	5168	2018-06-06
Klebsiella pneumoniae	TVGHCRE225	6.10794	56.4748	5991	5740	2018-06-08
Klebsiella pneumoniae	AR_0087	5.6264	57.3041	5752	5377	2018-06-10
Klebsiella pneumoniae	AR_0140	5.5862	57.2473	5736	5322	2018-06-10
Klebsiella pneumoniae	CDC 0106	5.79457	56.8065	5854	5481	2018-06-26
Klebsiella pneumoniae	CNR48	5.13867	57.7	5178	4912	2018-06-30
Klebsiella pneumoniae subsp. pneumoniae	11219	5.37714	57.4	5360	5078	2018-07-02
Klebsiella pneumoniae subsp. pneumoniae	SC-7	5.76893	57.063	5728	5431	2018-07-03
Klebsiella pneumoniae subsp. pneumoniae	12208	5.21421	57.6	5183	4939	2018-07-03
Klebsiella pneumoniae	AR_362	5.70934	57.1449	5869	5589	2018-07-05
Klebsiella pneumoniae	KP64	5.72179	56.9658	5476	5249	2018-07-20
Klebsiella pneumoniae	KP67	5.7218	56.9658	5473	5249	2018-07-20
Klebsiella pneumoniae subsp. pneumoniae	KC-Pl-HB1	5.46472	57.2489	5513	5203	2018-07-20
Klebsiella pneumoniae	KP33	5.65649	56.7117	5457	5081	2018-07-20
Klebsiella pneumoniae	KpvST101_OXA-48	6.11539	56.2058	6176	5578	2018-08-07
Klebsiella pneumoniae	F1	5.68289	57.3842	5852	5545	2018-08-08
Klebsiella pneumoniae	KP30835	5.94119	56.9147	6044	5161	2018-08-09
Klebsiella pneumoniae	WCHKP3	5.61056	57.263	5666	5403	2018-08-20
Klebsiella pneumoniae	N4b	6.07471	56.5195	6210	5701	2018-08-20
Klebsiella pneumoniae subsp. pneumoniae	M5	5.8849	56.6595	5915	5588	2018-08-27
Klebsiella pneumoniae	160111	5.8051	57.1173	6022	5659	2018-08-28
Klebsiella pneumoniae	WCHKP095845	5.46188	57.2517	5532	5248	2018-08-28
Klebsiella pneumoniae	MSB1_8A-sc-2280397	6.10991	56.5945	6294	5947	2018-08-30
Klebsiella pneumoniae	INF206-sc-2280074	5.59626	57.1372	5640	5342	2018-08-30
Klebsiella pneumoniae	INF014-sc-2279884	5.52397	57.3351	5524	5250	2018-08-30
Klebsiella pneumoniae	QMP B2-170	5.42023	57.218	5458	5171	2018-08-30
Klebsiella pneumoniae	INF125-sc-2279943	5.45682	57.2247	5465	5177	2018-08-30
Klebsiella pneumoniae	KSB1_7F-sc-2280268	5.41986	57.2963	5455	5166	2018-08-30
Klebsiella pneumoniae	INF116-sc-2279924	5.46561	57.2493	5475	5185	2018-08-30
Klebsiella pneumoniae	ZYST1	5.58885	57.034	5668	5311	2018-08-30
Klebsiella pneumoniae	KSB1_1I-sc-2280289	5.50583	57.058	5537	5236	2018-08-30
Klebsiella pneumoniae	1050	5.97763	56.8064	6026	5686	2018-09-04
Klebsiella pneumoniae	AR_0135	5.52541	57.2341	5604	5301	2018-09-16
Klebsiella pneumoniae	AR_0160	5.54725	57.1739	5561	5254	2018-09-16
Klebsiella pneumoniae	AR_0075	5.96185	56.8717	6129	5766	2018-09-16
Klebsiella pneumoniae	AR_0097	5.70373	57.0139	5836	5500	2018-09-16
Klebsiella pneumoniae	AR_0109	5.92483	56.4619	6097	5748	2018-09-16
Klebsiella pneumoniae	AR_0046	5.76872	56.713	5835	5535	2018-09-16
Klebsiella pneumoniae	AR_0076	5.5952	57.1206	5751	5428	2018-09-16
Klebsiella pneumoniae	INF235-sc-2280127	5.59699	56.8214	5612	5249	2018-09-24
Klebsiella pneumoniae	ST307PT01	5.61352	57.1662	5635	5287	2018-09-26
Klebsiella pneumoniae	ST307PT04	5.58454	57.202	5599	5302	2018-09-26
Klebsiella pneumoniae	ST307PT03	5.58476	57.2021	5599	5315	2018-09-26
Klebsiella pneumoniae	ST307PT02	5.57067	57.2052	5581	5297	2018-09-26
Klebsiella pneumoniae	INF078	5.69535	57.1051	5692	5404	2018-10-16
Klebsiella pneumoniae	INF237	5.55899	56.6829	5711	5111	2018-10-16
Klebsiella pneumoniae	2e	5.43958	57.3828	5440	5125	2018-10-29
Klebsiella pneumoniae	WCHKP015625	5.66063	57.2639	5770	5457	2018-10-30
Klebsiella pneumoniae	WCHKP115069	5.80792	57.1065	5959	5640	2018-11-05
Klebsiella pneumoniae	4743	5.85748	56.9279	5952	5619	2018-11-19
Klebsiella pneumoniae	FDAARGOS_531	5.76374	57.1036	5721	5408	2018-11-21
Klebsiella pneumoniae	FDAARGOS_566	5.66706	57.0199	5618	5289	2018-11-21
Klebsiella pneumoniae subsp. pneumoniae	CRK0298	5.77632	56.7659	5856	5582	2018-11-26
Klebsiella pneumoniae subsp. pneumoniae	ARLG-3135	5.56246	57.0775	5594	5274	2018-11-29
Klebsiella pneumoniae subsp. pneumoniae	R210-2	5.95177	56.9626	5966	5649	2018-12-02
Klebsiella pneumoniae	KP17-15	5.37907	57.3	5295	5035	2018-12-02
Klebsiella pneumoniae	KP17-16	5.37895	57.3	5295	5035	2018-12-02
Klebsiella pneumoniae	KP_NORM_BLD_2014_104014	5.92004	56.5564	5920	5591	2018-12-02
Klebsiella pneumoniae	KP_NORM_BLD_2015_112126	5.8411	56.6927	5810	5493	2018-12-02
Klebsiella pneumoniae	BJCFK909	5.87181	57.0412	6056	5696	2018-12-03
Klebsiella pneumoniae 4/1-2	2002-04-01	5.6572	57.0586	5640	5379	2018-12-03
Klebsiella pneumoniae subsp. pneumoniae	KpvST383_NDM_OXA-48	5.80625	56.5747	5859	5209	2018-12-04
Klebsiella pneumoniae	2_GR_12	5.99263	56.8642	6181	5849	2018-12-06
Klebsiella pneumoniae	16_GR_13	5.84351	56.9264	5956	5641	2018-12-06
Klebsiella pneumoniae	20_GR_12	5.67456	57.1202	5762	5498	2018-12-06
Klebsiella pneumoniae	1_GR_13	5.76071	57.0651	5763	5468	2018-12-06
Klebsiella pneumoniae	KP18-29	5.36013	57.5	5384	5115	2018-12-09
Klebsiella pneumoniae	cr-hvkp3	5.65528	56.8305	5605	5317	2018-12-10
Klebsiella pneumoniae	I72	5.73873	56.9562	5780	5494	2018-12-11
Klebsiella pneumoniae	KSH203	6.08728	56.9574	6345	5953	2018-12-12
Klebsiella pneumoniae	11492	5.44586	57.2481	5387	5071	2018-12-18
Klebsiella pneumoniae	NCTC13635	5.25263	57.5	5260	2264	2018-12-19
Klebsiella pneumoniae	NCTC11359	5.09389	57.7	4986	4687	2018-12-19
Klebsiella pneumoniae	NB5306	5.36072	57.4722	5414	5163	2019-01-09
Klebsiella pneumoniae	AJ218	5.66837	57.15	5584	5325	2019-01-10
Klebsiella pneumoniae	KPC2	5.6644	57.1452	5671	5433	2019-01-10
Klebsiella pneumoniae	08EU827	5.58241	57.1792	5554	5277	2019-01-10
Klebsiella pneumoniae	L5-2	5.37633	57.2524	5301	5040	2019-01-14
Klebsiella pneumoniae	BA33875	5.98292	56.6557	6087	5450	2019-01-22
Klebsiella pneumoniae	KP9201	5.5819	57.2729	5594	5301	2019-01-29
Klebsiella pneumoniae	KP980	5.55375	57.2962	5630	5332	2019-01-29
Klebsiella pneumoniae	B12(AN)	5.64291	57.2177	5719	5430	2019-01-30
Klebsiella pneumoniae	F138	5.88198	57.1501	6005	5686	2019-01-30
Klebsiella pneumoniae	F5	5.91698	57.1369	6059	5732	2019-01-30
Klebsiella pneumoniae	F77	5.84082	57.1952	5965	5649	2019-01-30
Klebsiella pneumoniae	F127	5.73531	57.3263	5886	5579	2019-01-30
Klebsiella pneumoniae	F132	5.78296	57.2101	5891	5456	2019-01-30
Klebsiella pneumoniae	AP8555	5.82177	57.0066	5781	5473	2019-01-30
Klebsiella pneumoniae	F13	5.49207	57.1601	5482	5224	2019-01-30
Klebsiella pneumoniae	F10(AN)	5.57813	57.259	5637	5308	2019-01-30
Klebsiella pneumoniae	F89-1	5.27235	57.5	5265	5019	2019-01-30
Klebsiella pneumoniae	F93-1	5.35647	57.3208	5345	5084	2019-01-30
Klebsiella pneumoniae	F81	5.48706	57.2074	5475	5187	2019-01-30
Klebsiella pneumoniae	F93-2	5.20261	57.5916	5186	4945	2019-01-30
Klebsiella pneumoniae	NH34	5.83108	56.7305	5839	5328	2019-02-04
Klebsiella pneumoniae	NFYY0065	5.23516	57.6	5185	4956	2019-02-05
Klebsiella pneumoniae	2020-02-01	5.56508	57.2509	5539	5269	2019-02-05
Klebsiella pneumoniae subsp. pneumoniae	CCRI-22199	5.64596	57.2048	5672	5398	2019-02-06
Klebsiella pneumoniae	R46	5.4573	57.249	5479	5194	2019-02-16
Klebsiella pneumoniae	BA4656	6.13878	56.6917	6254	5528	2019-02-19
Klebsiella pneumoniae	VBA2172	5.61702	57.0458	5651	5224	2019-02-20
Klebsiella pneumoniae subsp. pneumoniae	WCHKP015093	5.83547	57.1068	6007	5679	2019-02-20
Klebsiella pneumoniae	WCHKP2080	5.62488	57.2703	5735	5439	2019-02-20
Klebsiella pneumoniae	WCHKP020098	5.84113	57.0752	6008	5673	2019-02-20
Klebsiella pneumoniae	BA28434	5.71842	56.9845	5800	5367	2019-02-20
Klebsiella pneumoniae	WCHKP020037	5.77732	57.1226	5928	5632	2019-02-21
Klebsiella pneumoniae	BA34918	6.18136	56.6247	6295	5754	2019-02-25
Klebsiella pneumoniae	BA1559	5.66311	57.0568	5673	5296	2019-02-25
Klebsiella pneumoniae	B31	5.27315	57.5	5168	4931	2019-02-25
Klebsiella pneumoniae	KPNIH45	5.57151	57.1669	5693	5396	2019-02-26
Klebsiella pneumoniae	BP327	5.88116	56.6008	5913	5520	2019-02-28
Klebsiella pneumoniae	WCHKP115068	5.66758	57.2632	5774	5460	2019-03-03
Klebsiella pneumoniae	ABFPV	5.61651	57.3044	5636	5370	2019-03-04
Klebsiella pneumoniae	ABFQB	5.47996	57.3005	5438	5198	2019-03-04
Klebsiella pneumoniae	18CPO060	5.6164	57.1521	5524	5242	2019-03-07
Klebsiella pneumoniae	SCKP020135	5.57661	57.2159	5632	5335	2019-03-15
Klebsiella pneumoniae	121	5.62843	56.8275	5498	5249	2019-04-19
Klebsiella pneumoniae	ST23	5.74156	57.1248	5647	5341	2019-04-30
Klebsiella pneumoniae	NCTC11698	5.26175	57.5	5108	4782	2019-05-07
Klebsiella pneumoniae	NCTC9171	5.15977	57.6	5065	4033	2019-05-07
Klebsiella pneumoniae	NCTC9157	5.20816	57.6	5087	4879	2019-05-10
Klebsiella pneumoniae	CRKP I	5.31808	57.5	5273	4955	2019-05-14
Klebsiella pneumoniae	2e	5.54367	57.2713	5502	5226	2019-05-15
Klebsiella pneumoniae	CR-HvKP5	5.88087	56.9231	5999	5664	2019-05-27
Klebsiella pneumoniae	CR-HvKP1	5.86272	56.9215	5979	5648	2019-05-27
Klebsiella pneumoniae	CR-HvKP4	5.86175	56.921	5990	5643	2019-05-27
Klebsiella pneumoniae subsp. pneumoniae	KpvST15_NDM	5.89721	56.8015	5842	5371	2019-05-29
Klebsiella pneumoniae	KpvST147B_SE1_1_NDM	6.10977	56.3	6137	5663	2019-06-04
Klebsiella pneumoniae	XJ-K1	5.89121	56.8512	6023	5656	2019-06-12
Klebsiella pneumoniae	FDAARGOS_775	5.57387	56.9886	5350	5029	2019-06-19
Klebsiella pneumoniae subsp. pneumoniae	KPCTRSRTH07	5.82702	56.8465	5877	5587	2019-06-19
Klebsiella pneumoniae subsp. pneumoniae	KPCTRSRTH01	5.72517	56.6658	5662	5392	2019-06-19
Klebsiella pneumoniae	Kp202	5.93788	56.669	5997	5666	2019-06-25
Klebsiella pneumoniae	L39_2	5.91047	56.9087	6020	5695	2019-06-27
Klebsiella pneumoniae	L482	5.86417	56.9826	6017	5696	2019-06-27
Klebsiella pneumoniae	RJY9645	5.54151	57.3027	5102	4889	2019-07-14
Klebsiella pneumoniae	R50	5.2843	57.4384	5180	4924	2019-07-15
Klebsiella pneumoniae	NKU_Kleb8A7	5.45653	57.3721	5392	5133	2019-07-21
Klebsiella pneumoniae	NKU_KlebA1	5.41508	57.3509	5372	4325	2019-07-23
Klebsiella pneumoniae	KP14003	5.95053	56.6811	5931	5639	2019-07-24
Klebsiella pneumoniae	DA12090	5.49746	57.3043	5417	5184	2019-08-05
Klebsiella pneumoniae	IA565	5.51589	57.0529	5471	5209	2019-08-05
Klebsiella pneumoniae	PIMB15ND2KP27	5.73614	57.1848	5841	5535	2019-08-07
Klebsiella pneumoniae	18-2374	5.70473	57.0948	5764	5472	2019-08-22
Klebsiella pneumoniae	KLP268	5.9083	56.9253	5945	5659	2019-08-28
Klebsiella pneumoniae	KP1677	5.37108	57.5	5245	4884	2019-08-28
Klebsiella pneumoniae	KP1692	5.57344	57.2238	5470	4967	2019-08-28
Klebsiella pneumoniae	P094-1	5.05806	57.7	4972	4615	2019-09-11
Klebsiella pneumoniae	RJ18-01	5.31505	57.4	5346	841	2019-09-16
Klebsiella pneumoniae	RJ18-06	5.30659	57.4	5340	897	2019-09-16
Klebsiella pneumoniae	555	5.96065	56.5894	6007	5558	2019-09-22
Klebsiella pneumoniae	FDAARGOS_629	5.71866	56.8603	5704	5405	2019-09-25
Klebsiella pneumoniae	FDAARGOS_631	5.46853	57.2464	5376	5158	2019-09-25			2002-04-01
Klebsiella pneumoniae	FDAARGOS_630	5.64281	57.1149	5612	5318	2019-09-25
Klebsiella pneumoniae	KP58	5.92091	56.9061	6033	5700	2019-09-30
Klebsiella pneumoniae	KP65	5.5925	57.3003	5670	5384	2019-09-30
Klebsiella pneumoniae	C2	5.5035	57.2402	5481	5241	2019-10-09
Klebsiella pneumoniae	C51	5.68653	57.1591	5652	5326	2019-10-09
Klebsiella pneumoniae subsp. pneumoniae	BK13048	5.53822	57.2914	5575	5311	2019-10-14
Klebsiella pneumoniae	TH164	5.65651	57.1393	5614	5365	2019-10-29
Klebsiella pneumoniae	LH94	5.70971	57.0194	5687	5374	2019-10-29
Klebsiella pneumoniae	LH375	5.37257	57.3002	5314	5031	2019-10-29
Klebsiella pneumoniae	LH102-A	5.21348	57.4801	5111	4883	2019-10-29

## Sheet: Loop length 1 to 20 G tract>3
Sense Strand									Antisense Strand
G-quadruplex Prediction in the complete genome sequences of Klebsiella pneumonaie [Parameters = G-tract ≥ 3, Loop length 1 ≤ l ≥ 20, Max. Length of Motif = 45}
NC_016845.1 Klebsiella pneumoniae subsp. pneumoniae HS11286
#	Length (bp)	Start Position	End Position	PG4 Motifs	cG Score	cC Score			#	Length (bp)	Start Position	End Position	PG4 Motifs	cG Score	cC Score
1	40	9004	9043	GGGGGAGATCCTCGGCGTTGCCGGGCTGATGGGCGCCGGG	210	100			1	44	16384	16427	GGGGTGATCGGCGGGGTGATGCTCGGTCTGGGCCGCGCGCTGGG	240	100
2	38	14857	14894	GGGAGAACGATTAAGACTGTGGGCGATAGCCGGGAGGG	180	50			2	42	24463	24504	GGGGCTGCCGTGGCAGGTGGGCATGGGCGCCATCTTCTGGGG	210	100
3	42	31842	31883	GGGCTACACCACTCAGGGCGATACCGATCTGCTGGGGATGGG	160	110			3	33	33007	33039	GGGACGGGATCGTCACCACCAGGGTGTAAAGGG	140	70
4	32	49954	49985	GGGTCCGGTTGACGGGCGAACTGGCGGGCGGG	180	70			4	26	43693	43718	GGGATTGTCGCCTGGGCCGGGGCGGG	150	60
5	19	57357	57375	GGGGCGGGCGCGGGTAGGG	140	30			5	38	63635	63672	GGGCTATCCCTCGGAGTTGTTAGGGAGGCCGGGTAGGG	180	70
6	21	67347	67367	GGGAGAGGGCCGGGGTGAGGG	150	20			6	37	65799	65835	GGGGGCGCTGACCAGCGCGGGCTGCGGGGCAAAGGGG	210	90
7	39	85500	85538	GGGGCCGAATGCAATTATAGATGGGGGGGATTTTGAGGG	180	30			7	44	87886	87929	GGGCTGAACGGGAATGTTCAGGGAAGCCGCTTTGTCAGACAGGG	180	80
8	42	107097	107138	GGGTGATCTCGGTCGGGTGGGCGGTTAACACCAGCTCCAGGG	180	100			8	39	89726	89764	GGGGCATCAGCCGGGCCGAAATGGGGCCGATTCTTGGGG	180	90
9	29	118913	118941	GGGAAGCGGGCCTTGAAGGGTTAACGGGG	150	40			9	40	92729	92768	GGGCTTTCATTGGTCATGAGGGTGATGCCCGGGTGCTGGG	180	70
10	19	136159	136177	GGGCAGGGAAGGGCCGGGG	130	30			10	45	101704	101748	GGGCGAAAAACTGGGTCAGCAGGGTGCCCTGGTATTTATCGCGGG	180	90
11	22	152279	152300	GGGTGCGGGATCGGGTGCTGGG	140	30			11	38	108266	108303	GGGGTAATGCAGGGCGGGCTGATTGCCAAACGCAAGGG	170	70
12	43	162594	162636	GGGGTTGTTTATGGGGGCGGCCAGTACCTTGAAATGGGCTGGG	200	60			12	35	108330	108364	GGGTTAGCGAGACGACGCGCGGGCGCGGGCTGGGG	200	80
13	38	167804	167841	GGGCCAGGGCAGGCCCTGCTGCTGCAGACGGGCATGGG	180	110			13	43	123536	123578	GGGGGGCTCAGGTTGGTAGGGAGTGGCTGTGGGGGAGCAGGGG	270	40
14	30	176168	176197	GGGCACCACCCAGGGCGGCATGTGGGTGGG	150	80			14	31	131804	131834	GGGGAATGGGGCATCGCTATGGGGTGACGGG	170	40
15	33	241677	241709	GGGTTTCAATCGGGTCGGGCAGCAGCCAGCGGG	150	80			15	38	141557	141594	GGGCGGGCTTCAGGGCCACGAATACCTGGCGCGCCGGG	170	120
16	33	274732	274764	GGGCAGCTTGGACGGGTGGGGATTGGTCTGGGG	190	40			16	29	150391	150419	GGGCGATAATCGGGTCACCTGGGATCGGG	130	60
17	35	277770	277804	GGGAATGAGTAGCCGGGGCAGTCGGGTCGGTCGGG	190	60			17	26	156366	156391	GGGAAATGGGCGCGCTGGGGGCGGGG	170	40
18	34	279033	279066	GGGCGGGGGCAGAGGGGGCAGTGGAGGCGGCGGG	240	50			18	33	172631	172663	GGGCCTGCGGGTGCGCATCTGGTGGGCCGGGGG	190	80
19	40	285043	285082	GGGTGGTGACCCATGGGCCAATTGGGGTGAAGGTGGTGGG	210	50			19	25	179680	179704	GGGTTCAACGGGCCGCGGGAGAGGG	140	50
20	30	302998	303027	GGGCGCGGTGGGTTGGCTGAATGGGCTGGG	180	40			20	44	199997	200040	GGGCCGCTCATGCCGGAATGGGCGTCGCGGTAGCGGGCGCCGGG	220	130
21	43	318132	318174	GGGCGCGTCAGGCTGGGAACCTGGCAGGGCATCTGGCTGGGGG	220	100			21	33	212231	212263	GGGCGGGTGCTGGGATTTATTGACGTTCCCGGG	150	60
22	38	334904	334941	GGGCAACATCCTGGGCGGTGACGCTGGGTTTGCGTGGG	180	80			22	41	216328	216368	GGGTACCCTGCAGCGGGTCCGAGCCGGTGGGGCCGAACGGG	200	120
23	42	346330	346371	GGGCATCGTTGGGGAAGGGCGGATACCGAAGAAAATCATGGG	180	60			23	38	227093	227130	GGGCGGCGGGGGCGACAACGCCGCGGGCGCGGTCGGGG	230	110
24	39	376444	376482	GGGCGGGTTATGTAACGATGGGCCACCAGCAGCTGCGGG	170	90			24	41	227478	227518	GGGCCGGCAGAGCTGGCGCGGGCGGTGCTGGAGGGGGTGGG	260	80
25	36	380589	380624	GGGGTAGACCGGCGGGGTGCGGGTGATATCGTCGGG	200	60			25	34	230872	230905	GGGAAAACCCGACGCTGGGCGCCTGGGGTCTGGG	160	90
26	37	387249	387285	GGGAATGCTCCGGCGGGAACAGGGCAGCGCAGCGGGG	190	90			26	43	269822	269864	GGGCAAAGCGTTAACCTGGCGGGAAGAGACTCGCCGGGAAGGG	190	90
27	39	410371	410409	GGGGAAAGTGAGGGCAACGGAAGGCGGGCCCGTAGTGGG	210	60			27	43	276060	276102	GGGCTGACCGGAGGGCCATAGGGTAAAGGCCGGCAGCAGCGGG	210	100
28	27	414864	414890	GGGGCCGGGAAGGGGATCTGCGCCGGG	160	60			28	43	278842	278884	GGGCGCGGGCGCTGCTCGACGGCCGGGACTGGCGTGACGCGGG	230	130
29	38	434080	434117	GGGCGAGGGTGATCGCCGCCGGGCCGATAAATTCCGGG	170	100			29	44	305204	305247	GGGCTCGATCACCTGGGTCAGGGCGTCGAGGCCGGAGCTCAGGG	200	120
30	39	448107	448145	GGGATCTTTCAGGGTGCGGGCAAAGGCGGCGTTAGCGGG	190	70			30	31	325041	325071	GGGGCGTAAGGGACGGAGGGGGCAAACAGGG	180	40
31	44	448185	448228	GGGCAGCAGTTCGTGGGGACGGGCGCGCATCATACCGTGACGGG	200	110			31	32	325514	325545	GGGGGCGATGAAGCGGAACGGGCGGGGCAGGG	200	50
32	30	465905	465934	GGGCCTGGGACCGTCGGGATGATGCCCGGG	150	80			32	44	325858	325901	GGGCAAACATCTGGTTGGGCGTATAGAGATGGGGATTCAGCGGG	190	60
33	36	484184	484219	GGGTATGGGGTTCAAAGGCGTAGCGGGATATATGGG	170	30			33	38	333498	333535	GGGCTACGTGCTGCTGGGCGTCGCCTGCGGGATGGGGG	200	90
34	37	489893	489929	GGGAGTGTGGGATAACCATTTGGGCCATAAAAAAGGG	140	40			34	40	337004	337043	GGGCGGGTGATCTCGTGGAACGGGATTGTGACCTATGGGG	190	60
35	40	501117	501156	GGGACCAGCACGTCAACCGGGTCGCCGTCCAGGGACAGGG	160	130			35	41	338540	338580	GGGCGATTTCCCCCCAGTGGGCGGCCATAAACGGGTCCGGG	160	130
36	33	506370	506402	GGGAGGAGCGGGCAGGGCGCTTAGGCGTCCGGG	190	70			36	43	379354	379396	GGGCCGGGCCTGCGCTACGGCTATCGGGTACATGGTCCCTGGG	180	130
37	30	509499	509528	GGGATCTCGGGCACGAGGTGATGGGGCGGG	170	50			37	45	393029	393073	GGGCGGAGTGTTGGGCGGAGGAGTTATTCTGGCGGGCGGAGAGGG	260	50
38	36	518914	518949	GGGGATTGGCCGGGCGATGAAAGTGGGTAAAGAGGG	190	30			38	37	400581	400617	GGGCCAGGGAGGACCGGCGGCAGGGTGCCGCCGGGGG	220	100
39	41	524215	524255	GGGTGCAGCGGGTGCCGGGGCCGTTGACGATGTCGACGGGG	220	90			39	43	401820	401862	GGGCAGAGCGGGGGACAGGCGAGCAGGGCGCGGCTGCAGCGGG	250	100
40	32	531928	531959	GGGCGGGCGAGGGTCCATTTCTCTCCGCCGGG	140	100			40	38	416487	416524	GGGCAGGGCTGACGCGGGAATCATCGTCGGTTTCCGGG	170	90
41	44	534910	534953	GGGAGCGTCGCGGGCCATCAGCACCAGGGTGTCGCGCCAGGGGG	210	130			41	42	442533	442574	GGGCAAGATCCGGGGTCAGCATCGTATGCTCCCGGGCCAGGG	170	120
42	33	545935	545967	GGGGCTGTTTTCCGGGATCGTCGGGCGCATGGG	160	70			42	36	443349	443384	GGGCATACAGCGGGCGCTGGGTATGCAGCACCCGGG	160	100
43	40	562776	562815	GGGGTAGAGCACCGTGGGAAAGGGCGCAACCAGCGTCGGG	190	90			43	45	443763	443807	GGGTGAGCAGCGGCGGCAGGGCGGTCGAGGGATCGGTATGCTGGG	250	80
44	34	572700	572733	GGGAGAGGGCCGGGGTGAGGATGACGATGACGGG	200	40			44	40	445367	445406	GGGTAGAAGGGTTAACCTTTATCGGGGAGTCCGCATCGGG	160	70
45	35	577806	577840	GGGGAAAACGCCGGGCGAGCGGGCCGCCCGGCGGG	190	110			45	24	453571	453594	GGGAGGCGATATGGGAGGGTTGGG	150	10
46	35	580271	580305	GGGGCCGCTGACGGCGAAGCGGGAGGGGCTGAGGG	210	70			46	33	528254	528286	GGGTAAACGTGGGGACGGGTTTCGTGATGGGGG	180	30
47	20	581360	581379	GGGAATGCGGGTGGGTGGGG	140	10			47	45	546198	546242	GGGGACTGGTTTAAATTGTAGCCGGGAAGTGGGGGAAGGAGCGGG	230	40
48	36	581381	581416	GGGGGGAATAGTTGGGGAGTGGATATTGGGGATGGG	210	0			48	40	556533	556572	GGGATCAGCGGGGTCTGGAACTTATAGGTACGGGCGCGGG	190	70
49	44	581480	581523	GGGGGGCAAGGGGAAAGGGGAGTGGCTGGCAGGTGGTGCTGGGG	280	40			49	35	558875	558909	GGGCGCTCAGGGCTCGGCGCTGGGCCGTAGCTGGG	180	100
50	38	607973	608010	GGGGTCTGCACCAGGCGGAGCGCCGGGCGGGGAACGGG	210	100			50	35	610964	610998	GGGAACCGGGCGCACGTGCGGGTTCGGATCGCGGG	180	90
51	39	610538	610576	GGGCGCGGGTGTTGCGGCGGGTCCAGTGGCGCAGGCGGG	230	90			51	25	620738	620762	GGGCGACCTGGGCGACCTGGGCGGG	140	70
52	36	619621	619656	GGGTGCGGGTGGCGCTATCGACGCTGGGGAGAAGGG	200	60			52	41	636808	636848	GGGCGGGGATATCCACCAGGGCAACTTTGTGACCCTGCGGG	160	110
53	39	622728	622766	GGGCACCATTGAGCATCGGGTGAAGGGGCTGGAGCTGGG	190	70			53	40	637911	637950	GGGCTGGGAACATGTCTTTACCGTGATGGGGATAATAGGG	160	50
54	32	626699	626730	GGGCCTGATTATAGAAATGAGGGCCGGGCGGG	150	50			54	39	640666	640704	GGGAAAGGAACATTTCGCGTGGGTAACGGGTCCGCTGGG	170	70
55	31	656946	656976	GGGACAGGGCTAGCGCCGGGAAGACGGCGGG	170	70			55	34	641716	641749	GGGGGGAGACGGGCGGAGGGGAGGAAAGTCCGGG	220	40
56	40	698627	698666	GGGACCGTTAGCCGGGCTGGGTGACTCTTTCTTCTGGGGG	170	90			56	43	645345	645387	GGGAGGAGCGGGAAGATTAATAGGAGAAGGGTTTCGGATCGGG	210	30
57	24	714053	714076	GGGCGCTGGGCTGGGATTTCCGGG	130	50			57	34	647604	647637	GGGACAGGGAAATGGCAGAGCGTGGGCGCCAGGG	180	60
58	33	716716	716748	GGGAGAGGGAAGAATATTGGTGCGAGGGGGGGG	200	10			58	35	661549	661583	GGGCCTTGCCAGAGGGTGGGGATCTGCTCGGCGGG	180	80
59	30	740040	740069	GGGCCGGGCCGGGTACGCAGCTGGCAGGGG	170	80			59	38	674219	674256	GGGCGATCGACCAGGGCGCGTCCGGGGTGGATATGGGG	200	80
60	43	799081	799123	GGGGCGTCTGACCTGGGAATCCATTGGGCGCCCATTGCCGGGG	180	120			60	43	678669	678711	GGGTTGGCCGAGGGCGTAAAATCCACCCGGGCGCTGTCGAGGG	190	110
61	42	818803	818844	GGGCCGTGGGAATGGACCAGCACGCCGGGCATCTGCGCCGGG	190	130			61	45	682848	682892	GGGTCACATACAGCGGGTCCTGATGCAGGGTCAGCTGCGGATGGG	190	100
62	39	818933	818971	GGGTGCAGGGCACCGGGCCATAAAAGTAGTCGGCATGGG	170	80			62	37	692399	692435	GGGATCGTCGCGACGACGGGCATGAAAGGGACGCGGG	180	80
63	23	819427	819449	GGGGAGAGGGGAAGGGTGAGGGG	170	0			63	25	692620	692644	GGGCGGGGTGGGCGTTGGCGTGGGG	180	30
64	37	872146	872182	GGGGTAAAGAAGGGCAGCCGGGTCGGTGGATGGCGGG	210	50			64	30	694049	694078	GGGCAGGGCAATATTCGGGGAACAGAAGGG	140	40
65	41	878356	878396	GGGATTGAGGGGCGCAGGCGAGGGGGCGAAAACGATCCGGG	220	70			65	43	699056	699098	GGGTGACGTAGGCCTGCGGCTGTGGGGTCAGGGTGGCGGCGGG	250	80
66	34	902505	902538	GGGTTATGCACAGGCGGGCAACTGGGCGGCAGGG	170	70			66	42	713319	713360	GGGCCCGGGGTGCAGGTGGTGGCATGGGTGCCCGCGGCCGGG	240	110
67	42	907128	907169	GGGCGAGGTCGACGGGGGGCCACAGGGGGTTATCGCGCCGGG	230	100			67	34	714949	714982	GGGAGCCACTCCAGGGTCGCCTGCGGGGCAAGGG	160	100
68	39	926027	926065	GGGGCAGAGTCAGGCGATCGGGCAGCAGCTGGGTCCGGG	200	90			68	43	715159	715201	GGGTAAAACGGGCGCTGGACGGTCAGCGGGCCGACGTGTTGGG	210	90
69	36	928435	928470	GGGCAGGGCCAGCACGTCGGGCGTCAACGCCAGGGG	170	110			69	40	727907	727946	GGGCGCGGCATGGCGGGAGTCATCAGATCCTGCGGGTGGG	200	90
70	32	929150	929181	GGGAAAGAGGGCCACCAGCAGGGCGGCCTGGG	160	80			70	30	749435	749464	GGGGCGGGAAAGCGCGGCCAGGGCTGGGGG	190	60
71	45	936020	936064	GGGCGAGATCGCGGGCGGCGACGTTGGTCAGGGGCACCACCCGGG	220	130			71	31	752915	752945	GGGGATGTAATACCGGGAAAGGGCGGCCGGG	160	50
72	45	946209	946253	GGGGCGTCAGCTGGGGGCGAAGTATCCGGGCCTGCATCTGGCGGG	230	110			72	27	758714	758740	GGGCGGCTGGGTGGAGGGTGAGGAGGG	190	20
73	44	961468	961511	GGGATTGAAGGGGCGGAAATGAGCAATAAGGGTCAGGATAAGGG	200	30			73	39	772825	772863	GGGAAAGGTGTCGGGCGGGCCCTGGTACGTGATGCCGGG	200	80
74	34	967090	967123	GGGGCCAACTCACCGGGTGTTCCGGCGGGACGGG	160	100			74	36	793016	793051	GGGTCGGGCATTTACTGGTGTTGGGCACCACCCGGG	150	90
75	33	978522	978554	GGGATATGGGTACCGTATGGGATACTCACTGGG	130	50			75	40	796313	796352	GGGTGCCTACGCGGGCCTCATCGGGATTTAGAGAGCGGGG	180	90
76	39	1011684	1011722	GGGCTGCGGGGCAGGGCACGCCAGCTTTACCGCGGCGGG	190	120			76	45	813927	813971	GGGGCGGCGGGAAATCGGCGCAACCACTGCCGGGAACATGTGGGG	210	110
77	38	1025611	1025648	GGGCGGGAAAAAGAGCTCTTCGGCTGGGTGATGCCGGG	180	70			77	22	824143	824164	GGGGCACGGGGACGGGCGCGGG	150	50
78	43	1032671	1032713	GGGCGTATTCTGTGGGAGCGCAGCCACGGGATTGATGAGCGGG	200	80			78	40	865419	865458	GGGTCAGCGCCACGGCGGGTGGAATTTTCAACGGGCTGGG	180	90
79	39	1044871	1044909	GGGCGGAAGGGGTGAAAGAAAAGCCAGGGTATTGCTGGG	190	40			79	45	869841	869885	GGGCTTTAAAGAGAGCGGTCTGGGCCGCGAAAAAGGGATCCAGGG	200	80
80	38	1045135	1045172	GGGTGGCGGATAGCGCAAAATGGGGATAGGGCCGAGGG	200	50			80	36	870951	870986	GGGTGCAGGGCCGGATATGGGGCGATGCGCGTTGGG	200	60
81	24	1054305	1054328	GGGGAGTGCGGGAGGGATAACGGG	150	20			81	34	935537	935570	GGGTAGTCGGGGAGGGTGACGGTGACATCGCGGG	190	50
82	37	1056978	1057014	GGGCCTGGGGCTGCGGGTTTCGCCGTCGCCAGGCGGG	190	110			82	45	946280	946324	GGGCGACCAGCATACTGCGGGCATCCTCCGGATTGGGCAGGCGGG	190	130
83	39	1059383	1059421	GGGAGTGCGAAGCCACCTTCATGGGGGGGTAGGTGGGGG	210	60			83	37	947617	947653	GGGGCTCGACATTGCTGCGTGCGGGGTGGGCGGCGGG	210	80
84	44	1070302	1070345	GGGTTCACGGGAGTGTCGGTGGGTGGTGCGGCGCTGTTCGGGGG	250	70			84	30	968692	968721	GGGCGCGGATGTGGGGCTCGCTGGGCTGGG	180	60
85	34	1073873	1073906	GGGCCGTTTTGCAGCGCGGGGAGGGCGGAAGGGG	200	60			85	42	986833	986874	GGGCCAGCGCCCGGGCGTTCGCGTTGGGGTGATAGTTCAGGG	200	100
86	38	1075955	1075992	GGGGCGGCGGGCGCGCCATTTTATTGCGCGGGATCGGG	190	90			86	26	991924	991949	GGGTTTCCGGGCGCGGCGGGACCGGG	150	70
87	35	1095777	1095811	GGGCGGTCCCCTCTCCCTCAGGGAGAGGGCCAGGG	150	120			87	22	1011364	1011385	GGGCGAGGAGGGGGGGCAGGGG	170	20
88	41	1103904	1103944	GGGGTGCGGGTGCGGCGGTTGAGGGAGGCCAGCCCGGCGGG	250	90			88	42	1012395	1012436	GGGGGCGGTGCTGGGGGATATCTGCGCCTGGGCGAGTTCGGG	230	80
89	30	1108895	1108924	GGGTGGCCGGGCCGGGCGCAGAGCGCGGGG	190	80			89	28	1013836	1013863	GGGAAGAGGGGCGGGAGACCGGCCGGGG	180	50
90	41	1113081	1113121	GGGTGAAGTTTCGGTCGCAGCGGGGGAGACGACGGGTAGGG	220	60			90	33	1064615	1064647	GGGAGGGGAAGCGGGTGCAGACGATCAGCAGGG	180	50
91	22	1131906	1131927	GGGAGAGGGTTAGGGGGCGGGG	160	10			91	31	1067296	1067326	GGGGATGGGATTTTCCAACGTCGGGCTCGGG	140	60
92	30	1132586	1132615	GGGCCAGGGCGTGCAGCTGGGTTTGCAGGG	160	60			92	43	1068778	1068820	GGGCGATGGCTGCGGCGGGCGAGGGCCATGCTCAGCGACCGGG	220	120
93	27	1134203	1134229	GGGGACGCAGTTGGGCGGCGGGCTGGG	170	50			93	39	1070518	1070556	GGGTCGATCAGCGCGGGAGCGGTGGAAGGGGATTCTGGG	210	60
94	32	1153625	1153656	GGGTGATGGGGGCGACGCGGCGGGTCTGCGGG	200	60			94	34	1079987	1080020	GGGCAGATCAGCAGCTGGGCATGGGCGACCCGGG	160	90
95	35	1173044	1173078	GGGTCGGCCCACGCGCGCCACAGGGCTGGGGCGGG	180	120			95	40	1080525	1080564	GGGGTCATGCGTTCGGCACCGTAGGGCAGGCGGGCCAGGG	200	100
96	44	1180550	1180593	GGGGGGAGGGACATCGAGCAGGGTCAGCGCGGCGAGCGATAGGG	240	80			96	41	1099563	1099603	GGGCGTGGAAGGGGTGCCGGCGCTGGTGGAGAAGGGGCGGG	260	60
97	34	1182842	1182875	GGGATGGGGTTTCCTTGGGTATTGACGACCTGGG	150	50			97	34	1129703	1129736	GGGATGACGGGGGCCACCGGGGCACCGCTTGGGG	180	90
98	39	1183803	1183841	GGGCATAGCGCAGCAGCAGCCGGGTGCAATGGGCCAGGG	180	100			98	32	1157860	1157891	GGGAAAGGGCTGGCGGCGGGTGACTCGCTGGG	180	60
99	25	1186620	1186644	GGGAAAGCGACGGGGGAGGGGAGGG	170	20			99	45	1164768	1164812	GGGTGGCGTCGCGCAGGGCTTTCACTCCGCTCAGCGGGCGCAGGG	200	140
100	37	1206814	1206850	GGGCGATGCAGGGTTATTGTTAAACACTGGGCATGGG	150	50			100	44	1167312	1167355	GGGTGAGGGTTTCGGTGAGCAGGGTGGTTTTGCCGGAGCCGGGG	240	60
101	30	1208322	1208351	GGGCAGCGTTGGGCGGGGGTTCATCATGGG	160	50			101	42	1167590	1167631	GGGGCGGGCGCGAAGGGGGCGCTGCGGAACGCGGAATGCGGG	250	90
102	33	1211278	1211310	GGGGCAAATGCTGGGCATCTGCGGGCCGACGGG	160	80			102	26	1176510	1176535	GGGGAACGGGCGCGCGTGGGCGAGGG	170	50
103	38	1214943	1214980	GGGCTGGTGGGCGCCTATATGATGGGCAAACGCGTGGG	180	70			103	41	1182888	1182928	GGGGGAGAACGGCGCGCTGTGGGGCGGGGAGTGCCTGCGGG	250	80
104	44	1227609	1227652	GGGGTTGTGGGGGTTATATACCCTGGGTGAAGAGGTACCGCGGG	210	60			104	24	1189401	1189424	GGGCGCCCGCCGGGTGGGAACGGG	140	70
105	39	1237979	1238017	GGGGTACCTGGGGGCGAGGAGTGGCTTTCAGCGGGCGGG	220	70			105	30	1192646	1192675	GGGCGTTAATGGCGAATAGGGCGGGCAGGG	160	40
106	40	1249146	1249185	GGGGCGATGACGGTATTCGGGGCGCTGGGTGTCTCCTGGG	200	80			106	41	1207888	1207928	GGGTTATTCTGGAAGGGCGTAAGCCGGGCTTAACGCTGGGG	180	70
107	28	1282794	1282821	GGGTGGCGGGCCAGCTCGCGGGTGAGGG	170	60			107	45	1216269	1216313	GGGCAAGGGGGCCGGATAAGGCGCTGGGCCTTATCCGTGAGCGGG	220	100
108	42	1287133	1287174	GGGTGGCGACGGTCATCGGGCCAACGCCGCCGGGAACCGGGG	200	130			108	37	1217337	1217373	GGGAAGGGCCGCTCCCGGGCATCGGCTGGTGTCGGGG	190	100
109	41	1293787	1293827	GGGAAGAGTAGGGCAATAAAAAACCCGGCTGACGGGCCGGG	170	80			109	32	1222958	1222989	GGGGAAGGTGAGGGCGTTGGGCTGAACCTGGG	180	40
110	37	1341142	1341178	GGGAACGCGGGGGCCGGTGGGAGTCGACATGCGCGGG	210	80			110	24	1224781	1224804	GGGCAGTGGGCGCGGGTGATGGGG	160	30
111	39	1343484	1343522	GGGGGGGAGAACGTGGGAGGAGGTGGTTAATAATGAGGG	220	10			111	37	1231890	1231926	GGGAGCCTGGCCGATACCGGGTCGCTGCGGGCCCGGG	180	120
112	33	1344930	1344962	GGGCGCTGGCTCCTACGGGCAACGGGCTGCGGG	160	100			112	43	1246131	1246173	GGGCGGCATGGCCAGCCTGATGGGCAAGCTGCCGGGCATGGGG	210	110
113	39	1346198	1346236	GGGCTATCTGGATGAGGACGGGATCGCCGGGCGGCCGGG	200	90			113	39	1264471	1264509	GGGTCGCTTCCCGGCATCGGGCAGGGGCTGACCTTCGGG	170	120
114	41	1346393	1346433	GGGCAGGGAGCACGGCTGGCAGGAGGGCTACCGCTGGCGGG	220	100			114	23	1313781	1313803	GGGTGGGGCGGGTAAAGCCGGGG	150	30
115	45	1347412	1347456	GGGCGGTTGGCGCCGTCGGTCAGGGCGGGCTGCTGTATGCCCGGG	230	120			115	39	1319017	1319055	GGGTGGTGTTTTGAAGACGCATGGGAATTGGGTTTGGGG	190	20
116	42	1365948	1365989	GGGCGCCATAGCGGGCGGCCAGCGCCTGGGCGCGCTCCGGGG	210	150			116	20	1336126	1336145	GGGCGCGGGCGAGGGCTGGG	140	40
117	28	1369450	1369477	GGGCGTGGCCGGGCTGGTGGGCGCCGGG	180	70			117	45	1338570	1338614	GGGGAGTCACCAGCGTAAAGGGGCCGTTAAGGGCAGTGGACTGGG	220	80
118	37	1373330	1373366	GGGGCGAGGGGCAGGGTCTGTCCGCACCAGCCCTGGG	180	110			118	26	1351251	1351276	GGGTTATTCCGGCTGGGGCGGGCGGG	150	50
119	38	1377661	1377698	GGGAGCCAGGGCTGCGAGGTTGTCCGGGATACCGTGGG	190	80			119	39	1381570	1381608	GGGCGGTCGCGCTACCCCGGGCGTGGGTTTTGCCATGGG	180	110
120	45	1382397	1382441	GGGTCCAGCGGGTGATGCCGTCCAGCAGCAGGGCCGCCAGCAGGG	200	140			120	24	1386305	1386328	GGGTCCCGCGGGCGGGCAAAAGGG	130	60
121	41	1394357	1394397	GGGAATAGGGTTTTTTTATCACCAGGGGCAGGTACGCCGGG	160	70			121	43	1421650	1421692	GGGGGGGACTTTCTCCCGAACTTAGCCGGGCGGTATGGGCGGG	200	100
122	41	1395845	1395885	GGGTCTACGCCTTCTGGGTGCTCGGGCAACTGCTGTTAGGG	160	100			122	29	1443806	1443834	GGGCCGTGCATCGCCGGGCTTGGGCTGGG	150	80
123	24	1425612	1425635	GGGCGTGGGCGGGGCCTTTGAGGG	150	40			123	42	1446328	1446369	GGGTTTATGGCGATGGGCGCGCTGGGCCTGGCGATGGTCGGG	220	80
124	36	1426233	1426268	GGGGTTGCCCCGGGTGGGCCGCCGGCGCACGCCGGG	190	130			124	42	1452625	1452666	GGGGTGAACAGGGGTTTATCGGCTCGCAGTGTCTGGGCCGGG	200	80
125	29	1427071	1427099	GGGAGTAGGGGAGGGAAAGCACTGTCGGG	160	30			125	45	1481802	1481846	GGGCCGCGATGACGGTCAGGGTGAGGGACTTTACCAGATGCTGGG	200	90
126	19	1447654	1447672	GGGGTAGGGTGAGGGTGGG	140	0			126	34	1512190	1512223	GGGGATGCCGGCGGGCGGGCGCTTTAACGGCGGG	190	80
127	39	1454781	1454819	GGGAATTGCCGGGTATCGGGCTGGCCGTAGATAAACGGG	170	70			127	36	1519782	1519817	GGGCGCAGGGTCGGCGGGCGCTGCTGCGGCTGCGGG	210	100
128	22	1460953	1460974	GGGAGAGGGCCAGGGTGAGGGG	150	20			128	45	1527157	1527201	GGGCGATCTGCAGCAGATTTCCGGGCTTAGCGGGGTGGTGATGGG	210	80
129	36	1476051	1476086	GGGGAGCGTCGCCAGGGTCACTTCCAGGGTGCGGGG	180	90			129	38	1555570	1555607	GGGCTTCTCCGGCCGGGTGAAGAATCCGGGCGTCTGGG	170	100
130	42	1478208	1478249	GGGACGCCTTATTCGGGCGATGGGGCCCGCTAACCCGCGGGG	180	130			130	35	1573715	1573749	GGGCGTAATGGAAGGGCAGGGCGTGGCGCTCCGGG	190	70
131	42	1483988	1484029	GGGTTGAGTCGACGGAGGCGGGGAGGGTATTCAGCTCATGGG	210	60			131	31	1585850	1585880	GGGGTGGGGAGGGAGATAATCTTTTGCAGGG	160	20
132	35	1489170	1489204	GGGCGGGGGAGGGAGAACCCGCTATCAGAAGTGGG	180	60			132	28	1600796	1600823	GGGTGCGTAAAGGGCGGGAATAATGGGG	150	20
133	41	1496875	1496915	GGGGATGGATCCGCAGGTCGTATGGGGCCCGTGGGTGGGGG	230	70			133	38	1648540	1648577	GGGCGAAGAGGGCGCGCTGTGGGTCAACGCCTCTGGGG	190	90
134	35	1500325	1500359	GGGGATCTGGGACGGGTTCTTCGCCTCGTTGGGGG	170	70			134	43	1668715	1668757	GGGTTGAGCAGCGGGAACTTAAAGCGGGCCGCCAGTTTGCGGG	190	90
135	44	1509396	1509439	GGGGCTACTTCCTGCATCAGGGGGTGGTCGATCCGCTGGGCGGG	200	110			135	38	1689450	1689487	GGGGACACTGGCCGGGCTGGGTTCGATACCGCCTGGGG	180	100
136	30	1512913	1512942	GGGGTGGGAGAAATAGTTGGCCGGGCCGGG	170	40			136	43	1690342	1690384	GGGCGGCCTGCTCGGCGGGCCGGTGGTCGGCGGGCTGGTAGGG	250	110
137	39	1513975	1514013	GGGGGAAATTCTGGGTATCGCCGGGCTGGCCGGCGCGGG	200	90			137	39	1691633	1691671	GGGCTGTACCGGGCCAACCCCCAGGCCAGCGGGCTGGGG	170	140
138	37	1516777	1516813	GGGAGGAGGGGGAAAACCATGCCACCGGGCGAGAGGG	190	70			138	40	1704425	1704464	GGGAAATGCTGGAGCAGGGGCGGGCGCTGCTGGCGCTGGG	220	80
139	36	1519671	1519706	GGGGGGGCTCCCTCTCCCTGTGGGAGAGGGTTGGGG	190	80			139	40	1720726	1720765	GGGCTACTCGACGCCGATCTTTTGGGTCGGGATGATGGGG	170	80
140	42	1520666	1520707	GGGCGACCAGGGTCTGCGCTTCGAGACGGGCGCGGTCGAGGG	210	110			140	32	1720794	1720825	GGGTAGGCGGCGCCGGGAGGGTAGATCTCGGG	180	60
141	39	1521586	1521624	GGGCGGTCGTTTAACCGCCTGGGAGCTGGGCGAGCTGGG	190	90			141	41	1728724	1728764	GGGGCGGCATTTCCGGCCTCGGGCGCGGGCCGTCAGGGGGG	220	120
142	38	1531913	1531950	GGGGCGGCTGCGGGCTATCGGCCTCGCCGGGCAAGGGG	200	110			142	41	1743325	1743365	GGGGATCTGCCGGGTGGTGGCGAGCTGGTCTGTGGGTAGGG	230	60
143	45	1531952	1531996	GGGGGTCTGGCTCAGCGATGATCAGGGCGAACCGGTGGGCCCGGG	230	110			143	31	1757298	1757328	GGGTATCCACTGGGGGATGCGATGGGTGGGG	170	40
144	33	1533256	1533288	GGGCGAGCTGCTGGTGGAGGGGTGGGCGCTGGG	210	50			144	40	1798946	1798985	GGGGCAGCTGGCGCTGCTGCGCCTGGGGCTGGGCTGGGGG	230	100
145	42	1534261	1534302	GGGTCCATCGTCAGGGGCGATGGGCCGCCATAAAAGCCTGGG	170	110			145	43	1805762	1805804	GGGTAAAGACGCCTGGGCGAAGGGCAACCCGGTGTTCGACGGG	190	100
146	39	1559640	1559678	GGGAAGGGAAATCCAGGGTCTGCAGCGGCCAGAGACGGG	180	80			146	38	1811814	1811851	GGGGTCTGGGATGGGCGCTGAAGCGAACCCTCGGCGGG	190	90
147	41	1593984	1594024	GGGCGTGTTCCAGCGTTTCCTGGGTGCGCTCGGGCAGCGGG	190	110			147	44	1812661	1812704	GGGGGGTTACGATCTGGTGGGCATGACCGGGGTGATCCTCGGGG	220	80
148	33	1595926	1595958	GGGAGTTCGCTACGCGGGTTTCATGGGTCAGGG	150	60			148	45	1813042	1813086	GGGCGATGCGCCGGGTTTACAGGGCCTGCTGCCAGACCGCCTGGG	200	140
149	41	1603285	1603325	GGGGACGAGGAAAGTCACCCCAGGGGCGTGTGCGGGAAGGG	210	80			149	42	1817298	1817339	GGGCGCGGGTTACGCCCTCCGCTGGTGGGTCAGTCGACGGGG	200	120
150	24	1605339	1605362	GGGCCCGGGCCTGCGGGAACTGGG	130	70			150	45	1827081	1827125	GGGGAATCGGGGCCCAGTGCGGCGAGGGTCTCCGGCGGCAGCGGG	240	120
151	45	1610553	1610597	GGGTCAGCCCTGGCTGGTGGGTTAAGGGCAGCAGTTTTCCCTGGG	190	100			151	45	1827308	1827352	GGGTGCGTTCACGGAGGACACGCGGGGCGTAGGGAGGCGGTAGGG	250	80
152	29	1615017	1615045	GGGCGTCGTGGGTGGCCAGGGTGCCGGGG	180	60			152	31	1828374	1828404	GGGGCTGGGGTTTGTCGGCGCCGGGCTTGGG	180	60
153	39	1616106	1616144	GGGTCGACATTTTCTGCCGGGCGAAGGCGCGGGTCAGGG	180	90			153	43	1828985	1829027	GGGTGTCGATGCTCGGCATGTGGGGCTGCCGGGTGGTGGCGGG	240	80
154	41	1659471	1659511	GGGCGATGTAGGGCATCAGGTTGTTCGGGATCCCCTGCGGG	180	90			154	43	1829037	1829079	GGGCATCGTGCTGGGGATGGGGGTGATTGGCGTCTGGTTAGGG	230	50
155	37	1659533	1659569	GGGTGGGCGCCGACCGGGTTGAAGTAGCGCAGCAGGG	190	80			155	45	1857260	1857304	GGGGATCGAGGTATTTTCTGGGATGTATAGGTCAGGGTTATAGGG	190	30
156	43	1659643	1659685	GGGGCTTTGCGGGGTGCCGGTCGGGAAGCTTTCGACATACGGG	200	90			156	42	1887561	1887602	GGGACAGACGGGCGCCAGGCCAGGGGGCGAGCCTCTGCCGGG	210	130
157	38	1677519	1677556	GGGCCGGGGTGACGCGCCATGCCGCGCGGGCGCTGGGG	210	120			157	39	1891398	1891436	GGGGTATCCGGGCCTCTGTCAGGGAGGAGTTTAGGGGGG	200	60
158	37	1714130	1714166	GGGACTGGGGCTGAGCGAAGGGCCTTGCCCGGTGGGG	200	80			158	43	1912035	1912077	GGGCTGGCGGGTATTAATCATCTGGGAATGCGCCCTGCGCGGG	180	100
159	42	1715996	1716037	GGGGGAAGTGCAGGGGCAGGGCTATATCGGCCAGGCGCTGGG	220	80			159	25	1942258	1942282	GGGCGGGGTGTCGCTGAAGGGCGGG	160	40
160	35	1719173	1719207	GGGCAAGGTCAGGGACGCGGCGGCCAGGGTCAGGG	190	80			160	39	1947848	1947886	GGGGCGGCATAACTTTGCCCGGGCGCGTTGGGCGCGGGG	200	100
161	32	1727999	1728030	GGGCTGGGCGGGTTCTTCACCAGCTCCTGGGG	140	90			161	42	1961211	1961252	GGGCAAAACGGCGGGCGGTGGCGGCCGGGATAATCAGCAGGG	210	90
162	32	1746294	1746325	GGGATCGCGGGTGATGGCGACGAGGGCCAGGG	180	60			162	39	1966262	1966300	GGGCGGTCAGGTTCAGGGTGCGCTCGTGGCGGGAGAGGG	220	70
163	44	1750058	1750101	GGGGCGCGATGCCCCGGCGAAGGGTCAGGCGTTGAAGGGCGGGG	240	100			163	40	1969517	1969556	GGGTATTGAAGGGCGCTGGGGTTACTTCGACCAGGCCGGG	180	80
164	39	1753461	1753499	GGGCCTGGATACGGGCGCTGAGGGTGTTGAGCTTCAGGG	190	70			164	38	1974122	1974159	GGGCGCGGTGGGCGACCTGCATCGCCGGGGCATCGGGG	200	110
165	35	1762418	1762452	GGGACGGGATATTTTCAGCCGGGTGCTGGTCGGGG	170	60			165	41	1978291	1978331	GGGCTGATGGGCCGATCGGGACGCACCAGATGGCTCATGGG	180	100
166	22	1768666	1768687	GGGCGATGGGCGGGTGAGAGGG	150	20			166	44	1983314	1983357	GGGTTCACATACTATTTAGTGTAGGGGATGACGGCGGGACGGGG	190	60
167	41	1773342	1773382	GGGGGCAGGGCGTTAGCGGGATTTTACCTGTCGCTTGCGGG	190	80			167	31	2008484	2008514	GGGCAGGGTTTGCCCACCAGAGGGAGCAGGG	150	70
168	44	1774804	1774847	GGGGCCGCTGGTGGGCGCCGCCTGGGTGCATGTCCTGCCGTGGG	220	130			168	31	2012332	2012362	GGGCGCCAGGGCAGGGTAATAATCGCGGGGG	160	60
169	36	1778226	1778261	GGGCAGCTGGCGGGGGAGAGGGCGCAGGAAGAGGGG	230	50			169	38	2020448	2020485	GGGTCAGAGCGTCTTTATCCCGGGTCTGGGAAGCCGGG	160	90
170	42	1804575	1804616	GGGGAACGGTGCCGGGATGATGGCCGCCGGGGTGACAACGGG	220	90			170	35	2024226	2024260	GGGCGAACCCGGGCAAAAACTGACTCAGGGCAGGG	140	90
171	36	1804815	1804850	GGGGATGTCAGCGCAGGTTATCCTGGGCGGGCTGGG	180	70			171	41	2031586	2031626	GGGTTTTCCGGGTGAATATCCAGCCCGACGCGGGAGATGGG	170	90
172	27	1809580	1809606	GGGTCGAGGCGGGCGTGGGCGTCCGGG	170	60			172	41	2037110	2037150	GGGGTTGTCGCCGGACGGGTAGCGGGCAGCGCATCGCAGGG	210	100
173	37	1848432	1848468	GGGATCGTTCCTGTTCGCCGGGCCGACCGGGGTCGGG	170	110			173	41	2040962	2041002	GGGGCTGGGCGAGCTGGGGAGCGACGGCTTTTTTGAGTGGG	220	60
174	39	1850450	1850488	GGGGGTCGGGCGACCACCAGAGGATCGGGTCGCCAGGGG	200	100			174	42	2052792	2052833	GGGGATCCCATCTGGGCGACGGAGGTGCTGGGCGGCATGGGG	220	90
175	28	1851325	1851352	GGGAAATATTCTCCAGGGCAGGGGAGGG	130	40			175	45	2057068	2057112	GGGGTTGAATATTGTGGTGGGCCTCGCGGGCCTGCTCGATCTGGG	200	90
176	45	1865579	1865623	GGGTAACGTCGGGATCAACGGCGGCAATAGCGGGGCGCGCGAGGG	220	100			176	36	2058113	2058148	GGGCGACGGGGGGCAGTATCGTGCTGCGGGCGCGGG	210	80
177	40	1867564	1867603	GGGCAGCATGTTCGGCCTGTGGGTATTGATGGGGATCGGG	190	60			177	38	2067258	2067295	GGGGCGATGGCGGGTAGCATATCGGGCAGGACTTCGGG	190	70
178	35	1878104	1878138	GGGCTGCACGCGCTGAAGGGCCACCGGGTGGTGGG	180	90			178	26	2069786	2069811	GGGTGGGGGCGGGGCGCTCCTCCGGG	160	70
179	38	1886304	1886341	GGGAAAACAGTGGCGCTGGTGGGGCGCTCAGGGTCGGG	200	70			179	44	2073406	2073449	GGGGGGAGCCGCTGCGTTATCGGCTGGGGCTGTATCAGGGGGGG	240	80
180	38	1912388	1912425	GGGGTGGTGGGGAGATTGAAATGCGGCGACGGGAAGGG	220	30			180	42	2075993	2076034	GGGGCATAACGTGAATGCGCAAAGGGAGTTGCGGGGCGAGGG	210	60
181	44	1913951	1913994	GGGGCTGATCTGCTGGTGGGCCTGGAACCACTCATGGGCCTGGG	190	110			181	32	2077459	2077490	GGGGGAAAAAAGCGGGCTGGATCGGGTCCGGG	170	50
182	38	1918815	1918852	GGGCAGGGCGCCGGGTAATATCACGTGACGGAACAGGG	170	80			182	37	2089274	2089310	GGGAAGACTGGGCAGGGCGCTGGCTGGCCGTTCTGGG	190	80
183	44	1946610	1946653	GGGGGAATAGGGAATCTGTCATGGGGCTACCTTTAAGCAACGGG	170	70			183	36	2093221	2093256	GGGCGCCAGTCTGAGCTGGGTCAGTACCCGGGCGGG	170	100
184	45	1955141	1955185	GGGCCGGCCTTCCGGGTGATCATCGCCGCCGGGAAGTTCCACGGG	190	150			184	27	2095864	2095890	GGGCCTGGCGGGGCTGGGCATACCGGG	150	70
185	33	1959670	1959702	GGGCAGGGGACGCCGGGGAACAGGCGCACCGGG	180	90			185	28	2097683	2097710	GGGCGGGGTGGCAGGGATCAATGAGGGG	170	30
186	40	1960834	1960873	GGGCAGGGGATTGCGCTCCGTTCGTGGTGGGACGTCCGGG	200	90			186	45	2118145	2118189	GGGAAAAGAGCTGGTGGGCCAGGAGCGCGCGCTGGGAGCATTGGG	230	80
187	39	1970926	1970964	GGGAGCGGGCGATAGGGCAACAGCTGTTTTCCAGACGGG	170	80			187	36	2126222	2126257	GGGGCCGCCTTAGGGGAGACCACGGGCCTGGCGGGG	190	100
188	24	1979692	1979715	GGGATTCCGGGCGAGCGGGAAGGG	140	40			188	30	2128592	2128621	GGGGCGCTGGGTGGGAAGCTGAAATGCGGG	170	40
189	28	1995998	1996025	GGGTGGGCAACGGGGCGCTACTATAGGG	140	50			189	45	2136961	2137005	GGGTACCGAGAACGGCATTCAGGGCAAAGACCTGGGCAAGCAGGG	180	100
190	30	2003332	2003361	GGGAATGATGGGTAGCAGGAGGGAGCAGGG	170	20			190	45	2142544	2142588	GGGTGAAGCGCCTGGAGGAGCGGGGTGTCATTCAGGGCTATGGGG	230	70
191	43	2009617	2009659	GGGCAGGGGCATGGCAATCAATATTACCCGGGCGTACAGTGGG	170	90			191	45	2169955	2169999	GGGATACTGATACCCAGCCGCTGGGTTATGCTTCGGGTACATGGG	160	100
192	37	2011620	2011656	GGGATGAGCGCGGCCGGGAAAAGGGATCAGTAGCGGG	190	60			192	37	2183043	2183079	GGGGCTGCTGGGGGTCTCCAACGGCGCGGGCGTCGGG	200	100
193	37	2056498	2056534	GGGGGAAGGGGCCAGGTGTTAGCGCGCGCGGGGAGGG	230	60			193	40	2190280	2190319	GGGGTTGAGGCCGTGGGTACGGTGGGCCACCGGCGTCGGG	220	90
194	45	2067278	2067322	GGGATGGTCAAAGCCAGGGGTATCTGCAGGTCAGAGGGCACTGGG	200	80			194	30	2202504	2202533	GGGCGAAGCGGGCGAGAGGGAGCTGGAGGG	190	40
195	41	2068540	2068580	GGGGCGAGGGTGAGACGGCTCGCCAGCGTCGGGCCGCCGGG	220	120			195	41	2209279	2209319	GGGTGGCGGGAAAAGTGCTTGAACGGCGGGTGGAAACCGGG	210	60
196	37	2093423	2093459	GGGTGGGTGACCACCGAGATGGGCCGCCAGCCGTGGG	180	100			196	37	2228954	2228990	GGGAGCGGGTGCGGCGGGTGGACAGCCCGGCGTTGGG	220	80
197	44	2098904	2098947	GGGGCCGGCGTCGATAGGGGTGTTGGTGGGCGCCGGAAGCAGGG	250	80			197	45	2232104	2232148	GGGATTTGTGCTGGGCCTGCGTCGTAAAGGGTTTAACCCGCAGGG	190	90
198	45	2108958	2109002	GGGTTTCCAGGGATTGTTCCGCAGCGAGGGTTTGCGACACCCGGG	180	110			198	28	2233073	2233100	GGGTTGGGCAACGCGATGGCCGGGCGGG	160	60
199	31	2121680	2121710	GGGGCCGGTACGTACCCCGGGTCTGGGAGGG	160	80			199	20	2243199	2243218	GGGATGGGGGCGGGGGCGGG	160	20
200	28	2128313	2128340	GGGTTTCCAGGGTGCCCGGGGCGCAGGG	150	70			200	37	2244627	2244663	GGGGTGGGCACCGCCGTGGCGGTGGGGCGTCTTGGGG	220	80
201	36	2138869	2138904	GGGGGTGGGGCTGTTGGTATTAATTGCCGGGCTGGG	190	40			201	24	2245952	2245975	GGGCGGGAGGGATCACGTCCAGGG	130	50
202	45	2151637	2151681	GGGGCAGCCCGCATGGATGCGGGCTGAGGGCCGTGTTTTGCAGGG	220	100			202	29	2248644	2248672	GGGGCTGGGGCTGGGTCTGGTGCCGAGGG	180	50
203	45	2153460	2153504	GGGCGGGCGCTTTGCCTGCCAGCAGGCGGGGATCGCGCTGGCGGG	230	130			203	44	2250631	2250674	GGGCATCAGCGTGGTGAAAAGCTGGGATCACGCCGGGATGCGGG	200	90
204	44	2154688	2154731	GGGGCGCAACGCCGGCTATCAGGGGGTGCTCTCGGTGGGGCGGG	230	110			204	43	2253615	2253657	GGGGCTGCTGGGGCTCGGTGTGCTGCTGGGTACCAGCAGCGGG	220	100
205	36	2158810	2158845	GGGCGGATCAGCGGACGGAAAGGGTGGGGCGCTGGG	210	60			205	44	2254024	2254067	GGGGTGAAGTCGGGGATCGGCTTTTACCTCCAGTGGGCCCAGGG	190	100
206	45	2162703	2162747	GGGCAGGGCATGAGGATGCGGGTGACGAACACCGCGCAGATCGGG	210	100			206	36	2272985	2273020	GGGCCTTGATTACCCGGCGGGCGACGATGGGATGGG	170	80
207	33	2162894	2162926	GGGTGGGCGGATTGCCGGGCCCCAGCACCAGGG	160	100			207	39	2277230	2277268	GGGCGCTGCCGCTGGGCAAATGGCGCTGGGTGGCCGGGG	210	100
208	19	2162981	2162999	GGGCGGGCAGCAGGGCGGG	130	40			208	41	2278194	2278234	GGGGGGAGGTAGTATCGCTGCTGGGGCCTTCGGGAAGCGGG	220	70
209	34	2168149	2168182	GGGGCGCCGGGTCACGGCTGTGGGATCAGCAGGG	180	80			209	40	2286468	2286507	GGGCGCTACCCCATACCGGGCAGCGCCTGCGGGTGGGGGG	190	130
210	40	2178568	2178607	GGGCGAAGCCTATGCGGTGGGCGCCAACTGGTTGGGCGGG	200	90			210	36	2287446	2287481	GGGCTCGGCGTGGGCATACTACGAACTGGGCTGGGG	170	80
211	28	2181218	2181245	GGGCCAGGAGACCAACGGGGCGGGCGGG	160	70			211	23	2287770	2287792	GGGTGGCCGGGTGCGGGCGCGGG	160	50
212	40	2210830	2210869	GGGTTGATCAGCGGGCCCAGCACGTTGAACAGGGTGCGGG	180	90			212	38	2289247	2289284	GGGATCAATACAACCGGAGGGCGGGTTGATGAGAGGGG	180	50
213	19	2227252	2227270	GGGCTGGGGCGTGGGCGGG	140	30			213	33	2289595	2289627	GGGACCGGGGTTGTTCGTGCTGGCGGGCGCGGG	190	70
214	36	2228919	2228954	GGGCGGCGAAGGGGCCGCGCCTGCTGGGGATTCGGG	200	90			214	24	2302516	2302539	GGGGTTCGCCGGGGAGTGGGCGGG	160	40
215	35	2230329	2230363	GGGACAGGGGGCGAAATCCTGGGTCAAGGCGCGGG	180	70			215	33	2312051	2312083	GGGCATTCAGCGTCGGGGTGGGGGTCAGACGGG	180	60
216	40	2231926	2231965	GGGTATCGATCATGATGGGCCGGGTGTGGATGGAAAAGGG	190	40			216	26	2322497	2322522	GGGTTGGGCAGGGGAATTCCGGGGGG	160	30
217	43	2238795	2238837	GGGGCGTAAGGCGTGGGGGAGGGAAGAACCCTCCTCACCGGGG	210	100			217	36	2324636	2324671	GGGCATGGGGTTCCACCAGGCCGGGGAGCGTCAGGG	180	90
218	42	2243072	2243113	GGGATCGCGCGGATTAACGCCTGGGTGTAGGGGTGATGTGGG	210	60			218	43	2328682	2328724	GGGGAAGCGCTGGGGATGCGCATCGTTCTGTGCCGGGGTGGGG	230	80
219	42	2246212	2246253	GGGTCAGGTTTTCCAGCCCCAGGGCTTTCAGGCGGGCGCGGG	180	120			219	31	2334042	2334072	GGGGTGGGGGTGCCGATGCGGGTGACAAGGG	190	40
220	31	2250878	2250908	GGGTCTGCGGTGGGTTGATCGGCAGGGGGGG	190	40			220	37	2338745	2338781	GGGTCGAGGGTCGGCACCGCAGCCATCAGGGCGCGGG	180	110
221	40	2253483	2253522	GGGACCGGGGCTGTTCCTCGCCGGCCGGGTGCTGCAGGGG	200	120			221	42	2345557	2345598	GGGCCTGGACGTCGAGCTGTTGGGTCCACAGGGCGAAATGGG	190	90
222	35	2254380	2254414	GGGGATCTATAAGATGGGCAGCTCGCTGGGCGGGG	170	60			222	28	2350690	2350717	GGGCGTATGGCCGGGCAGAGGGCACGGG	160	60
223	32	2267246	2267277	GGGTTTCAGGGTGCGCAGGGCGCAGGAGAGGG	180	50			223	39	2353256	2353294	GGGTGCGATAGCGTGGCCAGTGGGTGGGGTGGCGAAGGG	230	50
224	41	2275881	2275921	GGGTGAGGGAACAGATGTTGCCCCCGGGCGAATCACCGGGG	180	100			224	39	2359717	2359755	GGGCCCTGGCGACGGGCATTACGCGTGGGAAGAATGGGG	190	80
225	43	2277014	2277056	GGGTAGCGGGCGAGAAACTGTGGCAGCGCGGGCAGCAGCAGGG	220	90			225	36	2378018	2378053	GGGCTAATTTACGTTCTTGAGGGTAATAGGGGCGGG	150	40
226	37	2282827	2282863	GGGTTCAAGAATGACCGGGCAGGGGAGTGTTTCAGGG	170	50			226	44	2379317	2379360	GGGGGATTTTCGTCGCCGGGATATGGCGCTAGGCGGGCAGGGGG	230	80
227	29	2287883	2287911	GGGATTATTGGGTATTGGGGGTTGAGGGG	160	0			227	42	2401871	2401912	GGGCCATGAGGGCGGCGGGATTGTCGTGGAAGTAGGCGAGGG	230	60
228	26	2289169	2289194	GGGATGGGGAAGAGGGAAGAGGGGGG	180	0			228	35	2414009	2414043	GGGATGGGGGGCTTCCCCGAAGGATGGGCGCCGGG	190	80
229	36	2295095	2295130	GGGGAAGTGATTCAGGGAACGGTTTGCGGGTACGGG	180	40			229	34	2417171	2417204	GGGGCGGGCGCTGGATCTGGGCTGCGGCAACGGG	190	80
230	40	2316971	2317010	GGGATTTATTTTTCGTGGGACACCGAGCGGGTTGGCTGGG	170	60			230	45	2430040	2430084	GGGGCTGGGGGGAACGCGAAGAGCAGGGGGTGAAGCGCCTGGGGG	270	70
231	25	2317889	2317913	GGGGTGCAGGCGGGGGTGGGAAGGG	180	20			231	45	2435934	2435978	GGGGTCCGCCAGTCACCCTGGGCGCACAGCGCCCGGCGGGTGGGG	210	160
232	44	2317927	2317970	GGGACGGGGGCATCAAGTGGCGCAGGTGGGGCTTATGTAGAGGG	230	60			232	42	2437856	2437897	GGGCATAGCATGGGAGGGAGCATCGCCATCGAAGCGGCGGGG	200	90
233	44	2318191	2318234	GGGCAAGGTGGCCAGGGGGCGGTCGGCGCCTTGGGCGGTGTGGG	260	90			233	31	2438326	2438356	GGGCCTCAGAAGGGAAGCTCGCGGGGTTGGG	160	60
234	38	2319496	2319533	GGGGAAATACCGGGCGGGATACTGGTCGATGTGCTGGG	180	60			234	36	2438672	2438707	GGGTCACGCCGTCCAGCAGGGTCGGGCTCATATGGG	150	100
235	35	2324855	2324889	GGGATGGGGAGGGGCTCTGATGGTGCTAGTCAGGG	190	40			235	33	2462910	2462942	GGGTGGTGGGCCTGGGGCCGAAAAAAGCGTGGG	180	50
236	40	2334797	2334836	GGGTTCTCCGCCGGGCTACGTCGGCTACGGCCAGGGCGGG	180	130			236	45	2466794	2466838	GGGGCGCCTTACATGGCGGGGGATTCTCCGGCGGTCGGGGCCGGG	240	120
237	41	2336702	2336742	GGGTGAATATGTTGTTTGATCGGGCGCGCTGGGAAACCGGG	180	60			237	37	2467320	2467356	GGGCCAGCAGCGGGACGGTGAGGGTGCCGAGCAGGGG	210	80
238	41	2338920	2338960	GGGTATGACGGTGCGCGTTGACTGGGAAACCGGGGTGGGGG	220	60			238	20	2469470	2469489	GGGCCGGGGCATCGGGCGGG	130	50
239	39	2340117	2340155	GGGTATGACGGTGCGCGTTGAATGGGAAACCGGGCAGGG	190	60			239	32	2470799	2470830	GGGTTAAAAGGGGGCCGCAGGCCGGGCAGGGG	180	60
240	39	2340715	2340753	GGGTATGACGGTGCGCGTTGAATGGGAAACCGGGCAGGG	190	60			240	26	2497775	2497800	GGGCCTGGGCAATACGCTGGGATGGG	130	50
241	34	2341056	2341089	GGGACGTCTGCCGGGCCGGGCGCTGCAGGTTGGG	180	90			241	44	2497953	2497996	GGGAGCAACACCGGGCCGTTTATCATGCAGCAGGAGGGGTTGGG	190	90
242	44	2341446	2341489	GGGTCTGGTGGGGGCAGTTAAGGGGGAGGATCGGATTAACTGGG	230	40			242	36	2514682	2514717	GGGATGGCTGACCCGGCGCGGGCGAGACGGGAAGGG	200	80
243	29	2343497	2343525	GGGAGTATGGGGGCAGGGTGCTGATGGGG	180	20			243	45	2519164	2519208	GGGGGAATTCAAGCAGAACGGGACCCGCGTAGGGGATGTACAGGG	200	80
244	32	2345911	2345942	GGGCATCACGTGGGAATGGCATGGGAGCGGGG	170	50			244	45	2519921	2519965	GGGTGCCGAGATAATGGCCCGGGATCACCCGCTGCGGGTGCAGGG	200	120
245	28	2347035	2347062	GGGGCAGGCGGGGCAACAAAGGGAGGGG	170	40			245	39	2521920	2521958	GGGGTGGCGTCGGGGCCAGGGTTAGCGCACAGCGGCGGG	220	90
246	41	2354098	2354138	GGGCCGTTCCCCGGGTTGGCGTCGGTATCAATTGGGCCGGG	180	110			246	42	2522019	2522060	GGGAGGCGAGGGGCCAGTATATAGCCGCAAGGGTTGGCCGGG	210	80
247	44	2358428	2358471	GGGTTAGACTGTTCGTAATATTGGGATAATGAGCGCCGGGGGGG	190	50			247	42	2543839	2543880	GGGCTCTCTTTTCTTCCCGAGGGCGCAAACATTTGGGCTGGG	140	110
248	39	2361366	2361404	GGGTTCGGGCGCTGGTCAGGGATCCTTTCTCCGCCGGGG	170	110			248	39	2545227	2545265	GGGCGAGTCGGCGGGTGGGTATTTAGCCGCCATGGTGGG	200	70
249	43	2374447	2374489	GGGCGATCAGCTCCCGGGCCTCCTGCATATCGAGGGTAAAGGG	160	120			249	34	2549421	2549454	GGGGGTATACGTCTGGGGACGTACCGGGCGAGGG	180	60
250	36	2378515	2378550	GGGAGATGTGCTGGGAGCCCTGACCGGGGATATGGG	180	60			250	28	2563666	2563693	GGGCACAGGGCATGGGCATTGGAGTGGG	150	40
251	38	2389732	2389769	GGGCGGGTGGCGCTGTCGGTGGGTAACTGGCAGCAGGG	210	70			251	39	2568199	2568237	GGGCTGGCGGTGGGCCTGCTGTGGGCGCCGTGCGCCGGG	220	110
252	41	2390725	2390765	GGGCAGGGATTTGAGGCGGGCGGCCATGGCGTCCTGAAGGG	210	80			252	41	2570067	2570107	GGGATAGTACTGTGGCATCGCGAGGGGCAGGGGTCAACGGG	200	70
253	43	2395705	2395747	GGGCTGACCCGGGCTGGCGCGGGTGCGAGCCACTGGAAGCGGG	220	120			253	39	2575316	2575354	GGGTGGCCGCCAGGGTCTGAATGCGCGTACGGGTGAGGG	200	80
254	43	2396255	2396297	GGGGCAGTGGGCGCTGGCGATGGGCGCCCGCTCGGTGAGCGGG	240	110			254	30	2579887	2579916	GGGTCAGCGCCACCAGGGTGGGGAAATGGG	150	60
255	39	2433733	2433771	GGGGGCGCCATCGGCACCGGGCTGTTTATGGGGGCGGGG	210	90			255	45	2580084	2580128	GGGAGGTTAGGGTTTTTCGGGTCATCGACGCCCCAGCTGCAGGGG	200	100
256	25	2437548	2437572	GGGGTTCGCGGGCGGCGGGGCGGGG	180	50			256	40	2606890	2606929	GGGTACCGGCGAGGGCGGGCTGGCGGAAGCGGCTGCCGGG	230	100
257	39	2439009	2439047	GGGGGCGCGGGTGGCGCTGGGCGGTCAGCCGCTGGAGGG	240	90			257	30	2615919	2615948	GGGCTGGCGGGGCTGGGGATGCTGCAGGGG	190	50
258	43	2449157	2449199	GGGGGTGGACGGGGTGATTATCGCCGGGGCGATCGACCGCGGG	230	90			258	43	2619192	2619234	GGGGGCAATGCGGGCCTCCATCAGGCCGGTCCACGGGCTGGGG	200	130
259	33	2460286	2460318	GGGCATGGGGCTGTTAATCAAAGGGCTGCTGGG	150	50			259	37	2620353	2620389	GGGTGCTGTACGGCGTGGCGATGGGCGGGATCTGGGG	210	60
260	36	2500966	2501001	GGGTATCAGCGCGGCATGGGAGTTGGGCCACCCGGG	170	90			260	37	2629539	2629575	GGGGGCTTGTCAGGGGGATGGGTGGTGGCCATCGGGG	220	50
261	44	2513455	2513498	GGGTCGAGCGTTGCGCACAGGGGAAGGGAAAGACACATGGCGGG	210	80			261	42	2664629	2664670	GGGAATGAGTGGTCTGGGAGACCCGGCAACGCCGGGCCAGGG	200	100
262	45	2546255	2546299	GGGAGAGCGGCTGGCGGGTGTCACGCACCCAGGGCACGCCAGGGG	220	130			262	27	2685555	2685581	GGGGCTTCGGGCCGGGCGTCGTTCGGG	150	70
263	33	2554226	2554258	GGGCGCCGGCAGCGCCAGCGGGGCGGGCAGGGG	200	100			263	38	2694157	2694194	GGGCGGGCTGACCGGCGTTATCACCGGGGCGACCGGGG	190	110
264	43	2564269	2564311	GGGTGGGTCTGCATATGTGGGCGCAGGCGGTGACCAAAGCGGG	210	80			264	35	2696788	2696822	GGGCTGGGAGGGAAAGAGAATGTCTGTGCGGTGGG	190	30
265	35	2566408	2566442	GGGGCTATGCGGGCATGCTGTCGCTGGGGCACGGG	180	80			265	42	2718346	2718387	GGGCAGAACTGCAGCGGGAAATGCTGGATTACTGGGGACGGG	190	70
266	43	2601531	2601573	GGGGCATCATCACGGGGCGCCGTTGCTGTATGCCGGGGTGGGG	210	100			266	37	2734621	2734657	GGGCCTGACCGGGCCGCTGGCCGGCTGGGTCGCCGGG	190	130
267	38	2602769	2602806	GGGTCGGTTGGGTGATGAGGGTGATATCCACCTGTGGG	180	50			267	43	2747643	2747685	GGGTAGAGGGTCTCCTGCCAGGCGTCGAGGGCGGCAATCAGGG	200	100
268	43	2603743	2603785	GGGGATCGACGTGGTGGTCGCTCAGGGCTATGAGGCGGGTGGG	230	70			268	45	2748857	2748901	GGGAAAGGGTCTCCAGCGCCTCGCGGGTTTTATCCGGCAGGTGGG	190	110
269	20	2604213	2604232	GGGCCGGGCAGGGGGTGGGG	150	30			269	39	2750896	2750934	GGGCTTCAATCCCGTGCCGGGCGGCGTGATTCGGGCGGG	180	110
270	41	2607628	2607668	GGGGTAATAAGTTATGGGTTGATTCAGTTTCTGGGTTCGGG	160	30			270	41	2768717	2768757	GGGCATCGGTAAAGGGGATCAGCAGCGCCTGGGTTTCCGGG	180	90
271	42	2608739	2608780	GGGCAGCAGCTGCGGGCGGTGGCCGGAGGGCGGCATCCGGGG	240	110			271	23	2779201	2779223	GGGCGGGTTTATCTGGGACTGGG	120	30
272	39	2609257	2609295	GGGCTTTCCGCCACTGGGGGAGCAGGGACTGGACGTGGG	190	90			272	31	2818296	2818326	GGGCTGGCGGGCCAGCGGGTGATTCGCCGGG	170	80
273	40	2616473	2616512	GGGTATGGGGCATCGGCGCCGGGATGATCTGCATGCAGGG	190	80			273	36	2836986	2837021	GGGATTACTGGGCGGGAGTGACAGCGCTACGCTGGG	170	70
274	30	2616550	2616579	GGGATGTGGGTAAAAGCCCAGGGCGGCGGG	160	50			274	45	2844051	2844095	GGGCCATTTTGTGGGTAATATCCAGCACCGCCAGTGGGAAACGGG	160	100
275	43	2619241	2619283	GGGCGGGATAGCGTAGGGGCGGTGACCCTCCTGCCGCCGGGGG	220	120			275	45	2850480	2850524	GGGGCAGCCCGCATGGATGCGGGCTGAGGGCCGTGTTTTGCAGGG	220	100
276	36	2634516	2634551	GGGCGCGGGCAATCAGCAGGGTAGTGATATCGGGGG	180	60			276	41	2855254	2855294	GGGAATATCGCGGGCCACGCGCTGGGCCATTTCGTCACGGG	160	120
277	34	2652157	2652190	GGGCTCTTCGCCGTAGACCGGGCTGGGGGTCGGG	170	90			277	38	2891874	2891911	GGGCGGTGGAGGGCCAGGTTCACTACTGGTGGGTTGGG	200	60
278	29	2653052	2653080	GGGACCGGCGGGCGGGTCAGCGGTTCGGG	170	70			278	33	2915401	2915433	GGGCGTTGACCAGCGGGTCACGCTACGGGAGGG	160	80
279	36	2653425	2653460	GGGCATCCGGGCTGCGGGCGGCGCTGTGGCTCAGGG	190	100			279	45	2938849	2938893	GGGAACACAGGGCCGTCAGCCAGGGGGCGATGGCCTCCGTCTGGG	200	130
280	31	2655928	2655958	GGGCGTGCTCAACGGGCTGCCAGGGCGCGGG	160	90			280	42	2938925	2938966	GGGGGCGGATATCGCCATCGGGTCGGTGTGCACCGGGCCGGG	210	110
281	43	2661609	2661651	GGGCGGGGATAAAGTTCCGGGTATTCGACTCACGTGCCGGGGG	190	90			281	38	2956251	2956288	GGGGCATGCTGCAGGGAATCTCGCTGGGCGCCAAAGGG	170	90
282	33	2662448	2662480	GGGAGGGACCAGGCAGCTTACCGGGGGAGCGGG	180	70			282	31	2978494	2978524	GGGACGGGTGGGCGTTCCCGAGGATATTGGG	160	50
283	28	2670487	2670514	GGGATAGGGACAATCCAGGGCCGCTGGG	130	60			283	34	3047408	3047441	GGGCGGGTAGTCTTGCACATCGAGAACGGGAGGG	160	60
284	37	2683160	2683196	GGGCTGGCACGGCGGGTTCTATCTGCTGATGGGCGGG	180	80			284	24	3069040	3069063	GGGTCAGGGCAAGGGCCATCAGGG	120	50
285	40	2690432	2690471	GGGCGAAGTGCTGGGCTTAGTGGGCGATAACGGCGCGGGG	210	70			285	44	3117829	3117872	GGGCTGTTACTCGGCGTGCAGGGTAAATGGAGCGGGTATCAGGG	200	70
286	40	2711785	2711824	GGGGCGGGAATTATGTTGTCGGGCACGTGCTGGTGCAGGG	200	60			286	45	3119395	3119439	GGGTGGCCAGCTGGGCGCGTTCATGGGGCGCCTGCTGACACTGGG	210	120
287	35	2716081	2716115	GGGGCGTATCTCCCCGGGGGATCTGGGGCTGTGGG	180	80			287	39	3119920	3119958	GGGTCAAGGGTAATCCGGCGCGGGCGATCTCCTCCCGGG	160	120
288	27	2719731	2719757	GGGCGGGCTGCGCGGGATGCGGCTGGG	170	60			288	38	3136945	3136982	GGGCTACTGGGTTGCCGACGCCAAACTGGGCTATCGGG	150	100
289	40	2719767	2719806	GGGGAATACTGATGAGGGATATATCTCGGTGGGCGCGGGG	190	50			289	25	3137247	3137271	GGGTCGACGGGCGGGTTACGGTGGG	150	40
290	34	2766989	2767022	GGGCATTTACCGCGTGGGTAAAGCGGGAGATGGG	160	50			290	37	3145208	3145244	GGGACAGGGAATGACGCTGGGCCTGGCGCAGGCCGGG	190	90
291	38	2767160	2767197	GGGTAATATGGGCCTGAATATGCTGCCGCGGGCCGGGG	170	80			291	22	3182024	3182045	GGGAGAGGGCCAGGGTGAGGGG	150	20
292	43	2773405	2773447	GGGTGGGCGTTTCTTAATCGCGAAGGGCTGCTGCCGACCCGGG	180	110			292	35	3211616	3211650	GGGGTTTCCGGGCTGCTGGGTAACGTTATCGCGGG	160	70
293	32	2807334	2807365	GGGCTTTAGGGTAAGGAGAGTAAAAGGGAGGG	160	10			293	42	3225962	3226003	GGGCATCATTCGTGGGCACAGGGACACAATCATGAAATTGGG	140	80
294	37	2832174	2832210	GGGGGCAGCGGGTGGGACTGGAAGTCATCCTGGCGGG	200	70			294	41	3240686	3240726	GGGCGAATAGGGTCGGTCCTCTTTCGGGAAGTCTTTCAGGG	160	80
295	45	2835836	2835880	GGGCTGGAGACCACTTTCGGGTGCAGCGGGTTAGTGCCAAGCGGG	210	100			295	42	3251562	3251603	GGGGCTGATGTACCACACCCTGGGCCAGCGTAAAGGGCTGGG	170	110
296	34	2839062	2839095	GGGCGTTGGCTGGGTGTTGGGCGGTGAGCATGGG	200	40			296	41	3278345	3278385	GGGTTTTTTGTTGGCAAGGGTCAAACAGGGGTACAACAGGG	160	50
297	43	2840761	2840803	GGGCCGCTGAGGGTAAGACGATCGCCGGGCCGCGCCCGCTGGG	200	140			297	36	3285989	3286024	GGGTTTGGGAACAAGGGAAAAGCAGTTAGCCGAGGG	160	40
298	39	2842375	2842413	GGGCATAGACCGGGCGCACTTCCGGGTTGAGCGCCCGGG	170	120			298	34	3289698	3289731	GGGACAATCAGAATATGGGTGGGCGCCTGCGGGG	160	60
299	37	2843642	2843678	GGGTTGGGCCATCCGGCGGGCAGCCGTAGCCGGAGGG	190	100			299	40	3309830	3309869	GGGCAAGCAGGGAAAAATGGTGGGCACCGTGATGACCGGG	180	70
300	41	2886571	2886611	GGGTCCGGGGGAAAACACGCGCGAGGTGGGCGCTGCGGGGG	230	90			300	23	3315352	3315374	GGGTCTGGGCCGGGTGCTGCGGG	140	50
301	44	2887198	2887241	GGGGGAAATCTGCAAAGGGCTACGGGATATCATCGACCTTGGGG	170	80			301	42	3350143	3350184	GGGCGTTATTCAACTGCTGCCGGGCCGCGGGGAGACCGTGGG	190	110
302	36	2894568	2894603	GGGTAACCTGGCGATGGGCGTCCGCCAGGGGGCGGG	190	90			302	45	3356509	3356553	GGGCGCTGGGCCTCGACACCGGGCCAATGTCCGGTTTTGACCGGG	180	140
303	32	2919543	2919574	GGGACTGCCTGCGGGCGTCGGGTGACTCAGGG	160	80			303	44	3358425	3358468	GGGCGGCTTTACGCTGGGCGGGATTGGCACGGCCACCTTCGGGG	200	120
304	26	2935688	2935713	GGGCAAGTGGGCTGACCAGGGATGGG	140	40			304	39	3367888	3367926	GGGTCAGCCGCCGAAGGGGTTAAGGTGCCGGGTACCGGG	190	90
305	39	3007042	3007080	GGGAAAGCTGGCGGGCGGGCGAGACGCACAGCGCCAGGG	200	100			305	44	3368957	3369000	GGGCTGCAACACGTTTTGGGTAAACTCGCTACATGGGCAAGGGG	160	90
306	40	3008914	3008953	GGGAATGTGCGGGTCGTGTATTACCGGGGTCCTCGACGGG	180	80			306	44	3410588	3410631	GGGAATATAAAACAACCAGGGCCGGAAATAAAGCCCTGGGTGGG	150	80
307	39	3042635	3042673	GGGCAAGGGCAGCGGGTGCGGAGCCGGTTTTGTGCCGGG	210	80			307	45	3443981	3444025	GGGATTGGGCAAAGCGATCGCGATCCCAGGGAATAGTCGCGCGGG	190	100
308	34	3061189	3061222	GGGATTGTCGGGGTCAGCGCGCGGGAAATCCGGG	170	70			308	36	3514342	3514377	GGGCGATAAAGGGCTTCAGGGCAGCAAAAACCGGGG	150	70
309	37	3061350	3061386	GGGGCGGGCGAACGTCGGCGTGGGGCCGGTCCGCGGG	220	100			309	38	3518135	3518172	GGGGTCAGCGCTTTGGGGGCTTTCGCCTGTGGGCGGGG	200	80
310	30	3084704	3084733	GGGTTGGGGAAACAAAACCGGGACGATGGG	140	40			310	26	3524893	3524918	GGGGCCGGGATCAATAACGGGCTGGG	130	50
311	37	3099217	3099253	GGGGCGGGACAGCACGCTGGGGCTGATTCTGTCCGGG	180	90			311	37	3566705	3566741	GGGCTAAAGGGTAGCCAGCGGGGAAATTTGCGCGGGG	180	60
312	36	3101676	3101711	GGGCGTGCGCCACCCCGGGCCGGGTATCGTACAGGG	160	120			312	45	3570611	3570655	GGGGCAGGCCGCATGGATGCGGGCTGAGGGCCGTGTTTTGCAGGG	230	90
313	41	3123828	3123868	GGGCGCCCAGGGCGACGATCGGCTCGCCGGGCTTCAGCGGG	190	140			313	29	3633297	3633325	GGGACGGGTGCGGGCATCAAGCTGCGGGG	160	60
314	41	3136136	3136176	GGGCTCACCGCCCAGATCGGGACGGGCGTCGCTGGTTAGGG	180	120			314	39	3635158	3635196	GGGTGGTCGCGCTCGGCGGCGGGCATGGTTTGGGCCGGG	220	90
315	42	3191951	3191992	GGGGATGGTGCTGGGGGAACGGGTCAGCGCCGTGAAATGGGG	230	60			315	44	3639485	3639528	GGGCCAGGGGTCCGCGCGTGGGTGCTATTCCCGCAGCGCGGGGG	220	130
316	34	3212198	3212231	GGGCGCGGGTCAGCGCGTCCAGGGCGCCGAAGGG	180	100			316	39	3642608	3642646	GGGAGAGTGCATTGGCGTACTGGGACGCGAGGGCATGGG	200	60
317	36	3216914	3216949	GGGTGGGCAGGATGCTGTAGCGGGACAGAAACGGGG	190	50			317	45	3707668	3707712	GGGTCAATCCGCCGGAGAAGTGGGTTAACAGGGCCTTGCCGCGGG	190	110
318	38	3247783	3247820	GGGGATTTGGGGGATATTTGCCTACTGGGTAAAATGGG	160	30			318	41	3750487	3750527	GGGATCGGCTATTTCTGGGGACTCGGGTTGTTCGGCACGGG	180	80
319	45	3256203	3256247	GGGATCGGCGTTCCCGGTACGGGCGGTAACGATGCCGGGGCCGGG	220	120			319	34	3799601	3799634	GGGATGGGATCGGATGCCGGGGGAGTGGACTGGG	200	40
320	38	3270454	3270491	GGGATGGGCTGGCTCGTCAGGGGTATTGAACCCGAGGG	180	70			320	40	3804602	3804641	GGGACTCTCCGCCCTGCGTCTGCGGGCGGGAAAGCAAGGG	170	120
321	45	3300591	3300635	GGGCGAAGGGCCGAACTGCCGGGTGGAAGGCACCCTGTGGGGGGG	250	100			321	37	3821694	3821730	GGGATGGTTGGCGGGCTGGGGGAACGTTACACCCGGG	190	70
322	34	3303978	3304011	GGGCGCGCCGGGGTAAAACCGGGGCTGTAGCGGG	180	80			322	43	3841786	3841828	GGGTCCCAGCCGGGCTGCGCGGGGGCCTGCGGCATCTCCAGGG	200	150
323	37	3327475	3327511	GGGGTCATGATGCTGCGCAGGGAGCGCTGGGCCAGGG	190	80			323	33	3889338	3889370	GGGGGGGTGATCGCCGGGTACTGCTCCACCGGG	160	90
324	36	3346382	3346417	GGGCGGGAACTACATCGGCATGATGCCGGGCAAGGG	160	80			324	41	3899812	3899852	GGGATGGGTATCTATTTCGCCCAGCAGGGCAGCCTGCTGGG	160	100
325	41	3347408	3347448	GGGCGCCAGCGCCAGCGAATGGGTGAACGGCGGGATCAGGG	200	100			325	42	3973387	3973428	GGGGATAATGCAGGGAGAACCTCCCGGCGCAGGCCGGGAGGG	200	100
326	26	3348655	3348680	GGGCAACGCCGGGCGCGGGGAGAGGG	160	60			326	42	4020912	4020953	GGGTCATTGGGAAAATCGGGGATGTGCTTGCTGAGCACGGGG	190	60
327	36	3382127	3382162	GGGCAGGGGCCTGGTACGGGCAATCATCATATTGGG	150	70			327	39	4045175	4045213	GGGTATTAAGGGATCAGATAGGGAAGCACTCCCGGTGGG	160	60
328	41	3399912	3399952	GGGCTGGGGATCACGCTCGGGGCGATTGGCATTCGCCTGGG	190	100			328	39	4078179	4078217	GGGTAAAAAACCGTTGAGTGGGAGATGGGGACAGCGGGG	190	40
329	42	3412592	3412633	GGGTCGCCAGCTCATCGAGCTGGGCGGCGGGATCGGTCAGGG	200	110			329	38	4113397	4113434	GGGAGGAGGGCTTTCTCTACAGCCGCCAGGGGAGCGGG	180	90
330	39	3419014	3419052	GGGTCTGGCGGGTAAACCACGGAGCGCCGAGGGCTTGGG	190	90			330	32	4115483	4115514	GGGAAACACCAGGCGGGAGAAATGGGTGGGGG	170	40
331	41	3422532	3422572	GGGCAGAAAGCGTCCGGGCCACGCTGTGGGGATTGGCGGGG	210	90			331	41	4160600	4160640	GGGATCCGCGGGTGAATCTGTTAACCAGCCAGGGTCCGGGG	170	100
332	42	3430217	3430258	GGGTCTGCTCGACCTGGGCAGGGCTCACTCCCGGCCCCTGGG	160	160			332	37	4183455	4183491	GGGATTCATCAGTTCCTTTGTGGGCGGGCTGGTCGGG	160	70
333	39	3445357	3445395	GGGTGGTGGATGAACAGGGCCGGGACTGCCCTGACTGGG	190	80			333	22	4202040	4202061	GGGAGAGGGTTAGGGGGCGGGG	160	10
334	38	3596094	3596131	GGGGCTCCCGCCGCCGGACAGGGCCCGCAGGGGCCGGG	190	150			334	36	4226817	4226852	GGGCGCGGGGATACTCCTGCAGCAGGGCCGCCAGGG	170	110
335	45	3598050	3598094	GGGCCGAAAACAGCTGGCTCGGGGCGTGGGCCAACCAGCAGCGGG	200	130			335	45	4253463	4253507	GGGGCAGCCCGCATGGATGCGGGCTGAGGGCCGTGTTTTGCAGGG	220	100
336	43	3631537	3631579	GGGGGCAGCGCCTGCGGGCCGCGCATCAGGGCCACTGTGCGGG	210	140			336	45	4263772	4263816	GGGCTCAGGCCGCGCCGGGACAGGGGCCGGACAGGAATAACAGGG	210	120
337	28	3645309	3645336	GGGTCACCGGGTCGAGGGCGCCGAAGGG	150	70			337	31	4264838	4264868	GGGAGGGTGACGGCCGGGAAGCCGGTCAGGG	180	60
338	41	3653584	3653624	GGGCTCCACGTAGCGGGTATGGGTCATGCCCAGCGCCTGGG	170	120			338	27	4310924	4310950	GGGTGAAGGGATGGGTGTTCTCCAGGG	140	30
339	32	3700834	3700865	GGGATGCCGGGGGCTGGCGACGGCGGGATGGG	200	60			339	34	4321094	4321127	GGGCGTAAAAGGGTCAACGCTGGGCGCGAGCGGG	170	70
340	30	3711479	3711508	GGGCTTAAAGGGTCGCTGTGGGCGCTGGGG	160	50			340	45	4334450	4334494	GGGTTATTCCGCAATGGGCGGCGCGGTGGGCGCCGGTGGCCTGGG	230	110
341	40	3731705	3731744	GGGCGGGCAATTGACCATTAAAGCCCGGGAGTCGCTGGGG	170	90			341	27	4396199	4396225	GGGTCGGGCGTGCCGGGAGTGCCTGGG	160	60
342	40	3840347	3840386	GGGATCCTGTTTGGTCCCTGGGTGGGCGCGATTGTCGGGG	190	80			342	45	4409831	4409875	GGGTCAGGCCGGTGCGCGGGTCAAAGCGGGCGACCCGCTCCTGGG	210	140
343	36	3844625	3844660	GGGCTGCTGCTGGGGATCGTGGGGACGATAGGCGGG	200	60			343	40	4417347	4417386	GGGTAAAAATCGGGCAATACTGCCCGGGCTTTTCTCAGGG	130	90
344	39	3871024	3871062	GGGCCGGTGGTGGTGTAGTGGGCGTAGGGGTTATCCGGG	220	50			344	45	4424799	4424843	GGGCACGCTGGTGTTCCCGGGTAACCTGGGGATGTTTGAATGGGG	200	80
345	23	3876029	3876051	GGGGAGAGGGTTAGGGTGAGGGG	160	0			345	34	4436208	4436241	GGGAAGGAGATGCCGATTGGGAAACGGGTGTGGG	180	30
346	36	3885330	3885365	GGGGATTGGGAAAGCGGGCGACAAACGCCAGCAGGG	170	70			346	21	4514570	4514590	GGGAGAGGGTCGGGGTGAGGG	150	10
347	40	3947197	3947236	GGGCAGCGGGCCTCAAGGGTAAATACCCTTTCGCACTGGG	140	110			347	42	4530600	4530641	GGGTGGCCAGATGGGCTGGGGCCGTATCCAGGAGCTGCCGGG	210	100
348	33	3984741	3984773	GGGAAACGCAGGGAACAGTAGGGTTCAGGCGGG	160	50			348	39	4583640	4583678	GGGATTTGGAACTGGGCGATAGGGGCGATGGTGCGCGGG	210	50
349	24	4001142	4001165	GGGTGAGCCAGGGGGGGAAACGGG	150	30			349	24	4584211	4584234	GGGCAAGCGGGAAAGCGGGCTGGG	140	40
350	34	4015963	4015996	GGGATTGCGATGGCCTGGCGGGCGGGATGTCGGG	190	60			350	21	4597596	4597616	GGGAGAGGGTTGGGGTGAGGG	150	0
351	45	4029066	4029110	GGGCAGGGAAAAAGTGGATTATGGCGAAGGGATTGCCATGACGGG	210	50			351	45	4735340	4735384	GGGTTTGTGGCATGGCACCGGCGGGAGGTGTTCAGGGGGTAAGGG	270	60
352	41	4049302	4049342	GGGAAAAAGCAGACAGCCGCGGCGGGGCGCGGGTTTCGGGG	210	90			352	34	4743518	4743551	GGGTGAGACGGGGTGAGGGTCGTAGCCATAAGGG	180	40
353	34	4061661	4061694	GGGTGTCGGTGGGTGGTGCGGGGGTGTTTGAGGG	220	20			353	42	4748950	4748991	GGGACAATGTCGGGTTTGCTACGGATAAGGGAATAACTTGGG	160	50
354	33	4064647	4064679	GGGATAAGCCATCAGGGATTGATAGCGGGTGGG	150	40			354	30	4868661	4868690	GGGCGCGGGCAGGGCGTGCTGCAGCAGGGG	180	70
355	37	4075283	4075319	GGGAAGGTTTACCCCTGCCAGTGGGCGGGAGAGCGGG	180	80			355	32	4883821	4883852	GGGTATAGGGCTCCACCAGGGTATAAGTTGGG	130	50
356	45	4082279	4082323	GGGGTGATTACCGCTGTGGCGATCGGGGTCGTGGGGATGATTGGG	240	60			356	33	4896195	4896227	GGGAAATTGTGGGTATTCGGGCTAAAGCCGGGG	150	40
357	32	4124843	4124874	GGGCATAATCATGGGCAAAGGGCACCAGTGGG	130	60			357	40	4909519	4909558	GGGTGGTCCGGTTTATGAAACGGGGATTGATGGGATTGGG	190	30
358	45	4146143	4146187	GGGATCAGCCCGTCATAGGGGTCGGGCAGGTCGCTATCCGCCGGG	190	130			358	36	4918549	4918584	GGGTGGTTTAAAACAGGAGTTAGGGCTGGGACAGGG	170	30
359	30	4156809	4156838	GGGCCGCGCGGGTGTTCCGGGAAAAAGGGG	160	60			359	41	4965931	4965971	GGGGGCATGGGGCGTCTCCCGTACCGAAGCCGGGCGCTGGG	200	120
360	45	4164811	4164855	GGGGGCGCCAGCCGGGTATTGGCATTCGCCGGGATATCCAGCGGG	200	120			360	36	5006969	5007004	GGGAATGGAAGGGGGACAGGGGATATTACAGAAGGG	180	20
361	43	4183061	4183103	GGGGATCCAGCCGATGGGCATCAGCGCGGGCCCCTATAGCGGG	180	130			361	35	5036100	5036134	GGGTGGGGCGTAGACCTGGGGAGGATGGAAAGGGG	210	30
362	44	4261312	4261355	GGGCGTGCGGGGCGATGGCATCGAGCGCGCCGGGCTGCCACGGG	230	130			362	40	5056354	5056393	GGGGATCCGTCCTCAGGGACACACTCTGATCCTGGGCGGG	150	120
363	45	4265925	4265969	GGGGCTGGCGGGGATCAGCAGCTCGAAGGTGCCGGGCGTGGCGGG	250	100			363	26	5065859	5065884	GGGAGGGTACGAAAGGGTCGCTCGGG	140	40
364	30	4271095	4271124	GGGTCACCGGGCAGCCGCTCACCGGGCGGG	140	110			364	36	5071042	5071077	GGGTTTTATCAGAAGATGGGTTTTAGGGTGACAGGG	150	20
365	45	4284038	4284082	GGGTCGCCTGCACCTGGGTGGTGGTTTTGTGCTGGGCGAAGTGGG	220	80			365	37	5082882	5082918	GGGCCAACCACCACTGGGGCAACAATAACGGGATGGG	130	100
366	34	4322029	4322062	GGGAACAGGGCATTCAGGGTTGACGCCAGCCGGG	150	80			366	30	5193094	5193123	GGGTAAAGCGGGTGACCACCTGGGTCAGGG	140	60
367	42	4338092	4338133	GGGCGTTCAGCTGGGACTGGGAGAGGATCGCCGCCATCTGGG	190	100			367	23	5221596	5221618	GGGCTTGGCCGGGTCAGGGAGGG	140	40
368	37	4345790	4345826	GGGCGCGCGGCGCCTCGGGCATCGGCAGATGGGTGGG	200	100			368	22	5266670	5266691	GGGGGAGGGTTAGGGTGAGGGG	160	0
369	34	4372029	4372062	GGGGAGAGTGAAAGAGGGAGGGGAAAAATAAGGG	180	0			369	22	5270259	5270280	GGGAGAGGGTCGGGGTGAGGGG	160	10
370	38	4396614	4396651	GGGATGCCGCTGGCGGGCAAAGTGCGGGTGAAATGGGG	200	60			370	43	5280701	5280743	GGGAAATAGCACCGGGCAATCGAGAGCGGGCTTTGCATCCGGG	170	100
371	30	4403604	4403633	GGGATCGGGTGCTGGGCATCCTGCTCGGGG	150	70			371	33	5301198	5301230	GGGCTACGCTGCTGGGTCAGTGGGCCGATCGGG	160	80
372	24	4410127	4410150	GGGAGATCTTGGGCTGGGACTGGG	130	30			372	43	5302855	5302897	GGGATATGCACGTACAGCGACAGGGGACGCTGTGGGTAACGGG	190	80
373	21	4457475	4457495	GGGAGAGGGTTGGGGTGAGGG	150	0			373	41	5319380	5319420	GGGATTGGTGGGGCCGATTCTGGGCCCGGTACTCGGCGGGG	210	90
374	23	4462302	4462324	GGGAGAGGGTTGGGGTCACTGGG	140	20			374	30	5326783	5326812	GGGCAAACGGGATCACGTTCAGGGCGCGGG	140	70
375	30	4520957	4520986	GGGGAAAGCGACAGGGTGCGTTGGGGTGGG	180	30
376	20	4529667	4529686	GGGGCGGGCGGGATCGCGGG	140	40
377	29	4555940	4555968	GGGTTGTGCGTGGGTTATCCGGGTTTGGG	150	30
378	37	4586300	4586336	GGGATGGGGTCAATTTTACCGGGCGTATCCAGACGGG	150	70
379	35	4588393	4588427	GGGGGCGCGGGTGCCGGGGGTAAACGACCAGTGGG	200	70
380	41	4596780	4596820	GGGTATTCGGGTCAAGGGTGGTTTCGCGCAGCTGCATCGGG	180	80
381	37	4605528	4605564	GGGCATTCGGGTACGGGACATGATGATATCCTTAGGG	140	60
382	36	4617824	4617859	GGGCATGCTCCCGGTGTGGGGCGCCTGGGCGCTGGG	190	100
383	39	4624165	4624203	GGGCCTGCTGGTGGGCCTCGGGATCCCGCTGTGGATGGG	190	100
384	31	4627619	4627649	GGGTGATTGGGTTTGGCGGACGGGTGCTGGG	180	30
385	30	4640920	4640949	GGGCGCGGGCGATGGGGACGATGGCCTGGG	180	60
386	33	4642617	4642649	GGGTTTTCAGGGTAAAAGAGGGCTGAATTTGGG	140	20
387	22	4667841	4667862	GGGAGAGGGCCGGGGTGTGGGG	160	20
388	32	4699421	4699452	GGGATAGGGCCCCCAAAATTCACCGGGACGGG	120	90
389	45	4926126	4926170	GGGCTGCGCGCCACCATGGGACTCGATCCGGGCCTGCGCACCGGG	190	170
390	40	4928242	4928281	GGGCAACTGGGCTGGGGTGACCGTTGAGCGTAAAGAGGGG	200	60
391	43	4936558	4936600	GGGCTATAGGGGCTGGCGCTCTCCGGGTTCGCCGGATAGAGGG	200	100
392	43	5029073	5029115	GGGCTGGACGTCCCTGTGGATCGGGTCTGGGACAGTCTGCGGG	200	100
393	31	5049957	5049987	GGGTATTGGGCGTGCGGGCCTCATCGTCGGG	150	70
394	45	5065388	5065432	GGGTCGCCACCTGGGTTTCAGACGGGTCCGCCGGCAGCAGGAGGG	200	130
395	36	5070162	5070197	GGGCATAGTTCTCGGCGGCGGGCGCGGGTCGGGGGG	210	80
396	42	5081183	5081224	GGGCGAAGCTGCGCGGGTAGCGTTGGGTGTAGTTAAAGTGGG	210	50
397	31	5127270	5127300	GGGATGGGTTCCAGCGCTATGGGCGCCGGGG	160	70
398	22	5128045	5128066	GGGAGAGGGTTGGGGTGAGGGG	160	0
399	29	5211270	5211298	GGGCGACACGCCGCGGGTGCTGGGCTGGG	160	80
400	30	5212452	5212481	GGGTTTAAAAGTGGGCGGGAAGCGTGCGGG	160	30
401	43	5256286	5256328	GGGCATCAGCGAAGGGTTACATGCCGGGATGTGGAGCGTCGGG	200	80
402	38	5265301	5265338	GGGAGAGCGGGTCGCTTTCCTGCGGGATGGCGCAGGGG	200	80
403	41	5275927	5275967	GGGTGCGTTCCGGGTTGGAGTGGGCTACCACATAGTCCGGG	180	90
404	27	5290727	5290753	GGGTGGGTCGCAGGGTCAGTACCTGGG	140	50
405	43	5321037	5321079	GGGCTACCGGAGCGGGCCGCCAGCAGAGTTCCCGGGTCACGGG	190	140
NC_012731.1 Klebsiella pneumoniae subsp. pneumoniae NTUH-K2044
#	Length (bp)	Start Position	End Position	PG4 Motifs	cG Score	cC Score			#	Length (bp)	Start Position	End Position	PG4 Motifs	cG Score	cC Score
1	40	8902	8941	GGGGGAGATCCTCGGCGTTGCCGGGCTGATGGGCGCCGGG	210	100			1	44	16487	16530	GGGGTGATCGGCGGGGTGATGCTCGGTCTGGGCCGCGCGCTGGG	240	100
2	38	14755	14792	GGGAGAACGATTAAGACTGTGGGCGATAGCCGGGAGGG	180	50			2	42	24577	24618	GGGGCTGCCGTGGCAGGTGGGCATGGGCGCCATCTTCTGGGG	210	100
3	42	31637	31678	GGGCTACACCACTCAGGGCGATACCGATCTGCTGGGGATGGG	160	110			3	33	33049	33081	GGGACGGGATCGTCACCACCAGGGTGTAAAGGG	140	70
4	32	49749	49780	GGGTCCGGTTGACGGGCGAACTGGCGGGGGGG	190	60			4	36	43796	43831	GGGATTGTCGCCTGGGCAGGAGCGGGAACCATGGGG	180	70
5	19	57152	57170	GGGGCGGGCGCGGGTAGGG	140	30			5	37	65909	65945	GGGGGCGCTGACCAGCGCGGGCTGTGGGGCAAAGGGG	210	80
6	23	63483	63505	GGGAGGGGGCCAGGGTGAGGGGG	170	20			6	44	87944	87987	GGGCTGAACGGGAATGTTCAGGGAAGCCGCTTTGTCAGACAGGG	180	80
7	21	67142	67162	GGGAGAGGGCCGGGGTGAGGG	150	20			7	39	89783	89821	GGGGCATCAGCCGGGCCGAAATGGGGCCGATTCTTGGGG	180	90
8	39	85295	85333	GGGGCCGAATGCAATTATAGATGGGGGGGATTTTGAGGG	180	30			8	40	92786	92825	GGGCTTTCATTGGTCATGAGGGTGATGCCCGGGTGCTGGG	180	70
9	29	118709	118737	GGGAAGCGGGCCTTGAAGGGTTAACGGGG	150	40			9	45	101761	101805	GGGCGAAAAACTGGGTCAGCAGGGTGCCCTGGTATTTATCGCGGG	180	90
10	19	135967	135985	GGGCAGGGAAGGGCCGGGG	130	30			10	38	108323	108360	GGGGTAATGCAGGGCGGGCTGATTGCCAAACGCAAGGG	170	70
11	22	152087	152108	GGGTGCGGGATCGGGTGCTGGG	140	30			11	35	108387	108421	GGGTTAGCGAGACGACGCGCGGGCGCGGGCTGGGG	200	80
12	43	162402	162444	GGGGTTGTTTATGGGGGCGGCCAGTACCTTGAAATGGGCTGGG	200	60			12	29	134859	134887	GGGAATGGGCATCGCTATGGGGTGACGGG	150	40
13	30	175891	175920	GGGCACCACCCAGGGCGGCATGTGGGTGGG	150	80			13	38	144610	144647	GGGCGGGCTTCAGGGCCACGAATACCTGGCGCGCCGGG	170	120
14	33	241572	241604	GGGTTTCAATCGGGTCGGGCAGCAGCCAGCGGG	150	80			14	45	156992	157036	GGGACGGCCATGTCCAGCAGCGGGCCGGGGGGATGAATGCGCGGG	230	110
15	33	274727	274759	GGGCAGCTTGGACGGGTGGGGATCGGTCTGGGG	190	50			15	26	159420	159445	GGGAAATGGGCGCGCTGGGGGCGGGG	170	40
16	40	279060	279099	GGGTGGTGACCCATGGGCCAATTGGGGTGAAGGTAGTGGG	200	50			16	33	176090	176122	GGGCCTGCGGGTGCGCATCTGGTGGGCCGGGGG	190	80
17	30	297012	297041	GGGCGCGGTGGGTTGGCTGAATGGGCTGGG	180	40			17	25	183139	183163	GGGTTCAACGGGCCGCGGGAGAGGG	140	50
18	29	321581	321609	GGGCAATGGCCGGGAAGGGGTACACCGGG	150	60			18	44	202390	202433	GGGCCGCTCATGCCTGAATGGGCGTCGCGGTAGCGGGCGCCGGG	210	130
19	38	328916	328953	GGGCAACATCCTGGGCGGTGACGCTGGGTTTGCGTGGG	180	80			19	33	213438	213470	GGGCGGGTGCTGGGATTTATTGACGTTCCCGGG	150	60
20	42	340342	340383	GGGCATCGTTGGGGAAGGGCGGATACCGAAGAAAATCATGGG	180	60			20	41	217535	217575	GGGTACCCTGCAGCGGGTCCGAGCCGGTGGGGCCGAACGGG	200	120
21	39	368608	368646	GGGCGGGTTATGTAACGATGGGCCACCAGCAGCTGCGGG	170	90			21	38	228312	228349	GGGCGGCGGGGGCGACAACGCCGCGGGCGCGGTCGGGG	230	110
22	36	372753	372788	GGGGTAGACCGGCGGGGTGCGGGTGATATCGTCGGG	200	60			22	41	228697	228737	GGGCCGGCAGAGCTGGCGCGGGCGGTGCTGGAGGGGGTGGG	260	80
23	37	379413	379449	GGGAATGCTCCGGCGGGAACAGGGCAGCGCAGCGGGG	190	90			23	34	232091	232124	GGGAAAACCCGACGCTGGGCGCCTGGGGTCTGGG	160	90
24	39	402197	402235	GGGGAAAGTGAGGGCAACGGAAGGCGGGCCCGTAGTGGG	210	60			24	43	271041	271083	GGGCAAAGCGTTAACCTGGCGGGAAGAGACTCGCCGGGAAGGG	190	90
25	27	406689	406715	GGGGCCGGGAAGGGGATCTGCGCCGGG	160	60			25	43	277265	277307	GGGCTGACCGGAGGGCCATAGGGTAAAGGCCGGCAGCAGCGGG	210	100
26	43	419500	419542	GGGCCCGCCGTGAAGCGGGACCCTTTAGGGAAAAATTAGAGGG	170	90			26	43	280047	280089	GGGCGCGGGCGCTGCTCGACGGCCGGGACTGGCGTGACGCGGG	230	130
27	38	425576	425613	GGGCGAGGGTGATCGCCGCCGGGCCGATAAATTCCGGG	170	100			27	44	306412	306455	GGGCTCGATCACCTGGGTCAGGGCGTCGAGGCCGGAGCTCAGGG	200	120
28	39	439604	439642	GGGATCTTTCAGGGTGCGGGCAAAGGCGGCGTTAGCGGG	190	70			28	31	326691	326721	GGGGCGTAAGGGACGGAGGGGGCAAACAGGG	180	40
29	44	439682	439725	GGGCAGCAGTTCGTGGGGACGGGCGCGCATCATACCGTGACGGG	200	110			29	32	327164	327195	GGGGGCGATGAAGCGGAACGGGCGGGGCAGGG	200	50
30	30	457402	457431	GGGCCTGGGACCGTCGGGATGATGCCCGGG	150	80			30	44	327508	327551	GGGCAAACATCTGGTTGGGCGTATAGAGATGGGGATTCAGCGGG	190	60
31	36	475719	475754	GGGTATGGGGTTCAAAGGCGTAGCGGGAAATATGGG	170	30			31	38	335148	335185	GGGCTACGTGCTGCTGGGCGTCGCCTGCGGGATGGGGG	200	90
32	40	490410	490449	GGGACCAGCACGTCAACCGGGTCGCCGTCCAGGGACAGGG	160	130			32	40	338654	338693	GGGCGGGTGATCTCGTGGAACGGGATTGTGACCTATGGGG	190	60
33	33	495663	495695	GGGAGGAGCGGGCAGGGCGCTTAGGCGTCCGGG	190	70			33	41	340190	340230	GGGCGATTTCCCCCCAGTGGGCGGCCATAAACGGGTCCGGG	160	130
34	30	498792	498821	GGGATCTCGGGCACGAGGTGATGGGGCGGG	170	50			34	43	380880	380922	GGGCCGGGCCTGCGCTACGGCTATCGGGTACATGGTCCCTGGG	180	130
35	36	508333	508368	GGGGATTGGCCGGGCGATGAAAGTGGGTAAAGAGGG	190	30			35	45	393760	393804	GGGCGGAGTGTTGGGCGGAGGAGTTATTCTGGCGGGCGGAGAGGG	260	50
36	41	513634	513674	GGGTGCAGCGGGTGCCGGGGCCGTTGACGATGTCGACGGGG	220	90			36	43	402551	402593	GGGCAGAGCGGGGGACAGGCGAGCAGGGCGCGGCTGCAGCGGG	250	100
37	40	513968	514007	GGGGCCGGTCCCTTCTCCCCGTTGGGGAGAGGGTGAGGGG	200	100			37	38	417217	417254	GGGCAGGGCTGACGCGGGAATCATCGTCGGTTTCCGGG	170	90
38	32	521435	521466	GGGCGGGCGAGGGTCCATTTCTCTCCGCCGGG	140	100			38	42	443269	443310	GGGCAAGATCCGGGGTCAGCATCGTATGCTCCCGGGCCAGGG	170	120
39	44	524417	524460	GGGAGCGTCGCGGGCCATCAGCACCAGGGTGTCGCGCCAGGGGG	210	130			39	36	444085	444120	GGGCATACAGCGGGCGCTGGGTATGCAGCACCCGGG	160	100
40	21	556797	556817	GGGAGAGGGCCAGGGTGAGGG	140	20			40	45	444499	444543	GGGTGAGCAGCGGCGGCAGGGCGGTCGAGGGATCGGTATGCTGGG	250	80
41	37	561681	561717	GGGCGACCGCCAGCAGCAGGGCGAGGGTCACCCCGGG	170	130			41	40	446103	446142	GGGTAGAAGGGTTAACCTTTATCGGGGAGTCCGCATCGGG	160	70
42	35	562047	562081	GGGGAAAACGCCGGGCGAGCGGGCCGCCCGGCGGG	190	110			42	24	454307	454330	GGGAGGCGATATGGGAGGGTTGGG	150	10
43	35	564512	564546	GGGGCCGCTGACGGCGAAGCGGGAGGGGCTGAGGG	210	70			43	33	513181	513213	GGGTAAACGTGGGGACGGGTTTCGTGATGGGGG	180	30
44	28	565601	565628	GGGAATGATGGTGGGTAGGGTTGGGGGG	180	0			44	45	539722	539766	GGGGACTGGTTTAAATTGTAGCCGGGAAGTGGGGGAAGGAGCGGG	230	40
45	39	565635	565673	GGGGTATAGGCGAGGGGAATTTATCTGGGGAAAGATGGG	190	20			45	40	550057	550096	GGGATCAGCGGGGTCTGGAACTTATAGGTACGGGCGCGGG	190	70
46	31	565730	565760	GGGGTTTGGGGTTACTGGGGGAGAAGGGGGG	200	10			46	35	552399	552433	GGGCGCTCAGGGCTCGGCGCTGGGCCGTAGCTGGG	180	100
47	38	565767	565804	GGGGGAGCCGGGTTCTCGGGGGAGTGAGAGGAGGGGGG	250	40			47	35	604488	604522	GGGAACCGGGCGCACGTGCGGGTTCGGATCGCGGG	180	90
48	44	577638	577681	GGGTTGGATATGGGTTGTTACTGCTTCGGGTGATGCAGGCTGGG	200	50			48	41	630324	630364	GGGCGGGGATATCCACCAGGGCAACTTTGTGACCCTGCGGG	160	110
49	43	581340	581382	GGGGAGCAACTCCCCGACGGGGAAGGCTCCCCGTGCGGGTGGG	200	130			49	40	631427	631466	GGGCTGGGAACATGTCTTTACCGTGATGGGGATAATAGGG	160	50
50	35	582798	582832	GGGTGATAAAAGGGAGGGGAAAATCTTTATCTGGG	140	20			50	39	634183	634221	GGGAAAGGAACATTTCGCATGGGTAACGGGTCCGCTGGG	160	70
51	24	595827	595850	GGGCGGGCAGGGCGAAGGCCGGGG	160	50			51	34	635233	635266	GGGGGGAGACGGGCGGAGGGGAGGAAAGTCCGGG	220	40
52	37	604347	604383	GGGCGTCAGCCCCAGACCGGGCGGGATATCGTCCGGG	160	120			52	45	641458	641502	GGGTGCGGTAACGGACAGGGAAATGGCAGAGCGTGGGCGCCAGGG	230	80
53	36	605165	605200	GGGCAGGGGCTCGGTTGATGCTGTCACCGGGACGGG	180	80			53	35	655413	655447	GGGCCTTGCCAGAGGGTGGGGATCTGCTCGGCGGG	180	80
54	29	609969	609997	GGGGTGGGCAGGGAGGACATCCACTCGGG	150	60			54	39	663673	663711	GGGGAGATCGTCGGCCTCGCCGGGCTGGTGGGATCCGGG	200	100
55	38	618944	618981	GGGGCCGTTAACGGCCCCAAAGGGCGGAGGGACACGGG	180	100			55	38	668083	668120	GGGCGATCGACCAGGGGGCGTCCGGGGTGGATATGGGG	210	70
56	39	622490	622528	GGGCGTCCACCCGCCACCAGGGGCGGGGCGTGAAGCGGG	190	130			56	43	672532	672574	GGGTTGGCCGAGGGCGTAAAATCCACCCGGGCGCTGTCGAGGG	190	110
57	44	624282	624325	GGGATGCGCCTGCCACAGCCGGGCGGCGACGCGGGTGTGCAGGG	220	130			57	45	676711	676755	GGGTCACATACAGCGGGTCCTGATGCAGGGTCAGCTGCGGATGGG	190	100
58	41	626975	627015	GGGGCGACGGGTCAACACCGGCGGGTTATCTAGCCCACGGG	170	120			58	37	686262	686298	GGGATCGTCGCGACGACGGGCATGAAAGGGACGCGGG	180	80
59	36	627047	627082	GGGGTTGCGGGTGACGCGGGGATTGAGAGAGAAGGG	210	30			59	25	686483	686507	GGGCGGGGTGGGCGTTGGCGTGGGG	180	30
60	31	646805	646835	GGGGATCATAAATCGGGCGGGGGAGAACGGG	160	40			60	30	687912	687941	GGGCAGGGCAATATTCGGGGAACAGAAGGG	140	40
61	42	661256	661297	GGGTCAGGCCGCGGGCGCGCAGGGCGTTGAGTTCATGCAGGG	210	100			61	43	692910	692952	GGGTGACGTAGGCCTGCGGCTGTGGGGTCAGGGTGGCGGCGGG	250	80
62	38	661606	661643	GGGGTCTGCACCAGGCGGAGCGCCGGGCGGGGAACGGG	210	100			62	42	707173	707214	GGGCCCGGGGTGCAGGTGGTGGCATGGGTGCCCGCGGCCGGG	240	110
63	39	664171	664209	GGGCGCGGGTGTTGCGGCGGGTCCAGTGGCGCAGGCGGG	230	90			63	34	708803	708836	GGGAGCCACTCCAGGGTCGCCTGTGGGGCAAGGG	160	90
64	36	673255	673290	GGGTGCGGGTGGCGCTATCGACGCTGGGGAGAAGGG	200	60			64	43	709013	709055	GGGTAAAGCGGGCGCTGGACGGTCAGCGGGCCGACGTGTTGGG	220	90
65	39	676362	676400	GGGCACCATTGAGCATCGGGTGAAGGGGCTGGAGCTGGG	190	70			65	40	721762	721801	GGGCGCGGCATGGCGGGAGTCATCAGATCCTGCGGGTGGG	200	90
66	32	680333	680364	GGGCCTGATTATAGAAATGAGGGCCGGGCGGG	150	50			66	30	743292	743321	GGGGCGGGAAAGCGCGGCCAGGGCTGGGGG	190	60
67	31	710586	710616	GGGACAGGGCTAGCGCCGGGAAGACGGCGGG	170	70			67	31	746772	746802	GGGGATGTAATACCGGGAAAGGGCGGCCGGG	160	50
68	40	747079	747118	GGGACCGTTAGCCGGGCTGGGTGACTCTTTCTTTTGGGGG	170	80			68	27	752570	752596	GGGCGGCTGGGTGGAGGGTGAGGAGGG	190	20
69	24	762503	762526	GGGCGCTGGGCTGGGATTTCCGGG	130	50			69	42	763635	763676	GGGTTGGTGGGCGTTTCCACCCAGATCATGCGGGTGTCGGGG	190	90
70	33	765166	765198	GGGAGAGGGAAGAATATTGGTGCGAGGGGGGGG	200	10			70	39	766680	766718	GGGAAAGGTGTCGGGCGGGCGCTGGTACGTGATGCCGGG	210	70
71	28	784743	784770	GGGCGAGCAGGGGTAGGGGCTCTGCGGG	170	50			71	34	780663	780696	GGGGTAAATAGCTGGGAAGGGGTGTTGTACAGGG	170	20
72	30	788491	788520	GGGCCGGGCCGGGTACGCAGCTGGCAGGGG	170	80			72	34	861650	861683	GGGTAGTCGGGGAGGGTGACGGTGACATCGCGGG	190	50
73	43	835325	835367	GGGGCGTCTGACCTGGGAATCCATTGGGCGCCCATTGCCGGGG	180	120			73	45	872399	872443	GGGCGACCAGCATACTGCGGGCATCCTCCGGATTGGGCAGGCGGG	190	130
74	42	855218	855259	GGGCCGTGGGAATGGACCAGCACGCCGGGCATCTGCGCCGGG	190	130			74	37	873736	873772	GGGGCTCGACATTGCTGCGTGCGGGGTGGGCGGCGGG	210	80
75	39	855348	855386	GGGTGCAGGGCACCGGGCCATAAAAGTAGTCGGCATGGG	170	80			75	30	894813	894842	GGGCGCGGATGTGGGGCTCGCTGGGCTGGG	180	60
76	23	855842	855864	GGGGAGAGGGGAAGGGTGAGGGG	170	0			76	42	912954	912995	GGGCCAGCGCCCGGGCGTTCGCGTTGGGGTGATAGTTCAGGG	200	100
77	37	908560	908596	GGGGTAAAGAAGGGCAGCCGGGTCGGTGGATGGCGGG	210	50			77	26	918046	918071	GGGTTTCCGGGCGCGGCGGGACCGGG	150	70
78	41	914770	914810	GGGATTGAGGGGCGCAGGCGAGGGGGCGAAAACGATCCGGG	220	70			78	21	937487	937507	GGGCAGGAGGGGGGGCAGGGG	160	20
79	42	941171	941212	GGGCGAGGTCGACGGGGGGCCACAGGGGGTTATCGCGCCGGG	230	100			79	42	938517	938558	GGGGGCGGTGCTGGGGGATATCTGCGCCTGGGCGAGTTCGGG	230	80
80	39	960070	960108	GGGGCAGAGTCAGGCGATCGGGCAGCAGCTGGGTCCGGG	200	90			80	28	939958	939985	GGGAAGAGGGGCGGGAGACCGGCCGGGG	180	50
81	36	962478	962513	GGGCAGGGCCAGCACGTCGGGCGTCAACGCCAGGGG	170	110			81	36	961353	961388	GGGGCTGTGGGAGATCTGTATTATCTGGGGACTGGG	170	40
82	32	963193	963224	GGGAAAGAGGGCCACCAGCAGGGCGGCCTGGG	160	80			82	33	992167	992199	GGGAGGGGAAGCGGGTGCAGACGATCAGCAGGG	180	50
83	45	970063	970107	GGGCGAGATCGCGGGCGGCGACGTTGGTCAGGGGCACCACCCGGG	220	130			83	43	996318	996360	GGGCGATGGCTGCGGCGGGCGAGGGCAATACTCAGCGACCGGG	210	110
84	45	980252	980296	GGGGCGTCAGCTGGGGGCGAAGTATCCGGGCCTGCATCTGGCGGG	230	110			84	39	998058	998096	GGGTCGATCAGCGCGGGAGCGGTGGAAGGGGATTCTGGG	210	60
85	44	995511	995554	GGGATTGAAGGGGCGGAAATGAGCAATAAGGGTCAGGATAAGGG	200	30			85	34	1007527	1007560	GGGCAGATCAGCAGCTGGGCATGGGCGACCCGGG	160	90
86	34	1001133	1001166	GGGGCCAACTCACCGGGTGTTCCGGCGGGACGGG	160	100			86	40	1008065	1008104	GGGGTCATGCGTTCGGCACCGTAGGGCAGGCGGGCCAGGG	200	100
87	33	1012565	1012597	GGGATATGGGTACCGTATGGGATACTCACTGGG	130	50			87	41	1027103	1027143	GGGCGTGGAAGGGGTGCCGGCGCTGGTGGAGAAGGGGCGGG	260	60
88	39	1045725	1045763	GGGCTGCGGGGCAGGGCACGCCAGCTTTACCGCGGCGGG	190	120			88	34	1057241	1057274	GGGATGACGGGGGCCACCGGGGCACCGCTTGGGG	180	90
89	38	1059652	1059689	GGGCGGGAAAAAGAGCTCTTCGGCTGGGTGATGCCGGG	180	70			89	32	1083724	1083755	GGGAAAGGGCTGGCGGCGGGTGACTCGCTGGG	180	60
90	43	1066622	1066664	GGGCGTATTCTGTGGGAGCGCAGCCACGGGATTGATGAGCGGG	200	80			90	45	1090632	1090676	GGGTGGCGTCGCGCAGGGCTTTCACTCCGCTCAGCGGGCGCAGGG	200	140
91	45	1076099	1076143	GGGCCCGCTTTGCGGGTGATCATCGCCGCCGGGAAGTTCCACGGG	190	140			91	44	1093176	1093219	GGGTGAGGGTTTCGGTGAGCAGGGTGGTTTTGCCGGAGCCGGGG	240	60
92	39	1078822	1078860	GGGCGGAAGGGGTGAAAGAAAAGCCAGGGTATTGCTGGG	190	40			92	42	1093454	1093495	GGGGCGGGCGCGAAGGGGGCGCTGCGGAACGCGGAATGCGGG	250	90
93	38	1079085	1079122	GGGTGGCGGATAGCGCAAAATGGGGATAGGGCCGAGGG	200	50			93	26	1102374	1102399	GGGGAACGGGCGCTCGTGGGCGAGGG	160	50
94	30	1088243	1088272	GGGGATCTTCTGCCGGGGAGTGCGGGAGGG	170	50			94	41	1108752	1108792	GGGGGAGAACGGCGCGCTGTGGGGCGGGGAGTGCCTGCGGG	250	80
95	42	1090399	1090440	GGGATGCTCTCAAAGGGTGCCGGGGCACTCTCCTGCACAGGG	160	120			95	24	1115265	1115288	GGGCGCCCGCCGGGTGGGAACGGG	140	70
96	42	1093335	1093376	GGGAGTGCGAAGCCACCTTCATGGGGGGGGGGTAGGTGGGGG	140	60			96	30	1118511	1118540	GGGCGTTAATGGCGAATAGGGCGGGCAGGG	160	40
97	35	1095984	1096018	GGGGAGTGCAGGGATCCTGGGCAGACAAGCGCGGG	180	70			97	41	1133981	1134021	GGGTTATTCTGGAAGGGCGTAAGCCGGGCTTAACGCTGGGG	180	70
98	34	1102717	1102750	GGGCCGTTTTGCAGCGCGGGGAGGGCGGAAGGGG	200	60			98	45	1142361	1142405	GGGCAAGGGGGCCGGATAAGGCGCTGGGCCTTATCCGTGAGCGGG	220	100
99	38	1104799	1104836	GGGGCGGCGGGCGCGCCATTTTATTGCGCGGGATCGGG	190	90			99	32	1149035	1149066	GGGGAAGGTGAGGGTGTTGGGCTGAACCTGGG	180	30
100	35	1123950	1123984	GGGCGGTCCCCTCTCCCTCAGGGAGAGGGCCAGGG	150	120			100	24	1150858	1150881	GGGCAGTGGGCGCGGGTGATGGGG	160	30
101	41	1132076	1132116	GGGGTGCGGGTGCGGCGGTTGAGGGAGGCCAGCCCGGCGGG	250	90			101	37	1157967	1158003	GGGAGCCTGGCCGATACCGGGTCGCTGCGGGCCCGGG	180	120
102	30	1137067	1137096	GGGTGACCGGGCCGGGCGCAGAGCGCGGGG	180	80			102	31	1165502	1165532	GGGACTATCAGGCGTGGGCGCTGGGCCTGGG	160	70
103	39	1141405	1141443	GGGCAATGGCAACGGGTAGGGCGCCGTTTTTGCGCCGGG	180	90			103	41	1165882	1165922	GGGTTCTACAGCGCCTGGAAAGGGATCTCCTGGGGCGTGGG	180	90
104	22	1160211	1160232	GGGAGAGGGTTAGGGTGAGGGG	150	0			104	40	1175510	1175549	GGGAAGGCGGCAGGGGAGGGGGCTCCCCTGCATAAAGGGG	210	80
105	35	1160891	1160925	GGGCCATGGCGTGCAGCTGGGTTTGCAGGGTGGGG	190	60			105	45	1177171	1177215	GGGTCAACAGCTGCGGGTCCGGGAACCAGCAGCTGGCGTACTGGG	190	120
106	27	1162508	1162534	GGGGACGCAGTTGGGCGGCGGGCTGGG	170	50			106	40	1177460	1177499	GGGGCGATGGTGTGGATCGGGCTGAGGGCCGCCAGCTGGG	220	80
107	32	1181930	1181961	GGGTGATGGGGGCGACGCGGCGGGTCTGCGGG	200	60			107	41	1189225	1189265	GGGAAGGGGAGAAAATCAATGCCCCGGGGGATCTCGCCGGG	180	90
108	35	1201349	1201383	GGGTCGGCCCACGCGCGCCACAGGGCTGGGGCGGG	180	120			108	42	1189565	1189606	GGGGTATCAGACCTTCTGGGGGCCGGGGCGCCATCAGCTGGG	190	110
109	44	1208856	1208899	GGGGGGAGGGACATCGAGCAGGGTCAGCGCGGCGAGCGATAGGG	240	80			109	37	1189822	1189858	GGGCCAGGCACGGGGATTTGACCCTACGGGCTGCGGG	170	100
110	39	1212109	1212147	GGGCATAGCGCAGCAGCAGCCGGGTGCAATGGGCCAGGG	180	100			110	37	1192615	1192651	GGGCGCTGGCCTGCTGGGAACCCTGGGTTGGTATGGG	180	80
111	25	1214926	1214950	GGGAAAGCGATGGGGGAGGGGAGGG	170	10			111	44	1215548	1215591	GGGGTGTGCGAGTGTCGTGGGAGGTCTAATTCTGAGAGGGGGGG	240	40
112	37	1235120	1235156	GGGCGATGCAGGGTTATTGTTAAACACTGGGCATGGG	150	50			112	43	1224953	1224995	GGGCGGCATGGCCAGCCTGATGGGCAAGCTGCCGGGCATGGGG	210	110
113	30	1236628	1236657	GGGCAGCGTTGGGCGGGGGTTCATCATGGG	160	50			113	23	1257311	1257333	GGGTGGGGCGGGTAAAGCCGGGG	150	30
114	33	1239584	1239616	GGGGCAAATGCTGGGCATCTGCGGGCCGACGGG	160	80			114	39	1262546	1262584	GGGTGGTGTTTTGAAGACGCATGGGAATTGGGTTTGGGG	190	20
115	44	1255861	1255904	GGGGTTGTGGGGGTTATATACCCTGGGTGAAGAGGTACCGCGGG	210	60			115	20	1279655	1279674	GGGCGCGGGCGAGGGCTGGG	140	40
116	39	1266237	1266275	GGGGTACCTGGGGGCGAGGAGTGGCTTTCAGCGGGCGGG	220	70			116	45	1282099	1282143	GGGGAGTCACCAGCGTAAAGGGGCCGTTAAGGGCAGTGGACTGGG	220	80
117	40	1277404	1277443	GGGGCGATGACGGTATTCGGGGCGCTGGGTGTCTCCTGGG	200	80			117	26	1294780	1294805	GGGTTATTCCGGCTGGGGCGGGCGGG	150	50
118	21	1320704	1320724	GGGAGAGGGCCGGGGTGAGGG	150	20			118	40	1325099	1325138	GGGCGGTCGCGCTACCCCGGGCGTGGGTTTTGCCATGGGG	190	110
119	43	1322477	1322519	GGGAGACGTGATCCCTTGCGGGCCACCAGCTTCGGGACTGGGG	180	120			119	24	1329834	1329857	GGGTCCCGCGGGCGGGCAAAAGGG	130	60
120	45	1324544	1324588	GGGCAGTGAGTTGGGCGACCAGTCTTTTGTCCATGGGAACCGGGG	190	90			120	42	1365174	1365215	GGGGGGACTTTCTCGCGAACTGAGCCGGGCGGTATGGGCGGG	210	90
121	31	1329688	1329718	GGGCTGGGATTTCCAGGGCGCCTGTCTGGGG	150	70			121	29	1387330	1387358	GGGCCGTGCATCGCCGGGCTTGGGCTGGG	150	80
122	28	1332626	1332653	GGGTGGCGGGCCAGCTCGCGGGTGAGGG	170	60			122	42	1389852	1389893	GGGTTTATGGCGATGGGCGCGCTGGGCCTGGCGATGGTCGGG	220	80
123	42	1338890	1338931	GGGTGGCGACGGTCATCGGGCCAACGCCGCCGGGAACCGGGG	200	130			123	45	1425482	1425526	GGGCCGCGATGACGGCCAGGGTGAGGGACTTTACCAGATGCTGGG	200	100
124	37	1342497	1342533	GGGAACGCGGGGGCCGGTGGGAGTCGATATGCGCGGG	210	70			124	26	1439521	1439546	GGGTTTTAGCGATGGGGCGGGCGGGG	160	30
125	33	1346284	1346316	GGGCGCTGGCTCCTACGGGCAACGGGTTGCGGG	160	90			125	34	1455868	1455901	GGGGATGCCGGCGGGCGGGCGCTTTAACGGCGGG	190	80
126	39	1347552	1347590	GGGCTATCTGGATGAGGACGGGATCGCCGGGCGGCCGGG	200	90			126	36	1463463	1463498	GGGCGCAGGGTCGGCGGGCGCTGCTGCGGCTGCGGG	210	100
127	41	1347747	1347787	GGGCAGGGAGCACGGCTGGCAGGAGGGCTACCGCTGGCGGG	220	100			127	45	1470838	1470882	GGGCGATCTGCAGCAGATCTCCGGGCTTAGCGGGGTGGTGATGGG	210	90
128	42	1367438	1367479	GGGCGCCATAGCGGGCGGCCAGCGCCTGGGCGCGCTCCGGGG	210	150			128	38	1499251	1499288	GGGCTTCTCCGGCCGGGTGAAGAATCCGGGCGTCTGGG	170	100
129	28	1370940	1370967	GGGCGTGGCCGGGCTGGTGGGCGCCGGG	180	70			129	35	1517396	1517430	GGGCGTAATGGAAGGGCAGGGAGTGGCGCTCCGGG	190	60
130	37	1374821	1374857	GGGGCGAGGGGCAGGGTCTGCCCGCGCCAGCCCTGGG	190	120			130	31	1529546	1529576	GGGGTGGGGAGGGAGATAATCTTTTGCAGGG	160	20
131	42	1376701	1376742	GGGTGGGTGAGGATCCCGCCGAGGGTCGCGCCCAGATAGGGG	210	100			131	28	1544493	1544520	GGGTGCGTAAAGGGCGGGAATAATGGGG	150	20
132	38	1379152	1379189	GGGAGCCAGGGCTGCGAGGTTATCCGGGATACCGTGGG	180	80			132	45	1566625	1566669	GGGTGCGCTTCACACTGGGTCAGGCGGGCGAAATGCGACTGCGGG	200	110
133	45	1383888	1383932	GGGTCCAGCGGGTGATGCCGTCCAGCAGCAGGGCCGCCAGCAGGG	200	140			133	25	1574623	1574647	GGGGTAGCTGGCCGGGGGGGTAGGG	170	30
134	41	1396391	1396431	GGGAATAGGGTTTTTTTATCACCAGGGGCAGGTACGCCGGG	160	70			134	38	1590693	1590730	GGGCGAAGAGGGCGCGCTGTGGGTCAACGCCTCTGGGG	190	90
135	41	1397879	1397919	GGGTCTACGCCTTCTGGGTGCTCGGGCAACTGCTGTTAGGG	160	100			135	43	1610866	1610908	GGGTTGAGCAGCGGGAACTTAAAGCGGGCCGCCAGTTTGCGGG	190	90
136	24	1418269	1418292	GGGCGTGGGCGGGGCCTTTGAGGG	150	40			136	33	1613110	1613142	GGGGTTTGAAGCCGGGCAGCAAGGGCTGCTGGG	170	60
137	36	1418890	1418925	GGGGTTGCCCCGGGTGGGCCGCCGGCGCACGCCGGG	190	130			137	38	1631717	1631754	GGGGACGCTGGCCGGGCTGGGTTCGATACCGCCGGGGG	200	100
138	35	1440289	1440323	GGGCGGTCCCCTCTCCCTTTGGGAGAGGGGTAGGG	160	90			138	43	1632613	1632655	GGGCGGCCTGCTCGGCGGGCCGGTGGTCGGCGGGCTGGTAGGG	250	110
139	37	1444982	1445018	GGGCCGATAGGCGAGGTGGGTTGGCAATGGGACTGGG	200	50			139	39	1633904	1633942	GGGCTGTACCGGGCCAACCCCCAGGCCAGCGGGCTGGGG	170	140
140	32	1448624	1448655	GGGGCGGGACAAGGTAATAGGCTGGGCGCGGG	180	50			140	40	1653983	1654022	GGGAAATGCTGGAGCAGGGGCGGGCGCTGCTGGCGCTGGG	220	80
141	39	1453244	1453282	GGGAACTGCCGGGTATCGGGCTGGCCGTAGATAAACGGG	170	80			141	40	1670284	1670323	GGGCTACTCGACGCCGATCTTTTGGGTCGGGATGATGGGG	170	80
142	36	1475884	1475919	GGGGAGCGTCGCCAGGGTCACTTCCAGGGTGCGGGG	180	90			142	32	1670352	1670383	GGGTAGGCGGCGCCGGGAGGGTAGATCTCGGG	180	60
143	43	1478041	1478083	GGGACGCCTTATTCGGGCTATGGGGCCCGCTAACCCGCGGGGG	180	130			143	41	1678281	1678321	GGGGCGGCATTTCCGGCCTCGGGCGCGGGCCGTCAGGGGGG	220	120
144	42	1483821	1483862	GGGTTGAATCGACGGAGGCGGGGAGGGTATTCAGCTCATGGG	200	60			144	41	1692882	1692922	GGGGATCTGCCGGGTGGTGGCGAGCTGGTCTGCGGGCAGGG	230	80
145	44	1488150	1488193	GGGCGTGGGCATTGCCCTGCAGCGGTTGGGGATCCCGGACGGGG	220	110			145	36	1705217	1705252	GGGATGTTCACCTGCAGGGCAACGTCGAAGGGGGGG	170	70
146	35	1488992	1489026	GGGCAGGGGAGGGAGAACCCGCTATCAGAAGTGGG	170	60			146	36	1705352	1705387	GGGGACCGGGCTATGAAGGGAGCCTGATCCGCGGGG	180	80
147	41	1496697	1496737	GGGGATGGATCCGCAGGTCGTATGGGGCCCGTGGGTGGGGG	230	70			147	40	1749865	1749904	GGGGCAGCTGGCGCTGCTGCGCCTGGGGCTGGGCTGGGGG	230	100
148	35	1500147	1500181	GGGGATCTGGGATGGGTTCTTCGCCTCGCTGGGGG	170	70			148	43	1756681	1756723	GGGTAAAGACGCCTGGGCGAAGGGCAACCCGGTGTTCGACGGG	190	100
149	44	1509102	1509145	GGGGCTACTTCCTGCATCAGGGGGTGGTCGATCCGCTGGGCGGG	200	110			149	38	1760825	1760862	GGGGTCTGGGATGGGCGCTGAAGCGAACCCTCGGCGGG	190	90
150	39	1513681	1513719	GGGGGAAATTCTGGGTATCGCCGGGCTGGCCGGCGCGGG	200	90			150	44	1761672	1761715	GGGGGGTTACGATCTGGTGGGCATGACCGGGGTGATCCTCGGGG	220	80
151	36	1516480	1516515	GGGAGAGGGGGAAAACCATGCCACCGGGCGAGAGGG	180	70			151	45	1762053	1762097	GGGCGATGCGCCGGGTTTACAGGGCCTGCTGCCAGACCGCCTGGG	200	140
152	42	1518919	1518960	GGGCGACCAGGGTCTGCGCTTCGAGACGGGCGCGGTCGAGGG	210	110			152	42	1766309	1766350	GGGCGCGGGTTACGCCCTCCGCTGGTGGGTCAGTCGACGGGG	200	120
153	39	1519839	1519877	GGGCGGTCGTTTAACCGCCTGGGAGCTGGGCGAGCTGGG	190	90			153	36	1776091	1776126	GGGGGAATCGGGGCCCAGTGCGGCGAGGGTCTCGGG	200	80
154	38	1530166	1530203	GGGGCGGCTGCGGGCTATCGGCCTCGCCGGGCAAGGGG	200	110			154	45	1776319	1776363	GGGTGCATTCACGGAGGACACGCGGGGCGTAGGGAGGCGGTAGGG	240	80
155	45	1530205	1530249	GGGGGTCTGGCTCAGCGATGAGCAGGGCGAACCGGTGGGCCCGGG	240	110			155	45	1790961	1791005	GGGGATCGAGGTATTTTCCGGGATGTACAGGTCAGGGTTATAGGG	190	50
156	33	1531509	1531541	GGGCGAGCTGCTGGTGGAGGGGTGGGCGCTGGG	210	50			156	35	1806372	1806406	GGGTGAGCCGCCGCTCCATTCGGGCTGGGCGGGGG	180	100
157	42	1532514	1532555	GGGTCCATCGTCAGGGGCGATGGGCCGCCATAAAAGCCTGGG	170	110			157	42	1839859	1839900	GGGACAGACGGGTGCCAGGCCAGGGGGCGAGCCTCTGCCGGG	210	120
158	39	1557892	1557930	GGGAAGGGAAATCCAGGGTCTGCAGCGGCCAGAGACGGG	180	80			158	39	1843696	1843734	GGGGTATCCGGGCCTCTGTCAGGGAGGAGTTTAGGGGGG	200	60
159	41	1592236	1592276	GGGCGTGTTCCAGCGTTTCCTGGGTGCGCTCGGGCAGCGGG	190	110			159	31	1853577	1853607	GGGGCTGGGGTTTGTCGGCGCCGGGCTTGGG	180	60
160	33	1594178	1594210	GGGAGTTCGCTACGCGGGTTTCATGGGTCAGGG	150	60			160	43	1854188	1854230	GGGTGTCGATGCTCGGCATGTGGGGCTGCCGGGTGGTGGCGGG	240	80
161	41	1601536	1601576	GGGGATGAGGAAAGTCACCCCAGGGGCGTGAGCGGGAAGGG	210	70			161	43	1854240	1854282	GGGCATCGTGCTGGGGATGGGGGTGATTGGCGTCTGGTTAGGG	230	50
162	24	1603590	1603613	GGGCCCGGGCCTGCGGGAACTGGG	130	70			162	43	1875440	1875482	GGGCTGGCGGGTATTAATCATCTGGGAATGCGCCCTGCGCGGG	180	100
163	45	1608804	1608848	GGGTCAGCCCTGGCTGGTGGGTTAAGGGCAGCAGTTTTCCCTGGG	190	100			163	39	1911257	1911295	GGGGCGGCATAACTTTGCCCGGGCGCGTTGGGCGCGGGG	200	100
164	39	1614357	1614395	GGGTCGACATTTTCTGCCGGGCGAAGGCGCGGGTCAGGG	180	90			164	42	1924620	1924661	GGGCAAAACGGCGGGCGGTGGCGGCCGGGATAATCAGCAGGG	210	90
165	41	1657959	1657999	GGGCGATGTAGGGCATCAGGTTGTTCGGGATCCCCTGCGGG	180	90			165	39	1929672	1929710	GGGCGGTCAGGTTCAGGGTGCGCTCGTGGCGGGAGAGGG	220	70
166	37	1658021	1658057	GGGTGGGCGCCGACCGGGTTGAAGTAGCGCAGCAGGG	190	80			166	40	1932927	1932966	GGGTATTGAAGGGCGCTGGGGTTACTTCGACCAGGCCGGG	180	80
167	43	1658131	1658173	GGGGCTTTGCGGGGTGCCGGTCGGGAAGCTTTCGACATACGGG	200	90			167	38	1937534	1937571	GGGCGCGGTGGGCGACCTGCATCGCCGGGGCATCGGGG	200	110
168	33	1678540	1678572	GGGACCACCGTTAGCTCAGGGGCGGGAAAAGGG	150	70			168	41	1941704	1941744	GGGCTGATGGGCCGATCGGGACGCACCAGATGGCTCATGGG	180	100
169	37	1720092	1720128	GGGACTGGGGCTGAGCGAAGGGCCTTGCCCGGTGGGG	200	80			169	44	1946727	1946770	GGGTTCACATACTATTTAGTGTAGGGGATGACGGCGGGACGGGG	190	60
170	42	1721958	1721999	GGGGGAAGTGCAGGGGCAGGGCTATATCGGCCAGGCGCTGGG	220	80			170	31	1971904	1971934	GGGCAGGGTTTGCCCACCAGAGGGAGCAGGG	150	70
171	35	1725136	1725170	GGGCAAGGTCAGGGACGCGGCGGCCAGGGTCAGGG	190	80			171	31	1975752	1975782	GGGCGCCAGGGCAGGGTAATAATCGCGGGGG	160	60
172	32	1733951	1733982	GGGCTGGGCGGGTTCTTCACCAGCTCCTGGGG	140	90			172	38	1983868	1983905	GGGTCAGAGCGTCTTTATCCCGGGTCTGGGAAGCCGGG	160	90
173	32	1751849	1751880	GGGATCGCGGGTGATGGCGACGAGGGCCAGGG	180	60			173	39	1987646	1987684	GGGCGAACCCGGGCAAAAACTGACTCAGGGCAGGCTGGG	160	100
174	44	1755613	1755656	GGGGCGCGATGCCCCGGCGAAGGGTCAGGCGTTGAAGGGCGGGG	240	100			174	41	1995008	1995048	GGGTTTTCCGGGTGAATATCCAGCCCGACGCGGGAGATGGG	170	90
175	39	1759016	1759054	GGGCCTGGATACGGGCGCTGAGGGTGTTGAGCTTCAGGG	190	70			175	41	2000532	2000572	GGGGTTGTCGCCGGACGGGTAGCGGGCAGCGCATCGCAGGG	210	100
176	35	1767973	1768007	GGGACGGGATATTTTCAGCCGGGTGCTGGTCGGGG	170	60			176	41	2004384	2004424	GGGGCTGGGCGAGCTGGGGAGCGATGGCTTTTTTGAGTGGG	220	50
177	29	1768612	1768640	GGGGTAGGGTGAGGGAAAGCTCCGCCGGG	160	50			177	42	2016169	2016210	GGGGATCCCATCTGGGCGACGGAGGTGCTGGGCGGCATGGGG	220	90
178	22	1774103	1774124	GGGCGATGGGCGGGTGAGAGGG	150	20			178	45	2020448	2020492	GGGGTTGAATATTGTGGTGGGCCTCGCGGGCCTGCTCGATCTGGG	200	90
179	41	1778778	1778818	GGGGGCAGGGCGTTAGCGGGATTTTACCTGTCGCTTGCGGG	190	80			179	36	2021493	2021528	GGGCGACGGGGGGCAGTATCGTGCTGCGGGCGCGGG	210	80
180	44	1780240	1780283	GGGGCCGCTGGTGGGCGCCGCCTGGGTGCATATCCTGCCGTGGG	210	130			180	38	2030636	2030673	GGGGCGATGGCGGGTAGCATATCGGGCAGGACTTCGGG	190	70
181	27	1784716	1784742	GGGTCGAGGCGGGCGTGGGCGTCCGGG	170	60			181	26	2033164	2033189	GGGTGGGGGCGGGGCACTCCTCCGGG	150	70
182	37	1823612	1823648	GGGATCGTTCCTGTTCGCCGGGCCGACCGGGGTCGGG	170	110			182	44	2036784	2036827	GGGGGGAGCCGCTGCGTTATCGGCTGGGGCTGTATCAGGGGGGG	240	80
183	39	1823751	1823789	GGGGCGCCTCCGGGCTACGTCGGCTTCGATCAGGGCGGG	180	120			183	42	2039370	2039411	GGGGCATAACGTGAATGCGCAGAGGGAGTTGCGGGGCGAGGG	220	60
184	39	1825630	1825668	GGGGGTCGGGCGACCACCAGAGGATCGGGTCGCCAGGGG	200	100			184	36	2052426	2052461	GGGCGCCAGTCTGAGCTGGGTCAGTACCCGGGCGGG	170	100
185	28	1826505	1826532	GGGAAATATTCTCCAGGGCAGGGGAGGG	130	40			185	27	2055069	2055095	GGGCCTGGCGGGGCTGGGCATACCGGG	150	70
186	45	1840720	1840764	GGGTAACGTCGGGATCAACGGCGGCAATAGCGGGGCGCGCGAGGG	220	100			186	28	2056888	2056915	GGGCGGGGTGGCAGGGATCAATGAGGGG	170	30
187	40	1842705	1842744	GGGCAGCATGTTCGGCCTGTGGGTATTGATGGGGATCGGG	190	60			187	45	2077349	2077393	GGGAAAAGAGCTGGTGGGCCAGGAGCGCGCGCTGGGAGCATTGGG	230	80
188	35	1853246	1853280	GGGCTGCACGCGCTGAAGGGCCACCGGGTGGTGGG	180	90			188	36	2085426	2085461	GGGGCCGCCTTAGGGGAGACCACGGGCCTGGCGGGG	190	100
189	38	1861446	1861483	GGGAAAACCGTGGCGCTGGTGGGGCGCTCAGGGTCGGG	200	80			189	30	2087796	2087825	GGGGCGCTGGGTGGGAAGCTGAAATGCGGG	170	40
190	38	1887534	1887571	GGGGTGGTGGGGAGATTGAAATGCGGCGACGGGAAGGG	220	30			190	45	2096165	2096209	GGGTACCGAGAACGGCATTCAGGGCAAAGACCTGGGCAAGCAGGG	180	100
191	43	1889098	1889140	GGGCTGATCTGCTGGTGGGCCTGGAACCACTCATGGGCCTGGG	180	110			191	45	2101748	2101792	GGGTGAAGCGCCTGGAGGAGCGGGGTGTCATTCAGGGCTATGGGG	230	70
192	38	1893961	1893998	GGGCAGGGCGCCGGGTAATATCACGTGACGGAACAGGG	170	80			192	45	2129138	2129182	GGGATACTGATACCCAGCCGCTGGGTTATGCTTCGGGTACATGGG	160	100
193	43	1905989	1906031	GGGCGCGAGGGGATCAGCGGTCTTGGGACATTGTTGTCCGGGG	210	80			193	37	2142224	2142260	GGGGCTGCTGGGGGTCTCCAACGGCGCGGGCGTCGGG	200	100
194	44	1921757	1921800	GGGGGAATAGGGAATCTGTCATGGGGCTACCTTTAAGCAACGGG	170	70			194	40	2149463	2149502	GGGGTTGAGGCCGTGGGTGCGGTGGGCCACCGGCGTCGGG	230	90
195	45	1948433	1948477	GGGCCGGCCTTCCGGGTGATCATCGCCGCCGGGAAGTTCCACGGG	190	150			195	30	2161693	2161722	GGGCGAAGCGGGCGAGAGGGAGCTGGAGGG	190	40
196	33	1952914	1952946	GGGCAGGGGACGCCGGGGAACAGGCGCACCGGG	180	90			196	41	2168461	2168501	GGGTGGCGGGAAAAGTGCTTGAACGGCGGGTGGAAACCGGG	210	60
197	40	1954078	1954117	GGGCAGGGGATTGCGCTCCGTTCGTGGTGGGACGTCCGGG	200	90			197	37	2186475	2186511	GGGAGCGGGTGCGGCGGGTGGACAGCCCGGCGTTGGG	220	80
198	39	1964171	1964209	GGGAGCGGGCGATAGGGCAACAGCTGTTTTCCAGACGGG	170	80			198	45	2189625	2189669	GGGATTTGTGCTGGGCCTGCGTCGTAAAGGGTTTAACCCGCAGGG	190	90
199	24	1972756	1972779	GGGATTCCGGGCGAGCGGGAAGGG	140	40			199	28	2190594	2190621	GGGTTGGGCAACGCGATGGCCGGGCGGG	160	60
200	28	1989682	1989709	GGGTGGGCAACGGGGCGCTACTATAGGG	140	50			200	20	2200722	2200741	GGGATGGGGGCGGGGGCGGG	160	20
201	30	1996729	1996758	GGGAATGATGGGTAGCAGGAGGGAGCAGGG	170	20			201	37	2202150	2202186	GGGGTGGGCACCGCCGTGGCGGTGGGGCGTCTTGGGG	220	80
202	43	2003014	2003056	GGGCAGGGGCATGGCAATCAATATTACCCGGGCGTACAGTGGG	170	90			202	24	2203475	2203498	GGGCGGGAGGGATTGCTTCCAGGG	130	40
203	37	2005017	2005053	GGGATGAGCGCGGCCGGGAAAAGGGATCAGTAGCGGG	190	60			203	29	2206166	2206194	GGGGCTGGGGCTGGGTCTGGTGCCGAGGG	180	50
204	37	2048236	2048272	GGGGGAAGGGGCCAGGTGTTAGCGCGCGCGGGGAGGG	230	60			204	44	2208154	2208197	GGGTATCACGGTGGTGAAGAGCTGGGATCACGCCGGGATGCGGG	210	80
205	22	2060754	2060775	GGGCTGTAAGGGCTGGGGCGGG	140	30			205	44	2211540	2211583	GGGGTGAAGTCGGGGATCGGCTTTTACCTCCAGTGGGCCCAGGG	190	100
206	45	2063196	2063240	GGGCTGTCCGGGATCCTGTTGGGGATTATCTCCGCGCTAACCGGG	170	120			206	43	2225312	2225354	GGGTTAACTGGCTGGGGGTGACGTTTCTTATGCGAGGGAGGGG	210	50
207	45	2068804	2068848	GGGATGGTCAAAGCCAGGGTTATCTGCAGGTCAGAGGGCACTGGG	190	80			207	36	2230504	2230539	GGGCCTTGATTACCCGGCGGGCGACGATGGGATGGG	170	80
208	41	2070066	2070106	GGGGCGAGGGTGAGACGGCTCGCCAGCGTCGGGCCGCCGGG	220	120			208	39	2234749	2234787	GGGCGCTGCCGCTGGGCAAATGGCGCTGGGTGGCCGGGG	210	100
209	39	2103739	2103777	GGGCGGGAATGGTCATGCGCTGGGGTTTGTTGAGGCGGG	210	50			209	41	2235713	2235753	GGGGGGAGGTAGTATCGCTGCTGGGGCCTTCGGGAAGCGGG	220	70
210	23	2105428	2105450	GGGGTGGGAATGCAAAGGGAGGG	140	10			210	39	2240687	2240725	GGGCTATCGGGGTAAACAAAACGACAAGGGAAAGCCGGG	150	70
211	45	2118973	2119017	GGGTTTCCAGGGACTGTTCCGCAGCGAGGGTTTGCGACACCCGGG	180	120			211	36	2257652	2257687	GGGCTCGGCGTGGGCATACTACGAACTGGGCTGGGG	170	80
212	31	2129788	2129818	GGGGCCGGTACGTACCCCGGGTCTGGGAGGG	160	80			212	23	2257976	2257998	GGGCGGCCGGGTGCGGGCGCGGG	160	60
213	28	2136421	2136448	GGGTTTCCAGGGTGCCCGGGGCGCAGGG	150	70			213	33	2259801	2259833	GGGACCGGGGTTGTTCGTGCTGGCGGGCGCGGG	190	70
214	45	2149362	2149406	GGGGCAGCCCGCATGGATGCGGGCTGAGGGCCGTGTTTTGCAGGG	220	100			214	43	2260804	2260846	GGGCCAGGGGATATGAGCTGACGGGATGCCTTTGTTGGCCGGG	200	80
215	45	2151185	2151229	GGGCGGGCGCTTTGCCTGCCAGCAGGCGGGGATCGCGCTGGCGGG	230	130			215	33	2274510	2274542	GGGCATTCAGCGTCGGGGTGGGGGTCAGACGGG	180	60
216	44	2152413	2152456	GGGGCGCAACGCCGGCTATCAGGGGGTGCTCTCGGTGGGGCGGG	230	110			216	26	2284922	2284947	GGGTTGGGCAGGGGAATTCCGGGGGG	160	30
217	36	2156534	2156569	GGGCGGATCAGCGGACGGAAAGGGTGGGGCGCTGGG	210	60			217	36	2287061	2287096	GGGCATGGGGTTCCACCAGGCCGGGGAGCGTCAGGG	180	90
218	45	2160436	2160480	GGGCAGGGCATGAGGATGCGGGTGACGAACACCGTGCAGATCGGG	210	90			218	43	2291108	2291150	GGGGAAGCGCTGGGGATGCGCATCGTCCTGTGCCGGGGTGGGG	230	90
219	33	2160627	2160659	GGGTGGGCGGATTGCCGGGCCCCAGCACCAGGG	160	100			219	37	2297886	2297922	GGGTCGAGGGTCGGCACCGCAGCCAGCAGGGCGCGGG	190	110
220	19	2160714	2160732	GGGCGGGCAGCAGGGCGGG	130	40			220	42	2304698	2304739	GGGCCTGGACGTCGAGCTGTTGGGTCCACAGGGCGAAATGGG	190	90
221	34	2165883	2165916	GGGGCGCCGGGTCACGGCTGTGGGATCAGCAGGG	180	80			221	28	2309837	2309864	GGGCGTATGGCCGGGCAGAGGGCACGGG	160	60
222	40	2176301	2176340	GGGCGAAGCCTATGCGGTGGGCGCCAACTGGTTGGGCGGG	200	90			222	39	2314478	2314516	GGGTGCGATAGCGCGGCCAGTGGGTGGGATGGCGAAGGG	220	60
223	28	2178951	2178978	GGGTCAGGAGACCAACGGGGCGGGCGGG	160	60			223	39	2320936	2320974	GGGCCCTGGCGACGGGCATTACGCGTGGGAAGAGTGGGG	200	80
224	19	2224981	2224999	GGGCTGGGGCGTGGGCGGG	140	30			224	36	2339238	2339273	GGGCTAATTTACGTTCTTGAGGGTAATAGGGGCGGG	150	40
225	36	2226648	2226683	GGGCGGCGAAGGGGCCGCGCCTGCTGGGGATTCGGG	200	90			225	44	2340537	2340580	GGGGGATTTTCGTCGCCGGGATATGGCGCTAGGCGGGCAGGGGG	230	80
226	35	2228058	2228092	GGGACAGGGGGCGAAATCCTGGGTCAAGGCGCGGG	180	70			226	42	2364155	2364196	GGGCCATGAGGGCGGCGGGATTGTCGTGGAAGTAGGCGAGGG	230	60
227	40	2229656	2229695	GGGTATCGATCATGATGGGCCGGGTGTGGATGGAAAAGGG	190	40			227	28	2376294	2376321	GGGATGGGGGGCTTCCCCGAGGGATGGG	160	50
228	42	2240803	2240844	GGGATCGCGCGGATTAACGCCTGGGTGTAGGGGTGATGTGGG	210	60			228	34	2379456	2379489	GGGGCGGGCGCTGGATCTGGGCTGCGGCAACGGG	190	80
229	42	2243941	2243982	GGGTCAGGTTTTCCAGCCCCAGGGCTTTCAGGCGGGCGCGGG	180	120			229	45	2392287	2392331	GGGGCTGGGGGAAACGCGAAGAGCAGGGGGTGAAGCGCCTGGGGG	260	70
230	31	2248619	2248649	GGGTCTGCGGTGGGTTGATCGGCAGGGGGGG	190	40			230	45	2398179	2398223	GGGGTCCGCCAGTCACCCTGGGCGCACAGCGCCCGGCGGGTGGGG	210	160
231	40	2251224	2251263	GGGACCGGGGCTGTTCCTCGCCGGCCGGGTGCTGCAGGGG	200	120			231	42	2400102	2400143	GGGCATAGCATGGGAGGGAGCATCGCCATCGAAGCGGCGGGG	200	90
232	35	2252121	2252155	GGGGATCTATAAGATGGGCAGCTCGCTGGGCGGGG	170	60			232	31	2400572	2400602	GGGCCTCAGAAGGGAAGCTCGCGGGGCTGGG	160	70
233	32	2264985	2265016	GGGTTTCAGGGTGCGCAGGGCGCAGGAGAGGG	180	50			233	36	2400918	2400953	GGGTCACGCCGTCCAGCAGGGTCGGGCTCATATGGG	150	100
234	40	2270236	2270275	GGGCATCAGGAAAGCGGGCACTGGCAATATGCAGGGGGGG	190	70			234	33	2425164	2425196	GGGTGGTGGGCCTGGGGCCGAAAAAAGCGTGGG	180	50
235	38	2270580	2270617	GGGGCCAGTATGGGGGCCAGTTTTGGAGTGGGCCTGGG	200	60			235	26	2453397	2453422	GGGCCTGGGCAATACGCTGGGATGGG	130	50
236	37	2278212	2278248	GGGCCGGGATAATGGTCTTCAGGGTGGAGAGCCGGGG	190	60			236	44	2453575	2453618	GGGAGCAAAACCGGGCCGTTTATCATGCAGCAGGAGGGGCTGGG	190	90
237	45	2284391	2284435	GGGGGTGTTGCTCAGGAACGGGCGATTGCGCGGGCCGTTATTGGG	220	80			237	36	2470313	2470348	GGGATGGCTGACCCGGCGCGGGCGAGACGGGAAGGG	200	80
238	43	2284919	2284961	GGGATGGGAGTACTCGCGCGGGCTGTTGTTCCGGTCACCAGGG	190	100			238	45	2474160	2474204	GGGGGAATTCAAGCAGAACGGGACCCGCGTAGGGGATGTACAGGG	200	80
239	38	2286706	2286743	GGGCAATCCCTGGGCGTTGAGGGGCAGTTGACCGAGGG	180	80			239	45	2474917	2474961	GGGTGCCGAGATAATGGCCCGGGATCACCCGCTGCGGGTGCAGGG	200	120
240	32	2319572	2319603	GGGCATCACGTGGGAATGGCGTGGGAGCGGGG	180	50			240	39	2476916	2476954	GGGGTGGCGTCGGGGCCAGGGTTAGCGCACAGCGGCGGG	220	90
241	28	2320696	2320723	GGGGCAGGCGGGGCAACAAAGGGAGGGG	170	40			241	42	2477015	2477056	GGGAGGCGAGGGGCCAGTATATAGCCGCAAGGGTTGGCCGGG	210	80
242	27	2327828	2327854	GGGCGTGGGTGAGGGCGAGAGTGAGGG	180	20			242	42	2498827	2498868	GGGCTCTCTTTTCTTCCCGAGGGCGCAAACATTTGGGCTGGG	140	110
243	41	2329313	2329353	GGGCCGTTCTCCGGGTTGGCGTCGGTATCAATTGGGCCGGG	180	100			243	39	2500214	2500252	GGGCGAGTCGGCGGGTGGGTATTTAGCCGCCATGGTGGG	200	70
244	39	2336579	2336617	GGGTTCGGGCGCTGGTCAGGGATCCTTTCTCCGCCGGGG	170	110			244	34	2505472	2505505	GGGGGTATACGTCTGGGGACGTACCGGGCGAGGG	180	60
245	43	2349661	2349703	GGGCGATCAGCTCCCGGGCCTCCTGCATATCGAGGGTAAAGGG	160	120			245	28	2519719	2519746	GGGCACAGGGCGTGGGCATTGGAGTGGG	160	40
246	36	2353730	2353765	GGGAGATGTGCTGGGAGCCCTGACCGGGGATATGGG	180	60			246	39	2524252	2524290	GGGCTGGCGGTGGGCCTGCTGTGGGCGCCGTGCGCCGGG	220	110
247	38	2357645	2357682	GGGCGTCTGACGGCGGGCGGGAGTCCAGCGCCAGCGGG	200	110			247	39	2531988	2532026	GGGTGGCTGCCAGGGTTTGAATGCGCGTGCGGGTGAGGG	210	60
248	38	2364915	2364952	GGGCGGGTGGCGCTGTCGGTGGGTAACTGGCAGCAGGG	210	70			248	36	2532842	2532877	GGGTATAGTTGAGGGTTTCGGGGGCTTCAGGTTGGG	180	30
249	41	2365905	2365945	GGGCAGGGATTTGAGGCGGGCGGCCATGGCGTCCTGAAGGG	210	80			249	30	2536606	2536635	GGGTCAGCGCCACCAGGGTGGGGAAATGGG	150	60
250	43	2370886	2370928	GGGCTGACCCGGGCTGGCGCGGGTGCGAGCCACTGGAAGCGGG	220	120			250	45	2536803	2536847	GGGAGGTTAGGGTTTTTCGGGTCATCGACGCCCCAGCTGCAGGGG	200	100
251	43	2371436	2371478	GGGGCAGTGGGCGCTGGCGATGGGCGCCCGCTCGGTGAGCGGG	240	110			251	45	2561325	2561369	GGGCGGCGGCAGGGTTGAGGGTGTGGAATGGCTGTTTGCCAGGGG	250	60
252	39	2408928	2408966	GGGGGCGCCATCGGCACCGGGCTGTTTATGGGGGCGGGG	210	90			252	40	2561982	2562021	GGGTACCGGCGAGGGCGGGCTGGCGGAAGCGGCTGCCGGG	230	100
253	39	2414209	2414247	GGGGGCGCGGGTGGCGCTGGGCGGTCAGCCGCTGGAGGG	240	90			253	30	2571011	2571040	GGGCTGGCGGGGCTGGGGATGCTGCAGGGG	190	50
254	43	2424357	2424399	GGGGGTGGACGGGGTGATTATCGCCGGGGCGATCGACCGCGGG	230	90			254	43	2574284	2574326	GGGGGCAATGCGGGCCTCCATCAGGCCGGTCCACGGGCTGGGG	200	130
255	33	2435486	2435518	GGGCATGGGGCTGTTAATCAAAGGGCTGTTGGG	150	40			255	37	2575445	2575481	GGGTGCTGTACGGCGTGGCGATGGGCGGGATCTGGGG	210	60
256	36	2476150	2476185	GGGTATCAGCGCGGCATGGGAGTTGGGCCACCCGGG	170	90			256	37	2584664	2584700	GGGGGCTTGTCAGGGGGATGGGTGGTGGCCATCGGGG	220	50
257	44	2488638	2488681	GGGTCGAGCGTTGCGCATAGGGGAAGGGAAAGACACATGGCGGG	210	70			257	44	2589777	2589820	GGGGCAGCGCGTGGGACGTGTCGAAAGTGACGGGATCCTGAGGG	220	80
258	45	2521470	2521514	GGGAGAGCGGCTGGCGGGTGTCACGCACCCAGGGCACGCCAGGGG	220	130			258	27	2628000	2628026	GGGGCTTCGGGCCGGGCGTCGTTCGGG	150	70
259	33	2529441	2529473	GGGCGCCGGCAGCGCCAGCGGGGCGGGCAGGGG	200	100			259	38	2636603	2636640	GGGCGGGCTGACCGGCGTTATCACCGGGGCGACCGGGG	190	110
260	43	2537825	2537867	GGGTGGGCCTGCATATGTGGGCGCAGGCGGTGACCAAAGCGGG	210	90			260	35	2639234	2639268	GGGCTGGGAGGGAAAGAGAATGTCTGTGCGGTGGG	190	30
261	35	2539964	2539998	GGGGCTACGCGGGTATGCTGTCGCTGGGGCACGGG	180	80			261	42	2660763	2660804	GGGCAGAACTGCAGCGGGAAATGCTGGATTACTGGGGACGGG	190	70
262	43	2573692	2573734	GGGGCATCATCACGGGGCGCCGTTGCTGTATGCCGGGGTGGGG	210	100			262	37	2677038	2677074	GGGCCTGACCGGGCCGCTGGCCGGCTGGGTCGCCGGG	190	130
263	43	2575904	2575946	GGGGATCGACGTGGTGGTCGCTCAGGGCTATGAGGCGGGTGGG	230	70			263	43	2690061	2690103	GGGTAGAGGGTCTCCTGCCAGGCGTCGAGGGCGGCAATCAGGG	200	100
264	20	2576374	2576393	GGGCCGGGCAGGGGGTGGGG	150	30			264	45	2691276	2691320	GGGAAAGGGTCTCCAGCGCCTCGCGGGTTTTATCCGGCAGGTGGG	190	110
265	41	2579789	2579829	GGGGTAATAAGTTATGGGTAGATTCAGGTTCTGGGTTCGGG	170	30			265	41	2709739	2709779	GGGCATCGGTAAAGGGGATCAGCAGCGCCTGGGTTTCCGGG	180	90
266	42	2580900	2580941	GGGCAGCAGCTGTGGGCGGTGGCCGGTGGGCACCATCCGGGG	220	110			266	23	2718564	2718586	GGGCGGGTTTATCTGGGACTGGG	120	30
267	39	2581418	2581456	GGGCTTTCCGCCCCTGGGGGAGCAGGGACTGGACGTGGG	190	100			267	31	2757691	2757721	GGGCTGGCGGGCCAGCGGGTGATTCGCCGGG	170	80
268	34	2585835	2585868	GGGTCAAAGGTGCAATGGGCGGGGGGCGTGGGGG	210	40			268	36	2776382	2776417	GGGATTACTGGGCGGGAGTGACAGCGCTACGCTGGG	170	70
269	40	2588634	2588673	GGGTATGGGGCATCGGCGCCGGGATGATCTGCATGCAGGG	190	80			269	45	2783448	2783492	GGGCCATTTTGTGGGTAATATCCAGCACCGCCAGTGGGAAACGGG	160	100
270	30	2588711	2588740	GGGATGTGGGTAAAAGCGCAGGGCGGCGGG	170	40			270	45	2789878	2789922	GGGGCAGCCCGCATGGATGCGGGCTGAGGGCCGTGTTTTGCAGGG	220	100
271	43	2591374	2591416	GGGCGGGATAGCGTAGGGGCGGTTACCCTCCTGCCGCCGGGGG	210	120			271	41	2794634	2794674	GGGAATATCGCGGGCCACGCGCTGGGCCATTTCGTCACGGG	160	120
272	35	2597005	2597039	GGGACATGAGCGGGACGTTGCGCCGGGCGCCTGGG	180	90			272	38	2831252	2831289	GGGCGGTGGAGGGCCAGGTTCACTACTGGTGGGTTGGG	200	60
273	36	2606658	2606693	GGGCGCGGGCAATCAGCAGGGTAGTGATATCGGGGG	180	60			273	33	2854789	2854821	GGGCGTTGACCAGCGGGTCACGCTACGGGAGGG	160	80
274	34	2624290	2624323	GGGCTCTTCGCCGTAGACCGGGCTGGGGGTCGGG	170	90			274	45	2878246	2878290	GGGAACACAGGGCCGTCAGCCAGGGGGCGATGGCCTCCGTCTGGG	200	130
275	29	2625185	2625213	GGGACCGGCGGGCGGGTCAGCGGTTCGGG	170	70			275	42	2878322	2878363	GGGGGCGGCTATCGCCATCGGGTCGGTGTGCACCGGGCCGGG	210	120
276	36	2625558	2625593	GGGCATCCGGGCTGCGGGCGGCGCTGTGGCTCAGGG	190	100			276	38	2895614	2895651	GGGGCATGCTGCAGGGAATCTCGCTGGGCGCCAAAGGG	170	90
277	35	2628073	2628107	GGGCTGCCAGGGCGCGGGATTGAGTATTACCAGGG	160	70			277	31	2917857	2917887	GGGACGGGTGGGCGTTCCCGAGGATATTGGG	160	50
278	37	2642640	2642676	GGGCTGGCACGGCGGGTTCTATCTGCTGATGGGCGGG	180	80			278	32	2955103	2955134	GGGTGAACGCGGGCGGGAAAATTCCCCCGGGG	150	80
279	40	2649915	2649954	GGGCGAAGTGCTGGGCTTAGTGGGCGATAACGGCGCGGGG	210	70			279	24	2985879	2985902	GGGTCAGGGCAAGGGCCATCAGGG	120	50
280	40	2671239	2671278	GGGGCGGGAATTATGTTGTCGGGCACGTGCTGGTGCAGGG	200	60			280	44	3034679	3034722	GGGCTGTTACTCGGCGTGCAGGGTAAATGGAGCGGGTATCAGGG	200	70
281	35	2675568	2675602	GGGGCGTATCTCCCCGGGGGATCTGGGGCTGTGGG	180	80			281	45	3036245	3036289	GGGTGGCCAGCTGGGCGCGTTCATGGGGCGCCTGCTGACACTGGG	210	120
282	40	2679217	2679256	GGGTGGTCTGCGCGGGATGCGGCTGGGCATGCTGGAGGGG	230	70			282	39	3036770	3036808	GGGTCAAGGGTAATCCGGCGCGGGCGATCTCCTCCCGGG	160	120
283	34	2725514	2725547	GGGCATTTACCGCGTGGGTAAAGCGGGAGATGGG	160	50			283	38	3053792	3053829	GGGCTACTGGGTTGCCGACGCCAAACTGGGCTATCGGG	150	100
284	38	2725685	2725722	GGGTAATATGGGCCTGAATATGCTGCCGCGGGCCGGGG	170	80			284	25	3054094	3054118	GGGTCGACGGGCGGGTTACGGTGGG	150	40
285	43	2731930	2731972	GGGTGGGCGTTTCTTAATCGCGAAGGGCTGCTGCCGACCCGGG	180	110			285	37	3062055	3062091	GGGACAGGGAATGACGCTGGGCCTGGCGCAGGCCGGG	190	90
286	37	2791130	2791166	GGGGGCAGCGGGTGGGACTGGAAGTCATCCTGGCGGG	200	70			286	22	3098877	3098898	GGGAGAGGGCCAGGGTGAGGGG	150	20
287	45	2794792	2794836	GGGCTGGAGACCACCTTCGGGTGCAGCGGGTTAGTGCCAAGCGGG	210	110			287	35	3118086	3118120	GGGGTTTCCGGGCTGCTGGGTAACGTTATCGCGGG	160	70
288	34	2798018	2798051	GGGCGTTGGCTGGGTGTTGGGCGGTGAGCATGGG	200	40			288	42	3130525	3130566	GGGCATCATTCGTGGGCACAGGGACACAATCATGAAATTGGG	140	80
289	43	2799717	2799759	GGGCCGCTGAGGGTAAGACGATCGCCGGGCCGCGCCCGCTGGG	200	140			289	42	3162393	3162434	GGGGCTGATGTACCACACCCTGGGCCAGCGTAAAGGGCTGGG	170	110
290	39	2801331	2801369	GGGCATAGACCGGGCGCACTTCCGGGTTGAGCGCCCGGG	170	120			290	34	3183249	3183282	GGGCTGGGACGGGTTTCCGTCACGCAGCCGGGGG	170	90
291	37	2802598	2802634	GGGTTGGGCCATCCGGCGGGCAGCCGTAGCCGGAGGG	190	100			291	41	3201185	3201225	GGGTTTTTTGTTGGCAAGGGTCAAACAGGGGTACAACAGGG	160	50
292	41	2838899	2838939	GGGTCCGGGGGAAAACACGCGCGAGGTGGGCGCTGCGGGGG	230	90			292	36	3207168	3207203	GGGTTTGGGAACAAGGGAAAAGCAGTTAGCCGAGGG	160	40
293	44	2839526	2839569	GGGGGAAATCTGCAAAGGGCTACGGGATATCATCGACCTTGGGG	170	80			293	34	3210878	3210911	GGGACAATCAGAATATGGGTGGGCGCCTGCGGGG	160	60
294	36	2846900	2846935	GGGTAACCTGGCGATGGGCGTCCGCCAGGGGGCGGG	190	90			294	40	3231011	3231050	GGGCAAGCAGGGAAAAATGGTGGGCACGGTGATGACCGGG	190	60
295	26	2887981	2888006	GGGCAAGTGGGCTGACCAGGGATGGG	140	40			295	23	3236534	3236556	GGGGCTGGGCCGGGTGCTGCGGG	150	50
296	41	2934980	2935020	GGGCGTTTTCCCCGAACCGGGTCTGCGGGGCGCGTCCCGGG	180	140			296	42	3271655	3271696	GGGCGTTATTCAACTGCTGCCGGGTCGCGGGGAGACCGTGGG	190	100
297	39	2959195	2959233	GGGAAAGCTGGCGGGCGGGCGAGACGCACAGCGCCAGGG	200	100			297	45	3278036	3278080	GGGCGCTGGGCCTCGACACCGGGCCAATGTCTGGTTTTGACCGGG	180	130
298	39	2986877	2986915	GGGCAAGGGCAGCGGGTGCGGAGCCGCTTTTGTGCCGGG	200	90			298	44	3279952	3279995	GGGCGGCTTTACGCTGGGCGGGATTGGCACGGCCACCTTCGGGG	200	120
299	34	3018248	3018281	GGGATTGTCGGGGTCAGCGCGCGGGAAATCCGGG	170	70			299	39	3289221	3289259	GGGTCAGCCGCCGAAGGGGTTAAGGTGCCGGGTACCGGG	190	90
300	30	3041760	3041789	GGGTTGGGGAAACAAAACCGGGACGATGGG	140	40			300	44	3290290	3290333	GGGCTGCAACACGTTTTGGGTAAACTCGCTACATGGGCAAGGGG	160	90
301	37	3056274	3056310	GGGGCGGGACAGCACGCTGGGGCTGATTCTGTCCGGG	180	90			301	44	3350019	3350062	GGGAATATAAAACAACCAGGGCCGGAAATAAAGCCCTGGGTGGG	150	80
302	36	3058733	3058768	GGGCGTGCGCCACCTCGGGCCGGGTATCGTACAGGG	160	110			302	45	3383417	3383461	GGGATTGGGCAAAGCGATCGCGATCCCAGGGAATAGTCGCGCGGG	190	100
303	44	3075392	3075435	GGGCGATTAACGTCGGGCTGGCGGGCAGACCCCTGTCGTTTGGG	190	110			303	36	3453784	3453819	GGGCGATAAAGGGCTTCAGGGCAGCAAAAACCGGGG	150	70
304	41	3079224	3079264	GGGCGCCCAGGGCGACGATCGGCTCGCCGGGCTTCAGCGGG	190	140			304	38	3457577	3457614	GGGGTCAGCGCTTTGGGGGCTTTCGCCTGTGGGCGGGG	200	80
305	41	3091532	3091572	GGGCTCACCGCCCAGATCGGGACGGGCGTCGCTGGTTAGGG	180	120			305	39	3464317	3464355	GGGGTCGGTCTCAGCGCCGGGGCCGGGATCAATAACGGG	180	100
306	42	3147325	3147366	GGGGATGGTGCTGGGGGAGCGGGTCAGCGCCGTGAAATGGGG	240	60			306	37	3475846	3475882	GGGCTAAAGGGTAGCCAGCGGGGAAATTTGCGCGGGG	180	60
307	34	3167571	3167604	GGGCGCGGGTCAGCGCATCCAGGGCGCCGAAGGG	170	100			307	29	3541915	3541943	GGGACGGGTGCGGGCATCAAGCTGCGGGG	160	60
308	36	3172289	3172324	GGGTGGGCAGGATGCTGTAGCGGGACAGAAACGGGG	190	50			308	39	3543776	3543814	GGGTGGTAGCGCTCGGCGGCGGGCATGGTTTGGGCCGGG	220	80
309	38	3204239	3204276	GGGGGTTTGGGGGATATTTGCCTACTGGGTAAAATGGG	170	30			309	44	3548102	3548145	GGGCCAGGGGTCCGCGCGTGGGTGCTATTCCCGCAGCGCGGGGG	220	130
310	38	3221652	3221689	GGGATGGGCTGGCTCGTCAGGGGTATTGAACCCGAGGG	180	70			310	39	3551225	3551263	GGGAGAGTGCATTGGCGTACTGGGACGCGAGGGCATGGG	200	60
311	45	3251748	3251792	GGGCGAAGGGCCGAACTGCCGGGTGGAAGGCACCCTGTGGGGGGG	240	100			311	45	3623995	3624039	GGGTCAATCCGCCGGAGAAGTGGGTTAACAGGGCCTTGCCGCGGG	190	110
312	34	3255134	3255167	GGGCGCGCCGGGGTAAAACCGGGGCTGTAGCGGG	180	80			312	41	3666813	3666853	GGGATCGGCTATTTCTGGGGACTCGGGCTGTTCGGCACGGG	180	90
313	37	3278639	3278675	GGGGTCATGATGCTGCGCAGGGAGCGCTGGGCCAGGG	190	80			313	34	3715926	3715959	GGGATGGGATCGGATGCCGGGGTAGTGGACTGGG	190	40
314	36	3297547	3297582	GGGCGGGAACTACATCGGCATGATGCCGGGCAAGGG	160	80			314	40	3720928	3720967	GGGTCTCTCCGCCCTGCGTCTGCGGGCGGGAAAGCAAGGG	170	120
315	41	3298573	3298613	GGGCGCCAGCGCCAGCGAATGGGTGAACGGCGGGATCAGGG	200	100			315	37	3736566	3736602	GGGATGGTTGGCGGGCTGGGGGAACGTTACACCCGGG	190	70
316	26	3299820	3299845	GGGCAACGCCGGGCGCGGGGAGAGGG	160	60			316	43	3756542	3756584	GGGTCCCAGCCGGGCTGCGCGGGGGCCTGCGGCATCTCCAGGG	200	150
317	43	3305509	3305551	GGGCCGCCAGCAGGGCCACCAGCTGGCGGGCGCCGTGACGGGG	210	150			317	45	3801382	3801426	GGGTCCATGGAGGGCATCGAGCTTAACAGCGCCCGGGTATAGGGG	190	100
318	36	3333296	3333331	GGGCAGGGGCCTGGTACGGGCAATCATCATATTGGG	150	70			318	39	3803437	3803475	GGGCGATAATCCCGGTCGGGATCACCGACAGGGTGAGGG	170	90
319	41	3351082	3351122	GGGCTGGGGATCACGCTCGGGGCGATTGGCATTCGCCTGGG	190	100			319	42	3809870	3809911	GGGCAGGACGCGGGCGCAGCAGCAGCGCGCAGAGGGCCGGGG	230	120
320	42	3363764	3363805	GGGTCGCCAGCTCATCGAGCTGGGCGGCGGGATCGGTCAGGG	200	110			320	33	3811255	3811287	GGGGGGGTGATCGCCGGGTACTGCTCCACCGGG	160	90
321	39	3370186	3370224	GGGTCTGGCGGGTAAACCACGGAGCGCCGAGGGCTTGGG	190	90			321	41	3821729	3821769	GGGATGGGTATCTATTTCGCCCAGCAGGGCAGCCTGCTGGG	160	100
322	41	3373705	3373745	GGGCAGAAAGCGTCCGGGCCACGCTGTGGGGATTGGCGGGG	210	90			322	45	3828515	3828559	GGGGCAGCCCGCATGGATGCGGGCTGAGGGCCGTGTTTTGCAGGG	220	100
323	37	3382088	3382124	GGGTTATCGGGCCCGGGAGGCACCAGCGCCGGCAGGG	180	110			323	36	3921082	3921117	GGGCGCGGGTTTTGAGGGCAATTTCATCTTCCAGGG	140	70
324	39	3407637	3407675	GGGTGGTGGATGAACAGGGCCGGGACTGCCCTGACTGGG	190	80			324	24	3935053	3935076	GGGTCGGGATCACCGGGACATGGG	120	50
325	43	3438154	3438196	GGGGAGCTCTCGCTCTGGGTACAGCACACCCTGCGAGGGCGGG	180	130			325	39	3964488	3964526	GGGTAAAAAACCGTTGAGTGGGAGATGGGGACAGCGGGG	190	40
326	45	3443380	3443424	GGGGCTAGTCCCTATAATGAGTTAGGGCGGGCTTATTATGTGGGG	190	60			326	38	3999669	3999706	GGGAGGAGGGCTTTCTCTACAGCCGCCAGGGGAGCGGG	180	90
327	40	3525411	3525450	GGGTCGTCGCCGTGGCGGGTGGCCTGGAGGGCCGCCAGGG	220	110			327	32	4001755	4001786	GGGAAACACCAGGCGGGAGAAATGGGTGGGGG	170	40
328	38	3561100	3561137	GGGACGAGCGGCAGCGGGGCTCCCGCCGCCGGGCAGGG	200	130			328	41	4046873	4046913	GGGATCCGCGGGTGAATCTGTTAACCAGCCAGGGTCCGGGG	170	100
329	45	3563071	3563115	GGGCCGAAAACAGCTGGCTCGGGGCATGGGCCAACCAGCAGCGGG	190	130			329	37	4069728	4069764	GGGATTCATCAGCTCCTTTGTGGGCGGGCTGGTCGGG	160	80
330	45	3584367	3584411	GGGTTCGTTCCCCGGAGAGATAGGGCAGGAAGAACGGGGCGTGGG	220	80			330	22	4088313	4088334	GGGAGAGGGTTAGGGGGCGGGG	160	10
331	28	3617620	3617647	GGGTCACCGGGTCGAGGGCGCCGAAGGG	150	70			331	36	4113223	4113258	GGGCGCGGGGATACTCCTGCAGCAGGGCCGCCAGGG	170	110
332	41	3626014	3626054	GGGCTCCACGTAGCGGGTATGGGTCATGCCCAGCGCCTGGG	170	120			332	27	4191461	4191487	GGGTGAAGGGATGGGTGTTCTCCAGGG	140	30
333	30	3682366	3682395	GGGCTTAAAGGGTCGCTGTGGGCGCTGGGG	160	50			333	34	4201631	4201664	GGGCGTAAAAGGGTCAACGCTGGGCGCGAGCGGG	170	70
334	40	3702586	3702625	GGGCGGGCAATTGACCATTAAAGCCCGGGAGTCGCTGGGG	170	90			334	45	4214984	4215028	GGGTTATTCCGCAATGGGCGGCGCGGTGGGCGCCGGTGGCCTGGG	230	110
335	40	3811245	3811284	GGGATCCTGTTTGGTCCCTGGGTGGGCGCGATTGTCGGGG	190	80			335	27	4276734	4276760	GGGTCGGGCGTGCCGGGAGTGCCTGGG	160	60
336	36	3815523	3815558	GGGCTGCTGCTGGGGATCGTGGGGACGATAGGCGGG	200	60			336	45	4290366	4290410	GGGTCAGGCCGGTGCGCGGGTCAAAGCGGGCGACCCGCTCCTGGG	210	140
337	39	3842078	3842116	GGGCCGGTGGTGGTGTAGTGGGCGTAGGGGTTATCCGGG	220	50			337	40	4297882	4297921	GGGTAAAAATCGGGCAATACTGCCCGGGCTTTTCTCAGGG	130	90
338	23	3847083	3847105	GGGGAGAGGGTTAGGGGGAGGGG	170	0			338	45	4305334	4305378	GGGCACCCTCGTCTTCCCGGGTAACCTGGGGATGTTTGAATGGGG	170	110
339	36	3856384	3856419	GGGGATTGGGAAAGCGGGCGACAAACGCCAGCAGGG	170	70			339	34	4314371	4314404	GGGAAGGAGATGCCGATTGGGAAACGGGTGTGGG	180	30
340	37	3884062	3884098	GGGCGGCCATCGGCGGGATGCCAGTCGGGACGCGGGG	200	100			340	21	4392733	4392753	GGGAGAGGGTCGGGGTGAGGG	150	10
341	40	3918246	3918285	GGGCAGCGGGCCTCAAGGGTAAATACCCTTTCGCACTGGG	140	110			341	42	4408763	4408804	GGGTGGCCAGATGGGCTGGGGCCGTATCCAGGAGCTCCCGGG	200	110
342	33	3955790	3955822	GGGAAACGCAGGGAACAGTAGGGTTCAGGCGGG	160	50			342	39	4449766	4449804	GGGATTTGGAACTGGGCGATAGGGGCGATGGTGCGCGGG	210	50
343	24	3972191	3972214	GGGTGAGCCAGGGGGGGAAACGGG	150	30			343	24	4450337	4450360	GGGCAAGCGGGAAAGCGGGCTGGG	140	40
344	34	3987012	3987045	GGGATTGCGATGGCCTGGCGGGCGGGATGTCGGG	190	60			344	21	4463724	4463744	GGGAGAGGGTTGGGGTGAGGG	150	0
345	45	4000114	4000158	GGGCAGGGAAAAAGTGGATTATGGCGAAGGGATTGCCATGACGGG	210	50			345	36	4585344	4585379	GGGCTGCGGGCTGGACGCCTGCTGGGCGCTGGCGGG	200	100
346	41	4020400	4020440	GGGAAAAAGCAGACAGCCGCGGCGGGGCGCGGGTTTCGGGG	210	90			346	39	4646681	4646719	GGGCTGATGCCGGTGTACGGGCGGGAAACCGGCACCGGG	190	100
347	37	4045060	4045096	GGGTCTTGGGTTCGGCCTGTGCGGCTGTGGGATGGGG	200	60			347	31	4664222	4664252	GGGCGGGCTGGTGTACAACGGGTTTGGCGGG	170	50
348	37	4048294	4048330	GGGCGATGGGCGCCTGGTCCGGGGCCTTCTTCGCGGG	180	110			348	39	4669176	4669214	GGGAGAAACTGCAAAGGAAGGGCGACAAGGGCAAAGGGG	180	50
349	41	4059063	4059103	GGGTATGGTGATCCTGGGTGCCGGCGGGCCGCAGGAAGGGG	220	80			349	26	4700244	4700269	GGGCCTGGGGTATATGGGCTTACGGG	130	40
350	38	4062639	4062676	GGGCGAGGGGTGCAATTGTGGGCTGGTGCCGTTGGGGG	220	50			350	27	4700363	4700389	GGGCCTGGGGTATATGGGCCTGCGGGG	150	50
351	32	4113328	4113359	GGGCATAATCATGGGCAAAGGGCACCAGTGGG	130	60			351	26	4701585	4701610	GGGCCTGGGGTATAGGGGCTTACGGG	140	40
352	31	4131604	4131634	GGGGCGGGTGGGCGTCGGCCGCTCCGCCGGG	180	100			352	25	4701701	4701725	GGGCCTGGGTATATGGGCCTACGGG	120	50
353	45	4134857	4134901	GGGATCAGCCCGTCATAGGGGTCGGGCAGGTCGCTATCCGCCGGG	190	130			353	30	4791742	4791771	GGGCGCGGGCAGGGCGTGCTGCAGCAGGGG	180	70
354	30	4145523	4145552	GGGCCGCGCGGGTGTTCCGGGAAAAAGGGG	160	60			354	32	4806902	4806933	GGGTATAGGGCTCCACCAGGGTATAAGTTGGG	130	50
355	45	4153525	4153569	GGGGGCGCCAGCCGGGTATTGGCATTCGCCGGGATATCCAGCGGG	200	120			355	33	4819277	4819309	GGGAAATTGTGGGTATTCGGGCTAAAGCCGGGG	150	40
356	43	4171774	4171816	GGGGATCCAGCCGATGGGCATCAGCGCGGGCCCCTATAGCGGG	180	130			356	21	4841324	4841344	GGGCTGGGACAGGGAGTTGGG	130	20
357	45	4252963	4253007	GGGGCTGGCGGGGATCAGCAGCTCGAAGGTGCCGGGCGTGGCGGG	250	100			357	43	4863056	4863098	GGGCAGTCAGGCAGGGCAGCGACTGCGTATCAAAGGGAAAGGG	190	80
358	30	4258121	4258150	GGGTCACCGGGCAGCCGCTCACCGGGCGGG	140	110			358	41	4888345	4888385	GGGGGCATGGGGCGTCTCCCGTACCGAAGCCGGGCGCTGGG	200	120
359	45	4271063	4271107	GGGTCGCCTGCACCTGGGTGGTGGTTTTGTGCTGGGCGAAGTGGG	220	80			359	36	4927535	4927570	GGGAATGGAAGGGGGACAGGGGATATTACAGAAGGG	180	20
360	34	4310485	4310518	GGGAACAGGGCATTCAGGGTTGACGCCAGCCGGG	150	80			360	35	4956664	4956698	GGGTGGGGCGTAGACCTGGGGAGGATGGAAAGGGG	210	30
361	42	4326548	4326589	GGGCGTTCAGCTGGGACTGGGAGAGGATCGCCGCCATCTGGG	190	100			361	26	4980442	4980467	GGGAGGGTACGAAAGGGTCGCTCGGG	140	40
362	37	4334246	4334282	GGGCGCGCGGCGCCTCGGGCATCGGCAGATGGGTGGG	200	100			362	36	4985625	4985660	GGGTTTTATCAGAAGATGGGTTTTAGGGTGACAGGG	150	20
363	35	4360487	4360521	GGGGAGAGTGAAAGAGGGAGGGGAAAAAATAAGGG	180	0			363	37	4997565	4997601	GGGCCAACCACCACTGGGGCAACAATAACGGGATGGG	130	100
364	38	4385079	4385116	GGGATGCCGCTGGCGGGCAAAGTGCGGGTGAAATGGGG	200	60			364	30	5107864	5107893	GGGTAAAGCGGGTGACCACCTGGGTCAGGG	140	60
365	30	4392069	4392098	GGGATCGGGTGCTGGGCATCCTGCTCGGGG	150	70			365	23	5136378	5136400	GGGCTTGACCGGGTCAGGGAGGG	130	40
366	24	4398794	4398817	GGGAGATCTTGGGCTGGGACTGGG	130	30			366	22	5181453	5181474	GGGGGAGGGTTAGGGTGAGGGG	160	0
367	21	4446508	4446528	GGGAGAGGGTTGGGGTGAGGG	150	0			367	33	5215981	5216013	GGGCGACGCTGCTGGGTCAGTGGGCCGATCGGG	170	80
368	37	4507022	4507058	GGGATGGGGTCAATTTTACCGGGCGTATCCAGACGGG	150	70			368	43	5217638	5217680	GGGATATGCACGTACAGCGACAGGGGACGCTGTGGGTAACGGG	190	80
369	35	4509115	4509149	GGGGGCGCGGGTGCCGGGGGTAAACGACCAGTGGG	200	70			369	41	5234060	5234100	GGGATTGGTGGGGCCGATTCTGGGCCCGGTACTCGGCGGGG	210	90
370	41	4517503	4517543	GGGTATTCGGGTCAAGGGTGGTTTCGCGCAGCTGCATCGGG	180	80			370	30	5241463	5241492	GGGCAAACGGGATCACGTTCAGGGCGCGGG	140	70
371	37	4526251	4526287	GGGCATTCGGGTACGGGACATGATGATATCCTTAGGG	140	60
372	36	4538548	4538583	GGGCATGCTCCCGGTGTGGGGCGCCTGGGCGCTGGG	190	100
373	39	4544889	4544927	GGGCCTGCTGGTGGGCCTCGGGATCCCGCTGTGGATGGG	190	100
374	31	4548343	4548373	GGGTGATTGGGTTTGGCGGACGGGTGCTGGG	180	30
375	30	4561635	4561664	GGGCGCGGGCGATGGGGACGATGGCCTGGG	180	60
376	33	4563332	4563364	GGGTTTTCAGGGTAAAAGAGGGCTGAATTTGGG	140	20
377	22	4588555	4588576	GGGAGAGGGCCGGGGTGTGGGG	160	20
378	45	4839974	4840018	GGGCTGCGCGCCACCATGGGACTCGATCCGGGCCTGCGCACCGGG	190	170
379	40	4842089	4842128	GGGCAACTGGGCTGGGGTGACCGTTGAGCGTAAAGAGGGG	200	60
380	43	4850405	4850447	GGGCTATAGGGGCTGGCGCTCTCCGGGTTCGCCGGATAGAGGG	200	100
381	31	4963330	4963360	GGGTATTGGGCGTGCGGGCCTCATCGTCGGG	150	70
382	45	4978747	4978791	GGGTCGCCACCTGGGTTTCAGACGGGTCCGCCGGCAGCAGAAGGG	190	130
383	36	4983522	4983557	GGGCATAGTTCTCAGCGGCGGGCGCGGGTCGGGGGG	200	80
384	42	4994543	4994584	GGGCGAAGCTGCGCGGGTAGCGTTGGGTGTAGTTAAAGTGGG	210	50
385	31	5039455	5039485	GGGATGGGTTCCAGCGCCATGGGCGCCGGGG	160	80
386	22	5040230	5040251	GGGAGAGGGTTGGGGTGAGGGG	160	0
387	29	5126041	5126069	GGGTGACACGCCGCGGGTGCTGGGCTGGG	160	70
388	26	5127224	5127249	GGGTTTAAAAGTGGGCGGGAAGCGGG	140	20
389	42	5154502	5154543	GGGAGGCCAGGGGGTGATCGTAGTTATAGGGATCCTGCAGGG	200	60
390	43	5170746	5170788	GGGCATCAGCGAAGGGTTACATGCCGGGATGTGGAGCGTCGGG	200	80
391	38	5179768	5179805	GGGAGAGCGGGTCGCTTTCCTGCGGGATGGCGCAGGGG	200	80
392	41	5190395	5190435	GGGTGCGTTCCGGGTTGGAGTGGGCTACCACATAGTCCGGG	180	90
393	27	5205202	5205228	GGGTGGGTCGCAGGGTCAGTACCTGGG	140	50
394	43	5235512	5235554	GGGCTACCGGAGCGGGCCGCCAGCAGAGTTCCCGGGTCACGGG	190	140
NC_009648.1 Klebsiella pneumoniae subsp. pneumoniae MGH 78578,
#	Length (bp)	Start Position	End Position	PG4 Motifs	cG Score	cC Score			#	Length (bp)	Start Position	End Position	PG4 Motifs	cG Score	cC Score
1	43	50110	50152	GGGGCGTCTGACCTGGGAATCCATTGGGCGCCCATTGCCGGGG	180	120			1	21	12783	12803	GGGAGAGGGTTGGGGTGAGGG	150	0
2	42	69829	69870	GGGCCGTGGGAATGGACCAGCACGCCGGGCATCTGCGCCGGG	190	130			2	40	143634	143673	GGGAGGCTGGCGAGACGCGGGATAAGTAAGAGAGGGCGGG	220	50
3	39	69959	69997	GGGTGCAGGGCACCGGGCCATAAAAGTAGTCGGCATGGG	170	80			3	45	145392	145436	GGGTTTGTGGCATGGCACCGGCGGGAGGTGTTCAGGGGATGAGGG	270	60
4	23	70453	70475	GGGGAGAGGGGAAGGGTGAGGGG	170	0			4	39	180057	180095	GGGAAACACTGCAAAGGAAGGGCGACAAGGGCAAAGGGG	170	60
5	37	123172	123208	GGGGTAAAGAAGGGCAGCCGGGTCGGTGGATGGCGGG	210	50			5	30	303485	303514	GGGCGCGGGCAGGGCGTGCTGCAGCAGGGG	180	70
6	41	129382	129422	GGGATTGAGGGGCGCAGGCGAGGGGGCGAAAACGATCCGGG	220	70			6	32	318634	318665	GGGTATAGGGCTCCACCAGGGTATAAGTTGGG	130	50
7	42	155950	155991	GGGCGAGGTCGACGGGGGGCCACAGGGGGTTATCGCGCCGGG	230	100			7	33	331007	331039	GGGAAATTGTGGGTATTCGGGCTAAAGCCGGGG	150	40
8	39	174848	174886	GGGGCAGAGTCAGGCGATCGGGCAGCAGCTGGGTCCGGG	200	90			8	21	353053	353073	GGGCTGGGACAGGGAGTTGGG	130	20
9	36	177256	177291	GGGCAGGGCCAGCACGTCGGGCGTCAACGCCAGGGG	170	110			9	41	404254	404294	GGGGGCATGGGGCGTCTCCCGTACCGAAGCCGGGCGCTGGG	200	120
10	32	177971	178002	GGGAAAGAGGGCCACCAGCAGGGCGGCCTGGG	160	80			10	36	445292	445327	GGGAATGGAAGGGGGACAGGGGATATTACAGAAGGG	180	20
11	45	184841	184885	GGGCGAGATCGCGGGCGGCGACGTTGGTCAGGGGCACCACCCGGG	220	130			11	35	474421	474455	GGGTGGGGCGTAGACCTGGGGAGGATGGAAAGGGG	210	30
12	45	193582	193626	GGGGCGTCAGCTGGGGGCGAAGTATCCGGGCCTGCATCTGGCGGG	230	110			12	40	494676	494715	GGGGATCCGTCCTCAGGGACACACTCTGATCCTGGGCGGG	150	120
13	44	208853	208896	GGGATTGAAGGGGCGGAAATGAGCAATAAGGGTCAGGATAAGGG	200	30			13	26	504181	504206	GGGAGGGTACGAAAGGGTCGCTCGGG	140	40
14	31	214490	214520	GGGTGTTCCGGCGGGACGGGCAGGAGAGGGG	190	50			14	36	509364	509399	GGGTTTTATCAGAAGATGGGTTTTAGGGTGACAGGG	150	20
15	33	225908	225940	GGGATATGGGTACCGTATGGGATACTCACTGGG	130	50			15	37	521336	521372	GGGCCAACCACCACTGGGGCAACAATAACGGGATGGG	130	100
16	39	259085	259123	GGGCTGCGGGGCAGGGCACGCCAGTTTTACCGCGGCGGG	190	110			16	30	631463	631492	GGGTAAAGCGGGTGACCACCTGGGTCAGGG	140	60
17	38	273012	273049	GGGCGGGAAAAAGAGCTCTTCGGCTGGGTGATGCCGGG	180	70			17	23	660057	660079	GGGCTTGGCCGGGTCAGGGAGGG	140	40
18	43	279980	280022	GGGCGTATTCTGTGGGAGCGCAGCCACGGGATTGATGAGCGGG	200	80			18	22	705131	705152	GGGGGAGGGTTAGGGTGAGGGG	160	0
19	39	292194	292232	GGGCGGAAGGGGTGAAAGAAAATCCAGGGTATTGCTGGG	180	40			19	21	708720	708740	GGGAGAGGGTCAGGGTAGGGG	140	10
20	34	317681	317714	GGGCCGTTTTGCAGCGCGGGGAGGGCGGAAGGGG	200	60			20	43	719161	719203	GGGAAATAGCACCGGGCAATCGAGAGCGGGCTTTGCATCCGGG	170	100
21	38	319763	319800	GGGGCGGCGGGCGCGCCATTTTATTGCGCGGGATCGGG	190	90			21	33	739658	739690	GGGCTACGCTGCTGGGTCAGTGGGCCGATCGGG	160	80
22	35	339489	339523	GGGCGGTCCCCTCTCCCTCAGGGAGAGGGCCAGGG	150	120			22	43	741315	741357	GGGATATGCACGTACAGCGACAGGGGACGCTGTGGGTAACGGG	190	80
23	41	347614	347654	GGGGTGCGGGTGCGGCGGTTGAGGGAGGCCAGCCCGGCGGG	250	90			23	41	758008	758048	GGGATTGGTGGGGCCGATTCTGGGCCCGGTACTCGGCGGGG	210	90
24	30	352606	352635	GGGTGACCGGGCCGGGCGCAGAGCGCGGGG	180	80			24	30	765411	765440	GGGCAAACGGGATCACGTTCAGGGCGCGGG	140	70
25	41	356792	356832	GGGTGAAGTTTCGGTCGCAGCGGGGGAGACGACGGGTAGGG	220	60			25	44	788958	789001	GGGGTGATCGGCGGGGTGATGCTCGGTCTGGGCCGCGCGCTGGG	240	100
26	21	375495	375515	GGGAGAGGGTTAGGGTGAGGG	140	0			26	42	797047	797088	GGGGCTGCCGTGGCAGGTGGGCATGGGTGCCATCTTCTGGGG	210	90
27	30	376175	376204	GGGCCAGGGCGTGCAGCTGGGTTTGCAGGG	160	60			27	40	810621	810660	GGGGTACTGCTATGAGTTGGGGATAGGGTAGAGCGGGGGG	220	30
28	27	377792	377818	GGGGACGCAGTTGGGCGGCGGGCTGGG	170	50			28	33	817143	817175	GGGACGGGATCGTCACCACCAGGGTGTAAAGGG	140	70
29	32	397215	397246	GGGTGATGGGGGCGACGCGGCGGGTCTGCGGG	200	60			29	36	827829	827864	GGGATTGTCGCCTGGGCAGGAGCGGGAACCATGGGG	180	70
30	35	416634	416668	GGGTCGGCCCACGCGCGCCACAGGGCTGGGGCGGG	180	120			30	37	849943	849979	GGGGGCGCTGACCAGCGCGGGCTGCGGGGCAAAGGGG	210	90
31	44	424140	424183	GGGGGGAGGGACATCGAGCAGGGTCAGCGCGGCGAGCGATAGGG	240	80			31	44	871849	871892	GGGCTGAACGGGAATGTTCAGGGAAGCCGCTTTGTCAGACAGGG	180	80
32	34	426431	426464	GGGATGGGGTTTCCTTGGGTATTGACGACCTGGG	150	50			32	39	873689	873727	GGGGCATCAGCCGGGCCGAAATGGGGCCGATTCTTGGGG	180	90
33	39	427392	427430	GGGCATAGCGCAGCAGCAGCCGGGTGCAATGGGCCAGGG	180	100			33	40	876692	876731	GGGCTTTCATTGGTCATGAGGGTGATGCCCGGGTGCTGGG	180	70
34	25	430209	430233	GGGAAAGCGACGGGGGAGGGGAGGG	170	20			34	45	885667	885711	GGGCGAAAAACTGGGTCAGCAGGGTGCCCTGGTATTTATCGCGGG	180	90
35	37	450402	450438	GGGCGATGCAGGGTTATTGTTAAACACTGGGCATGGG	150	50			35	38	892229	892266	GGGGTAATGCAGGGCGGGCTGATTGCCAAACGCAAGGG	170	70
36	30	451910	451939	GGGCAGCGTTGGGCGGGGGTTCATCATGGG	160	50			36	35	892293	892327	GGGTTAGCGAGACGACGCGCGGGCGCGGGCTGGGG	200	80
37	33	454866	454898	GGGGCAAATGCTGGGCATCTGCGGGCCGACGGG	160	80			37	43	907371	907413	GGGGGGCTCAGGTTGGTAGGGAGTGGCTGTGGGGGAGCAGGGG	270	40
38	38	458531	458568	GGGCTGGTGGGCGCCTATATGATGGGCAAACGCGTGGG	180	70			38	29	915639	915667	GGGAATGGGCATCGCTATGGGGTGACGGG	150	40
39	44	471178	471221	GGGGTTGTGGGGGTTATATACCCTGGGTGAAGAGGTACCGCGGG	210	60			39	38	925390	925427	GGGCGGGCTTCAGGGCCACGAATACCTGGCGCGCCGGG	170	120
40	39	481548	481586	GGGGTACCTGGGGGCGTGGAGTGGCTTTCAGCGGGCGGG	220	70			40	26	940200	940225	GGGAAATGGGCGCGCTGGGGGCGGGG	170	40
41	40	492715	492754	GGGGCGATGACGGTATTCGGGGCGCTGGGCGTCTCCTGGG	200	90			41	33	956868	956900	GGGCCTGCGGGTGCGCATCTGGTGGGCCGGGGG	190	80
42	28	526347	526374	GGGTGGCGGGCCAGCTCGCGGGTGAGGG	170	60			42	25	963917	963941	GGGTTCAACGGGCCGCGGGAGAGGG	140	50
43	42	530689	530730	GGGTGGCGACGGTCATCGGGCCAACGCCGCCGGGAACCGGGG	200	130			43	44	983189	983232	GGGCCGCTCATGCCGGAATGGGCGTCGCGGTAGCGGGCGCCGGG	220	130
44	37	534296	534332	GGGAACGCGGGGGCCGGTGGGAGTCGATATGCGCGGG	210	70			44	33	994237	994269	GGGCGGGTGCTGGGATTTATTGACGTTCCCGGG	150	60
45	33	538083	538115	GGGCGCTGGCTCCTACGGGCAACGGGTTGCGGG	160	90			45	41	998334	998374	GGGTACCCTGCAGCGGGTCCGAGCCGGTGGGGCCGAACGGG	200	120
46	39	539351	539389	GGGCTATCTGGATGAGGACGGGATCGCCGGGCGGCCGGG	200	90			46	38	1009099	1009136	GGGCGGCGGGGGCGACAACGCCGCGGGCGCGGTCGGGG	230	110
47	41	539546	539586	GGGCAGGGAGCACGGCTGGCAGGAGGGCTACCGCTGGCGGG	220	100			47	41	1009484	1009524	GGGCCGGCAGAGCTGGCGCGGGCGGTGCTGGAAGGGGTGGG	250	80
48	42	559524	559565	GGGCGCCATAGCGGGCGGCCAGCGCCTGGGCGCGCTCCGGGG	210	150			48	34	1012878	1012911	GGGAAAACCCGACGCTGGGCGCCTGGGGTCTGGG	160	90
49	28	563026	563053	GGGCGTGGCCGGGCTGGTGGGCGCCGGG	180	70			49	43	1051991	1052033	GGGCAAAGCGTTAACCTGGCGGGAAGAGACTCGCCGGGAAGGG	190	90
50	37	566906	566942	GGGGCGAGGGGCAGGGTCTGTCCGCACCAGCCCTGGG	180	110			50	43	1058229	1058271	GGGCTGACCGGAGGGCCATAGGGTAAAGGCCGGCAGCAGCGGG	210	100
51	38	571237	571274	GGGAGCCAGGGCTGCGAGGTTGTCCGGGATACCGTGGG	190	80			51	43	1061011	1061053	GGGCGCGGGCGCTGCTCGACGGCCGGGACTGGCGTGACGCGGG	230	130
52	45	575973	576017	GGGTCCAGCGGGTGATGCCGTCCAGCAGCAGGGCCGCCAGCAGGG	200	140			52	44	1087373	1087416	GGGCTCGATCACCTGGGTCAGGGCGTCGAGGCCGGAGCTCAGGG	200	120
53	41	589552	589592	GGGTCTACGCCTTCTGGGTGCTCGGGCAACTGCTGTTAGGG	160	100			53	31	1107193	1107223	GGGGCGTAAGGGACGGAGGGGGCAAACAGGG	180	40
54	24	610052	610075	GGGCGTGGGCGGGGCCTTTGAGGG	150	40			54	32	1107666	1107697	GGGGGCGATGAAGCGGAACGGGCGGGGCAGGG	200	50
55	36	610673	610708	GGGGTTGCCCCGGGTGGGCCGCCGGCGCACGCCGGG	190	130			55	44	1108010	1108053	GGGCAAACATCTGGTTGGGCGTATAGAGATGGGGATTCAGCGGG	190	60
56	29	611511	611539	GGGAGTAGGGGAGGGAAAGCACTGTCGGG	160	30			56	38	1115650	1115687	GGGCTACGTGCTGCTGGGCGTCGCCTGCGGGATGGGGG	200	90
57	19	632096	632114	GGGGTAGGGTGAGGGTGGG	140	0			57	40	1119156	1119195	GGGCGGGTGATCTCGTGGAACGGGATTGTGACCTATGGGG	190	60
58	37	636763	636799	GGGCCGATAGGCGAGGTGGGCTGGCAATGGGACTGGG	200	60			58	41	1120692	1120732	GGGCGATTTCCCCCCAGTGGGCGGCCATAAACGGGTCCGGG	160	130
59	32	640405	640436	GGGGCGGGACAAGGTAATAGGCTGGGCGCGGG	180	50			59	43	1163455	1163497	GGGCCGGGCCTGCGCTACGGCTATCGGGTACATGGTCCCTGGG	180	130
60	39	645025	645063	GGGAATTGCCGGGTATCGGGCTGGCCGTAGATAAACGGG	170	70			60	45	1177130	1177174	GGGCGGAGTGTTGGGCGGAGGAGTTATTCTGGCGGGCGGAGAGGG	260	50
61	36	665807	665842	GGGGATCGTCGCCAGGGTCACTTCCAGGGTGCGGGG	170	90			61	43	1185921	1185963	GGGCAGAGCGGGGGACAGGCGAGCAGGGCGCGGCTGCAGCGGG	250	100
62	35	679141	679175	GGGCGGGGGAGGGAGAACCCGCTATCAGAAGTGGG	180	60			62	38	1200588	1200625	GGGCAGGGCTGACGCGGGAATCATCGTCGGTTTCCGGG	170	90
63	41	686846	686886	GGGGATGGATCCGCAGGTCGTATGGGGCCCGTGGGTGGGGG	230	70			63	42	1226647	1226688	GGGCAAGATCCGGGGTCAGCATCGTATGCTCCCGGGCCAGGG	170	120
64	35	690296	690330	GGGGATCTGGGACGGGTTCTTCGCCTCGTTGGGGG	170	70			64	36	1227463	1227498	GGGCATACAGCGGGCGCTGGGTATGCAGCACCCGGG	160	100
65	44	700160	700203	GGGGCTACTTCCTGCATCAGGGGGTAGTGGATCCGCTGGGCGGG	200	100			65	45	1227877	1227921	GGGTGAGCAGCGGCGGCAGGGCGGTCGAGGGATCGGTATGCTGGG	250	80
66	29	703666	703694	GGGTGGGAGAAATAGTTGGCCGGGCCGGG	160	40			66	40	1229481	1229520	GGGTAGAAGGGTTAACCTTTATCGGGGAGTCCGCATCGGG	160	70
67	39	704727	704765	GGGGGAAATTCTGGGTATCGCCGGGCTGGCCGGCGCGGG	200	90			67	24	1237685	1237708	GGGAGGCGATATGGGAGGGTTGGG	150	10
68	36	707526	707561	GGGAGAGGGGGAAAACCATACCACCGGGCGAGAGGG	170	70			68	33	1296373	1296405	GGGTAAACGTGGGGACGGGTTTCGTGATGGGGG	180	30
69	36	708970	709005	GGGGTTGCTCCCTCTCCCTGTGGGAGAGGGTTGGGG	170	80			69	45	1322911	1322955	GGGGACTGGTTTAAATTGTAGCCGGGAAGTGGGGGAAGGAGCGGG	230	40
70	42	709965	710006	GGGCGACCAGGGTCTGCGCTTCGAGACGGGCGCGGTCGAGGG	210	110			70	40	1333246	1333285	GGGATCAGCGGGGTCTGGAACTTATAGGTACGGGCGCGGG	190	70
71	39	710885	710923	GGGCGGTCGTTTAACCGCCTGGGAGCTGGGCGAGCTGGG	190	90			71	35	1335588	1335622	GGGCGCTCAGGGCTCGGCGCTGGGCCGTAGCTGGG	180	100
72	38	721212	721249	GGGGCGGCTGCGGGCTATCGGCCTCGCCGGGCAAGGGG	200	110			72	35	1387677	1387711	GGGAACCGGGCGCACGTGCGGGTTCGGATCGCGGG	180	90
73	45	721251	721295	GGGGGTCTGGCTCAGCGATGAGCAGGGCGAACCGGTGGGCCCGGG	240	110			73	41	1413513	1413553	GGGCGGGGATATCCACCAGGGCAACTTTGTGACCCTGCGGG	160	110
74	33	722555	722587	GGGCGAGCTGCTGGTGGAGGGGTGGGCGCTGGG	210	50			74	40	1414616	1414655	GGGCTGGGAACATGTCTTTACCGTGATGGGGATAATAGGG	160	50
75	42	723560	723601	GGGTCCATCGTCAGGGGCGATGGGCCGCCATAAAAGCCTGGG	170	110			75	39	1417372	1417410	GGGAAAGGAACATTTCGCGTGGGTAACGGGTCCGCTGGG	170	70
76	36	730964	730999	GGGCGGCTGGGCTTCGGGGAAGCGTTCAGCGAAGGG	190	70			76	34	1418422	1418455	GGGGGGAGACGGGCGGAGGGGAGGAAAGTCCGGG	220	40
77	39	748942	748980	GGGAAGGGAAATCCAGGGTCTGCAGCGGCCAGAGACGGG	180	80			77	45	1424415	1424459	GGGTGCGGTAACGGACAGGGAAATGGCAGAGCGTGGGCGCCAGGG	230	80
78	41	783286	783326	GGGCGTGTTCCAGCGTTTCCTGGGTGCGCTCGGGCAGCGGG	190	110			78	35	1438370	1438404	GGGCCTTGCCAGAGGGTGGGGATCTGCTCGGCGGG	180	80
79	33	785228	785260	GGGAGTTCGCTACGCGGGTTTCATGGGTCAGGG	150	60			79	38	1451039	1451076	GGGCGATCGACCAGGGGGCGTCCGGGGTGGATATGGGG	210	70
80	41	792586	792626	GGGGATGAGGAAAGTCACCCCAGGGGCGTGTGCGGGAAGGG	210	70			80	43	1455489	1455531	GGGTTGGCCGAGGGTGTAAAATCCACCCGGGCGCTGTCGAGGG	190	100
81	24	794640	794663	GGGCCCGGGCCTGCGGGAACTGGG	130	70			81	45	1459668	1459712	GGGTCACATACAGCGGGTCCTGATGCAGGGTCAGCTGCGGATGGG	190	100
82	45	799854	799898	GGGTCAGCCCTGGCTGGTGGGTTAAGGGCAGCAGTTTTCCCTGGG	190	100			82	37	1469219	1469255	GGGATCGTCGCGACGACGGGCATGAAAGGGACGCGGG	180	80
83	29	804318	804346	GGGCGTCGTGGGTGGCCAGGGTGCCGGGG	180	60			83	25	1469440	1469464	GGGCGGGGTGGGCGTTGGCGTGGGG	180	30
84	39	805407	805445	GGGTCGACATTTTCTGCCGGGCGAAGGCGCGGGTCAGGG	180	90			84	30	1470869	1470898	GGGCAGGGCAATATTCGGGGAACAGAAGGG	140	40
85	41	858937	858977	GGGCGATGTAGGGCATCAGGTTGTTCGGGATCCCCTGCGGG	180	90			85	43	1475867	1475909	GGGTGACGTAGGCCTGCGGCTGTGGGGTCAGGGTGGCGGCGGG	250	80
86	37	858999	859035	GGGTGGGCGCCGACCGGGTTGAAGTAGCGCAGCAGGG	190	80			86	34	1488255	1488288	GGGTGTTGGTGGGTGGTGCGGGGGTGTTTGAGGG	220	10
87	42	859110	859151	GGGCTTTGCGGGGTGCCGGTCGGGAAGCTTTCGACATACGGG	190	90			87	39	1489916	1489954	GGGTCGTATCCCACCCAGACCGGGCGGGAGCCGAACGGG	160	130
88	33	879518	879550	GGGACCACCGTTAGCTCAGGGGCGGGAAAAGGG	150	70			88	33	1491242	1491274	GGGATAAGCCATCCGGGATTGATAGCGGGTGGG	150	50
89	38	884457	884494	GGGCCGGGGTGACGCGCCATGCCGCGCGGGCGCTGGGG	210	120			89	42	1522909	1522950	GGGCCCGGGGTGCAGGTGGTGGCATGGGTGCCCGCGGCCGGG	240	110
90	37	920758	920794	GGGACTGGGGCTGAGCGAAGGGCCTTGCCCGGTGGGG	200	80			90	34	1524539	1524572	GGGAGCCACTCCAGGGTTGCCTGTGGGGCAAGGG	160	80
91	42	922624	922665	GGGGGAAGTGCAGGGGCAGGGCTATATCGGCCAGGCGCTGGG	220	80			91	43	1524749	1524791	GGGTAAAACGGGCGCTGGACGGTCAGCGGGCCGACGTGTTGGG	210	90
92	35	925802	925836	GGGCAAGGTCAGGGACGCGGCGGCCAGGGTCAGGG	190	80			92	40	1537498	1537537	GGGCGCGGCATGGCGGGAGTCATCAGATCCTGCGGGTGGG	200	90
93	32	934617	934648	GGGCTGGGCGGGTTCTTCACCAGCTCCTGGGG	140	90			93	30	1559027	1559056	GGGGCGGGAAAGCGCGGCCAGGGCTGGGGG	190	60
94	32	952537	952568	GGGATCGCGGGTGATGGCGACGAGGGCCAGGG	180	60			94	31	1562507	1562537	GGGGATGTAATACCGGGAAAGGGCGGCCGGG	160	50
95	44	956300	956343	GGGGTGCGATGCCCCGGCGAAGGGTCAGGCGTTGAAGGGCGGGG	240	90			95	27	1568305	1568331	GGGCGGCTGGGTGGAGGGTGAGGAGGG	190	20
96	39	959703	959741	GGGCCTGGATACGGGCGCTGAGGGTGTTGAGCTTCAGGG	190	70			96	42	1579370	1579411	GGGTTGGTGGGCGTTTCCACCCAGATCATGCGGGTGTCGGGG	190	90
97	35	968660	968694	GGGACGGGATATTTTCAGCCGGGTGCTGGTCGGGG	170	60			97	37	1588495	1588531	GGGGACTGGGGAACCATGTATTTCCGGGCCAGCCGGG	160	90
98	22	974791	974812	GGGCGATGGGCGGGAGAGAGGG	150	20			98	27	1591493	1591519	GGGAACCGTAGGGGTAGGGAGCACGGG	150	40
99	41	979464	979504	GGGGGCAGGGCGTTAGCGGGATTTTACCTGTCGCTTGCGGG	190	80			99	38	1591997	1592034	GGGCCACGGCGACGGGCGCGGGCGGTATGTGGTGCGGG	220	90
100	44	980926	980969	GGGGCCGCTGGTGGGCGCCGCCTGGGTGCATATCCTGCCGTGGG	210	130			100	40	1628354	1628393	GGGTCAGCGCCACGGCGGGTGGAATTTTCAACGGGCTGGG	180	90
101	36	984348	984383	GGGCAGCTGGCGGGGGAGAGGGCGCAGGAAGAGGGG	230	50			101	45	1632776	1632820	GGGCTTTAAAGAGAGCGGTCTGGGCCGCGAAAAAGGGATCCAGGG	200	80
102	27	985402	985428	GGGTCGAGGCGGGCGTGGGCGTCCGGG	170	60			102	36	1633886	1633921	GGGTGCAGGGCCGGATATGGGGCGATGCGCGTTGGG	200	60
103	37	1024296	1024332	GGGATCATTCCTGTTCGCCGGGCCGACCGGGGTCGGG	160	110			103	45	1710813	1710857	GGGCGACCAGCATACTGCGGGCATCCTCCGGATTGGGCAGGCGGG	190	130
104	39	1024435	1024473	GGGGCGCCTCCGGGCTACGTCGGCTTCGATCAGGGCGGG	180	120			104	37	1712150	1712186	GGGGCTCGACATTGCTGCGTGCGGGGTGGGCGGCGGG	210	80
105	39	1026313	1026351	GGGGGTCGGGCGACCACCAGAGGATCGGGTCGCCAGGGG	200	100			105	30	1733210	1733239	GGGCGCGGATGTGGGGCTCGCTGGGCTGGG	180	60
106	28	1027188	1027215	GGGAAATATTCTCCAGGGCAGGGGAGGG	130	40			106	42	1751351	1751392	GGGCCAGCGCCCGGGCGTTCGCGTTGGGGTGATAGTTCAGGG	200	100
107	45	1041421	1041465	GGGTAACGTCGGGATCAACGGCGGCAATAGCGGGGCGCGCGAGGG	220	100			107	26	1756443	1756468	GGGTTTCCGGGCGCGGCGGGACCGGG	150	70
108	40	1043406	1043445	GGGCAGCATGCTCGGACTGTGGGTATTGATGGGGATCGGG	190	60			108	21	1775881	1775901	GGGCAGGAGGGGGGGCAGGGG	160	20
109	35	1053947	1053981	GGGCTGCACGCGCTGAAGGGCCACCGGGTGGTGGG	180	90			109	42	1776911	1776952	GGGGGCGGTGCTGGGGGATATCTGCGCCTGGGCGAGTTCGGG	230	80
110	38	1062147	1062184	GGGAAAACAGTGGCGCTGGTGGGGCGCTCAGGGTCGGG	200	70			110	28	1778352	1778379	GGGAAGAGGGGCGGGAGACCGGCCGGGG	180	50
111	38	1096399	1096436	GGGGTGGTGGGGAGATTGAAATGCGGCGACGGGAAGGG	220	30			111	33	1853035	1853067	GGGAGGGGAAGCGGGTGCAGACGATCAGCAGGG	180	50
112	44	1097962	1098005	GGGGCTGATCTGCTGGTGGGCCTGGAACCACTCATGGGCCTGGG	190	110			112	31	1855716	1855746	GGGGATGGGATTTTCCAACGTCGGGCTCGGG	140	60
113	38	1102826	1102863	GGGCAGGGCGCCGGGTAATATCACGTGACGGAACAGGG	170	80			113	43	1857186	1857228	GGGCGGTGGCTTCGGCGGGCGAGGGCGATGCGCAGCGACCGGG	240	110
114	43	1114854	1114896	GGGCGCGAGGGGATCAGCGGTCTTGGGACATTGTTGTCCGGGG	210	80			114	39	1858926	1858964	GGGTCGATCAGCGCGGGAGCGGTGGAAGGGGATTCTGGG	210	60
115	37	1144938	1144974	GGGGCTTGAACATCTGGTGATGGAGGGAGGGCTTGGG	190	40			115	34	1868394	1868427	GGGCAGATCAGCAGCTGGGCATGGGCGACCCGGG	160	90
116	44	1152299	1152342	GGGGGAATAGGGAATCTGTCATGGGGCTACCTTTAAGCAACGGG	170	70			116	40	1868932	1868971	GGGGTCATGCGTTCGGCACCGTAGGGCAGGCGGGCCAGGG	200	100
117	45	1161088	1161132	GGGCCGGCCTTCCGGGTGATCATCGCCGCCGGGAAGTTCCACGGG	190	150			117	41	1887970	1888010	GGGCGTGGAAGGGGTGCCGGCGCTGGTGGAGAAGGGGCGGG	260	60
118	33	1164624	1164656	GGGCAGGGGACGCCGGGGAACAGGCGCACCGGG	180	90			118	34	1918112	1918145	GGGATGACGGGGGCCACCGGGGCACCGCTTGGGG	180	90
119	40	1165788	1165827	GGGCAGGGGATTGCGCTCCGTTCGTGGTGGGACGTCCGGG	200	90			119	32	1946265	1946296	GGGAAAGGGCTGGCGGCGGGTGACTCGCTGGG	180	60
120	39	1175881	1175919	GGGAGCGGGCGATAGGGCAACAGCTGTTTTCCAGACGGG	170	80			120	45	1953173	1953217	GGGTGGCGTCGCGCAGGGCTTTCACTCCGCTCAGCGGGCGCAGGG	200	140
121	24	1184660	1184683	GGGATTCCGGGCGAGCGGGAAGGG	140	40			121	44	1955717	1955760	GGGTGAGGGTTTCGGTGAGCAGGGTGGTTTTGCCGGAGCCGGGG	240	60
122	28	1200750	1200777	GGGTGGGCAACGGGGCGCTACTATAGGG	140	50			122	42	1955995	1956036	GGGGCGGGCGCGAAGGGGGCGCTGCGGAACGCGGAATGCGGG	250	90
123	30	1209696	1209725	GGGAATGATGGGTAGCAGGAGGGAGCAGGG	170	20			123	26	1964915	1964940	GGGGAACGGGCGCGCGTGGGCGAGGG	170	50
124	43	1215981	1216023	GGGCAGGGGCATGGCAATCAATATTACCCGGGCGTACAGTGGG	170	90			124	41	1971293	1971333	GGGGGAGAACGGCGCGCTGTGGGGCGGGGAGTGCCTGCGGG	250	80
125	37	1217984	1218020	GGGATGAGCGCGGCCGGGAAAAGGGATCAGTAGCGGG	190	60			125	24	1977806	1977829	GGGCGCCCGCCGGGTGGGAACGGG	140	70
126	37	1261203	1261239	GGGGGAAGGGGCCAGGTGTTAGCGCGCGCGGGGAGGG	230	60			126	30	1981051	1981080	GGGCGTTAATGGCGAATAGGGCGGGCAGGG	160	40
127	22	1273721	1273742	GGGCTGTAAGGGCTGGGGCGGG	140	30			127	41	1996518	1996558	GGGTGATTCTGGAAGGGCGTAAGCCGGGCTTAACGCTGGGG	190	70
128	45	1276163	1276207	GGGCTGTCCGGGATCCTGTTGGGGATTATCTCCGCGCTAACCGGG	170	120			128	45	2004900	2004944	GGGCAAGGGGGCCGGATAAGGCGCTGGGCCTTATCCGTGAGCGGG	220	100
129	45	1281771	1281815	GGGATGGTCAAAGCCAGGGGTATCTGCAGGTCAGAGGGCACTGGG	200	80			129	37	2005968	2006004	GGGAAGGGCCGCTCCCGGGCATCGGCTGGTGTCGGGG	190	100
130	41	1283033	1283073	GGGGCGAGGGTGAGGCGGCTCGCCAGCGTCGGGCCGCCGGG	230	120			130	32	2011589	2011620	GGGGAAGGTGAGGGCGTTGGGCTGAACCTGGG	180	40
131	29	1300696	1300724	GGGGCAGCAGGGCTTACGCCGTGGGCGGG	160	70			131	24	2013412	2013435	GGGCAGTGGGCGCGGGTGATGGGG	160	30
132	37	1307918	1307954	GGGTGGGTGACCACCGAGATGGGCCGCCAGCCGTGGG	180	100			132	44	2020521	2020564	GGGAGCCTGGCCGATACCGGGTCGCTGCGGGCCCGTGCGCTGGG	210	140
133	44	1313391	1313434	GGGGCCGGCGTCGATAGGGGTGTTGGTGGGCGCCGGAAGCAGGG	250	80			133	31	2028057	2028087	GGGACTATCAGGCGTGGGCGCTGGGCCTGGG	160	70
134	45	1323445	1323489	GGGTTTCCAGGGACTGTTCCGCAGCGAGGGTTTGCGACACCCGGG	180	120			134	41	2028437	2028477	GGGTTCTACAGCGCCTGGAAAGGGATCTCCTGGGGTGTGGG	180	80
135	31	1336170	1336200	GGGTCCGGTACGTACCCCGGGTCTGGGAGGG	150	80			135	40	2038062	2038101	GGGAAGGCGGCAGGGGAGGGGGCTCCCCTGCATAAAGGGG	210	80
136	27	1342811	1342837	GGGTGCCCGGGGCGCAGGGCGCATGGG	160	70			136	45	2039723	2039767	GGGTCAACAGCTGCGGGTCCGGGAACCAGCAGCTGGCGTACTGGG	190	120
137	18	1351090	1351107	GGGCGCCGGGGGGGAGGG	140	30			137	44	2063264	2063307	GGGTAAAGTCGTCGTTGTGGGTCCAGTAGTGGGCGATATCGGGG	200	60
138	45	1355741	1355785	GGGGCAGCCCGCATGGATGCGGGCTGAGGGCCGTGTTTTGCAGGG	220	100			138	35	2076403	2076437	GGGGAGGGGAGGTATAGGTCCGGGTGAAAAATGGG	190	20
139	45	1357564	1357608	GGGCGGGCGCTTTGCCTGCCAGCAGGCGGGGATCGCGCTGGCGGG	230	130			139	43	2092632	2092674	GGGCGGCATGGCCAGCCTGATGGGCAAGCTGCCGGGCATGGGG	210	110
140	44	1358792	1358835	GGGGCGCAACGCCGGCTATCAGGGGGTGCTCTCGGTGGGGCGGG	230	110			140	23	2124848	2124870	GGGTGGGGCGGGTAAAGCCGGGG	150	30
141	36	1362913	1362948	GGGCGGATCAGCGGACGGAAAGGGTGGGGCGCTGGG	210	60			141	39	2130083	2130121	GGGTGGTGTTTTGAAGACGCATGGGAATTGGGTTTGGGG	190	20
142	45	1366815	1366859	GGGCAGGGCATGAGGATGCGGGTGACGAACACCGCGCAGATCGGG	210	100			142	20	2147191	2147210	GGGCGCGGGCGAGGGCTGGG	140	40
143	33	1367006	1367038	GGGTGGGCGGATTGCCGGGCCCCAGCACCAGGG	160	100			143	45	2149635	2149679	GGGGAGTCACCAGCGTAAAGGGGCCGTTAAGGGCAGTGGACTGGG	220	80
144	19	1367093	1367111	GGGCGGGCAGCAGGGCGGG	130	40			144	26	2162317	2162342	GGGTTATTCCGGCTGGGGCGGGCGGG	150	50
145	34	1372262	1372295	GGGGCGCCGGGTCACGGCTGTGGGATCAGGAGGG	190	70			145	39	2193203	2193241	GGGCGGTCGCGCTACCCCGGGCGTGGGTTTTGCCATGGG	180	110
146	40	1382680	1382719	GGGCGAAGCCTATGCGGTGGGCGCCAACTGGTTGGGCGGG	200	90			146	24	2200541	2200564	GGGTCCCGCGGGCGGGCAAAAGGG	130	60
147	28	1385330	1385357	GGGCCAGGAGACCAACGGGGCGGGCGGG	160	70			147	42	2235898	2235939	GGGGGGACTTTCTCCCGAACTGAGCCGGGCGGTATGGGCGGG	200	100
148	19	1429432	1429450	GGGCTGGGGCGTGGGCGGG	140	30			148	33	2256354	2256386	GGGCGACAGCAACATCTAACGGGGGAGGGGGGG	170	60
149	36	1431099	1431134	GGGCGGCGAAGGGGCCGCGCCTGCTGGGGATTCGGG	200	90			149	23	2258072	2258094	GGGCTTGGGCTGGGCGGCGAGGG	150	40
150	35	1432509	1432543	GGGACAGGGGGCGAAATCCTGGGTCAAGGCGCGGG	180	70			150	42	2260579	2260620	GGGTTTATGGCGATGGGCGCGCTGGGCCTGGCGATGGTCGGG	220	80
151	40	1434107	1434146	GGGTATCGATCATGATGGGCCGGGTGTGGATGGAAAAGGG	190	40			151	45	2296050	2296094	GGGCCGCGATGACGGCCAGGGTGAGGGACTTTACCAGATGCTGGG	200	100
152	43	1440977	1441019	GGGGCGTAAGGCGTGGGGGAGGGAAGAACCCTCCTCACCGGGG	210	100			152	34	2326438	2326471	GGGGATGCCGGCGGGCGGGCGCTTTAACGGCGGG	190	80
153	42	1445254	1445295	GGGATCGCGCGGATTAACGCCTGGGTGTAGGGGTGATGTGGG	210	60			153	36	2334033	2334068	GGGCGCAGGGTCGGCGGGCGCTGCTGCGGCTGCGGG	210	100
154	42	1448392	1448433	GGGTCAGGTTTTCCAGCCCCAGGGCTTTCAGGCGGGCGCGGG	180	120			154	45	2341408	2341452	GGGCGATCTGCAGCAGATCTCCGGGCTTAGCGGGGTGGTGATGGG	210	90
155	31	1453070	1453100	GGGTCTGCGGTGGGTTGATCGGCAGGGGGGG	190	40			155	38	2369821	2369858	GGGCTTCTCCGGCCGGGTGAAGAATCCGGGCGTCTGGG	170	100
156	39	1455675	1455713	GGGACCGGGGCTGTTCCTCGCAGGCCGGGTGCTGCAGGG	190	110			156	35	2387966	2388000	GGGCGTAATGGAAGGGCAGGGCGTGGCGCTCCGGG	190	70
157	35	1456572	1456606	GGGGATCTATAAGATGGGCAGCTCGCTGGGCGGGG	170	60			157	31	2400101	2400131	GGGGTGGGGAGGGAGATAATCTTTTGCAGGG	160	20
158	32	1469432	1469463	GGGTTTCAGGGTGCGCAGGGCGCAGGAGAGGG	180	50			158	28	2415047	2415074	GGGTGCGTAAAGGGCGGGAATAATGGGG	150	20
159	42	1478067	1478108	GGGTGAGGGAACAGACGTTGCCCCCGGGTGAATCACCGGGGG	190	100			159	45	2437185	2437229	GGGTGCGCTTCACACTGGGTCAGGCGGGCGAAATGCGACTGCGGG	200	110
160	43	1479200	1479242	GGGTAGCGGGCGAGAAACTGCGGCAGCGCGGGCAGCAGCAGGG	220	100			160	25	2445183	2445207	GGGGTAGCTGGCCGGGGGGGTAGGG	170	30
161	41	1494043	1494083	GGGTGAATATGCTGTTTGACCGGGCGCGCTGGGAAACCGGG	180	80			161	38	2461253	2461290	GGGCGAAGAGGGCGCGCTGTGGGTCAACGCCTCTGGGG	190	90
162	32	1506245	1506276	GGGCATCACGTGGGAATGGCGTGGGAGCGGGG	180	50			162	43	2481425	2481467	GGGTTGAGCAGCGGGAACTTAAAGCGGGCCGCCAGTTTGCGGG	190	90
163	28	1507369	1507396	GGGGCAGGCGGGGCAACAAAGGGAGGGG	170	40			163	33	2483668	2483700	GGGGTTTGAAGCCGGGCAGCAAGGGCTGCTGGG	170	60
164	27	1515567	1515593	GGGCGTGGGTGAGGGCGAGAGTGAGGG	180	20			164	38	2503726	2503763	GGGGACGCTGGCCGGGCTGGGTTCGATACCGCCTGGGG	190	100
165	41	1517053	1517093	GGGCCGTTCTCCGGGTTGGCGTCGGTATCAATTGGGCCGGG	180	100			165	43	2504622	2504664	GGGCGGCCTGCTCGGCGGGCCGGTGGTCGGCGGGCTGGTAGGG	250	110
166	39	1524319	1524357	GGGTTCGGGCGCTGGTCAGGGATCCTTTCTCCGCCGGGG	170	110			166	39	2505913	2505951	GGGCTGTACCGGGCCAACCCCCAGGCCAGCGGGCTGGGG	170	140
167	43	1537401	1537443	GGGCGATCAGCTCCCGGGCCTCCTGCATATCGAGGGTAAAGGG	160	120			167	40	2518707	2518746	GGGAAATGCTGGAGCAGGGGCGGGCGCTGCTGGCGCTGGG	220	80
168	36	1541470	1541505	GGGAGATGTGCTGGGAGCCCTGACCGGGGATATGGG	180	60			168	40	2535008	2535047	GGGCTACTCGACGCCGATCTTCTGGGTCGGGATGATGGGG	170	90
169	26	1589535	1589560	GGGAAGGGATTAAGAGCTGGGCCGGG	140	30			169	32	2535076	2535107	GGGTAGGCGGCGCCGGGAGGGTAGATCTCGGG	180	60
170	44	1593347	1593390	GGGTATAGTGGGCTGGCGTTCCCGGCAGGGTCACAGTATCCGGG	190	100			170	41	2557605	2557645	GGGGATCTGCCGGGTGGTGGCGAGCTGGTCTGTGGGCAGGG	230	70
171	45	1601154	1601198	GGGGCATAGAAGGGGCATCGGATAAGAAAAAGGGGCAAAAAAGGG	190	40			171	31	2570576	2570606	GGGTATCCACTGGGGGATGCGATGGGTGGGG	170	40
172	38	1611408	1611445	GGGCGGGTGGCGCTGTCGGTGGGTAACTGGCAGCAGGG	210	70			172	32	2577040	2577071	GGGCGCAGTTTGGAGGGGCTACTGGGGAAGGG	180	40
173	41	1612398	1612438	GGGCAGGGATTTGAGGCGGGCGGCCATGGCGTCCTGAAGGG	210	80			173	40	2617271	2617310	GGGGCAGCTGGCGCTGCTGCGCCTGGGGCTGGGCTGGGGG	230	100
174	38	1617379	1617416	GGGCTGACCCGGGCTGGCGCGGGGTTAGTCCACCAGGG	180	110			174	40	2619250	2619289	GGGCGGCGCTTGCCGGGCCTGGGGGACATAAGCTGACGGG	200	100
175	41	1623637	1623677	GGGGTGCTGGGGATGTGGGATGCCGCGGCCAATGCGCCGGG	220	90			175	38	2628230	2628267	GGGGTCTGGGATGGGCGCTGAAGCGAACCCTCGGCGGG	190	90
176	39	1625136	1625174	GGGCTGCGCGCCGGGATCGTCGCCGGGGGCGAGGCCGGG	220	120			176	44	2629077	2629120	GGGGGGTTACGATCTGGTGGGCATGACCGGGGTGATCCTCGGGG	220	80
177	36	1627214	1627249	GGGCGCGACGGGTCTTCTCCGCCCGCTGGGTGGGGG	180	110			177	45	2629458	2629502	GGGCGATGCGCCGGGTTTACAGGGCCTGCTGCCAGACCGCCTGGG	200	140
178	43	1627891	1627933	GGGGCAGTGGGCGCTGGCGATGGGCGCCCGCTCGGTGAGCGGG	240	110			178	42	2633714	2633755	GGGCGCGGGTTACGCCCTCCGCTGGTGGGTCAGTCGACGGGG	200	120
179	39	1670673	1670711	GGGGGCGCGGGTGGCGCTGGGCGGTCAGCCGCTGGAGGG	240	90			179	45	2643497	2643541	GGGGAATCGGGGCCCAGTGCGGCGAGGGTCTCCGGCGGCAGCGGG	240	120
180	43	1680743	1680785	GGGGGTGGACGGGGTGATTATCGCCGGGGCGATCGACCGCGGG	230	90			180	45	2643724	2643768	GGGTGCGTTCACGGAGGACACGCGGGGCGTAGGGAGGCGGTAGGG	250	80
181	33	1691889	1691921	GGGCATGGGGCTGTTAATCAAAGGGCTGCTGGG	150	50			181	31	2644791	2644821	GGGGCTAGGGTTTGTCGGCGCCGGGCTTGGG	170	60
182	42	1716747	1716788	GGGAGTTGGCGCCGGGAAGGAACGGGTAGGCGGCGGAGAGGG	250	60			182	43	2645402	2645444	GGGTGTCGATGCTCGGCATGTGGGGCTGCCGGGTGGTGGCGGG	240	80
183	36	1735699	1735734	GGGTATCAGCGCGGCATGGGAGTTGGGCCACCCGGG	170	90			183	43	2645454	2645496	GGGCATCGTGCTGGGGATGGGGGTGATTGGCGTCTGGTTAGGG	230	50
184	24	1745798	1745821	GGGAAGCGGGAAGCGGGGAGCGGG	160	30			184	43	2665461	2665503	GGGCTGGCGGGTATTAATCATCTGGGAATGCGCCCTGCGCGGG	180	100
185	44	1748194	1748237	GGGTCGAGCGTTGCGCACAGGGGAAGGGAAAGACACATGGCGGG	210	80			185	37	2686342	2686378	GGGCGGTCAGGGTTTTGTCGCCGGCGGGTGGTAAGGG	200	60
186	45	1780996	1781040	GGGAGAGCGGCTGGCGGGTGTCACGCACCCAGGGCACGCCAGGGG	220	130			186	25	2695687	2695711	GGGCGGGGTGTCGCTGAAGGGCGGG	160	40
187	33	1788967	1788999	GGGCGCCGGCAGCGCCAGCGGGGCGGGCAGGGG	200	100			187	39	2701277	2701315	GGGGCGGCATAACTTTGCCCGGGCGCGTTGGGCGCGGGG	200	100
188	43	1797351	1797393	GGGTGGGCCTGCATATGTGGGCGCAGGCGGTGACCAAAGCGGG	210	90			188	42	2714640	2714681	GGGCAAAACGGCGGGCGGTGGCGGCCGGGATAATCAGCAGGG	210	90
189	35	1799490	1799524	GGGGCTATGCGGGCATGCTGTCGCTGGGGCACGGG	180	80			189	39	2719692	2719730	GGGCGGTCAGGTTCAGGGTGCGCTCGTGGCGGGAGAGGG	220	70
190	43	1825901	1825943	GGGGCATCATCACGGGGCGCCGTTGCTGTATGCCGGGGTGGGG	210	100			190	40	2722947	2722986	GGGTATTGAAGGGCGCTGGGGTTACTTCGACCAGGCCGGG	180	80
191	43	1828113	1828155	GGGGATCGACGTGGTGGTCGCTCAGGGCTATGAGGCGGGTGGG	230	70			191	38	2727553	2727590	GGGCGCGGTGGGCGACCTGCATCGCCGGGGCATCGGGG	200	110
192	20	1828583	1828602	GGGCCGGGCAGGGGGTGGGG	150	30			192	41	2731723	2731763	GGGCTGATGGGCCGATCGGGACGCACCAGATGGCTCATGGG	180	100
193	41	1831998	1832038	GGGGTAATAAGTTATGGGTTGATTCAGGTTCAGGGTTCGGG	170	30			193	44	2736745	2736788	GGGTTCACATACTATTTAGTGTAGGGGATGACGGCGGGACGGGG	190	60
194	42	1833109	1833150	GGGCAGCAGCTGCGGGCGGTGGCCGGAGGGCGGCATCCGGGG	240	110			194	31	2761921	2761951	GGGCAGGGTTTGCCCACCAGAGGGAGCAGGG	150	70
195	39	1833627	1833665	GGGCTTTCCGCCACTGGGGGAGCAGGGACTGGACGTGGG	190	90			195	31	2765769	2765799	GGGCGCCAGGGCAGGGTAATAATCGCGGGGG	160	60
196	34	1838044	1838077	GGGTCAAAGGTGCAATGGGCGGGGGGCGTGGGGG	210	40			196	39	2777662	2777700	GGGCGAACCCGGGCAAAAACTGACTCAGGGCAAGGTGGG	160	90
197	40	1840843	1840882	GGGTATGGGGCATCGGCGCCGGGATGATCTGCATGCAGGG	190	80			197	41	2785024	2785064	GGGTTTTCCGGGTGAATATCCAGCCCGACGCGGGAGATGGG	170	90
198	30	1840920	1840949	GGGATGTGGGTAAAAGCCCAGGGCGGCGGG	160	50			198	41	2790550	2790590	GGGGTTGTCGCCGGACGGGTAGCGGGCAGCGCATCGCAGGG	210	100
199	43	1843611	1843653	GGGCGGGATAGCGTAGGGGCGGTGACCCTCCTGCCGCCGGGGG	220	120			199	41	2794402	2794442	GGGGCTGGGCGAGCTGGGGAGCGACGGCTTTTTTGAGTGGG	220	60
200	35	1849242	1849276	GGGACATGAGCGGGACGTTGCGCCGGGCGCCTGGG	180	90			200	42	2805176	2805217	GGGGATCCCATCTGGGCGACGGAGGTGCTGGGCGGCATGGGG	220	90
201	36	1858900	1858935	GGGCGCGGGCAATCAGCAGGGTAGTGATATCGGGGG	180	60			201	45	2809455	2809499	GGGGTTGAATATTGTGGTGGGCCTCGCGGGTCTGCTCGATCTGGG	200	80
202	34	1876543	1876576	GGGCTCTTCGCCGTAGACCGGGCTGGGGGTCGGG	170	90			202	36	2810500	2810535	GGGCGACGGGGGGCAGTATCGTGCTGCGGGCGCGGG	210	80
203	29	1877438	1877466	GGGACCGGCGGGCGGGTCAGCGGTTCGGG	170	70			203	38	2819643	2819680	GGGGCGATGGCGGGTAGCATATCGGGCAGGACTTCGGG	190	70
204	36	1877811	1877846	GGGCATCCGGGCTGCGGGCGGCGCTGCGGCTCAGGG	190	110			204	26	2822171	2822196	GGGTGGGGGCGGGGCACTCCTCCGGG	150	70
205	35	1880326	1880360	GGGCTGCCAGGGCGCGGGATTGAGTATTACCAGGG	160	70			205	42	2828377	2828418	GGGGCATAACGTGAATGCGCAAAGGGAGTTGCGGGGCGAGGG	210	60
206	43	1886009	1886051	GGGCGGGGTAAAGTTTTGGGTATTAGACTCACGTGCCGGGGGG	200	60			206	32	2829843	2829874	GGGGGAAAAAAGCGGGCTGGATCGGGTCCGGG	170	50
207	33	1886848	1886880	GGGAGGGACCAGGCAGCTTACCGGGGGAGCGGG	180	70			207	32	2832509	2832540	GGGGGAAAAAAGCGGGCTGGATCGGGTCCGGG	170	50
208	28	1896506	1896533	GGGATTGGGACAATCCAGGGCCGCTGGG	130	60			208	32	2835917	2835948	GGGGGAAAAAAGCGGGTTGGATCGGGTCCGGG	170	40
209	37	1906623	1906659	GGGCTGGCACGGCGGGTTCTATCTGCTGATGGGCGGG	180	80			209	36	2847293	2847328	GGGCGCCAGTCTGAGCTGGGTCAGTACCCGGGCGGG	170	100
210	40	1913903	1913942	GGGCGAAGTGCTGGGCTTAGTGGGCGATAACGGCGCGGGG	210	70			210	27	2849936	2849962	GGGCCTGGCGGGGCTGGGCATACCGGG	150	70
211	40	1935258	1935297	GGGGCGGGAATTATGTTGTCGGGCACGTGCTGGTGCAGGG	200	60			211	28	2851755	2851782	GGGCGGGGTGGCAGGGATCAATGAGGGG	170	30
212	35	1939587	1939621	GGGGCGTATCTCCCCGGGGGATCTGGGGCTGTGGG	180	80			212	45	2872217	2872261	GGGAAAAGAGCTGGTGGGCCAGGAGCGCGCGCTGGGAGCATTGGG	230	80
213	40	1943236	1943275	GGGCGGTCTGCGCGGGATGCGGCTGGGCATGCTGGAGGGG	230	80			213	36	2880294	2880329	GGGGCCGCCTTAGGGGAGACCACGGGCCTGGCGGGG	190	100
214	34	1995127	1995160	GGGCATTTACCGCGTGGGTAAAGCGGGAGATGGG	160	50			214	30	2882664	2882693	GGGGCGCTGGGTGGGAAGCTGAAATGCGGG	170	40
215	38	1995298	1995335	GGGTAATATGGGCCTGAATATGCTGCCGCGGGCCGGGG	170	80			215	45	2891033	2891077	GGGTACCGAGAACGGCATTCAGGGCAAAGACCTGGGCAAGCAGGG	180	100
216	43	2001543	2001585	GGGTGGGCGTTTCTTAATCGCGAAGGGCTGCTGCCGACCCGGG	180	110			216	45	2896616	2896660	GGGTGAAGCGCCTGGAGGAGCGGGGTGTCATTCAGGGCTATGGGG	230	70
217	37	2052426	2052462	GGGGGCAGCGGGTGGGACTGGAAGTCATCCTGGCGGG	200	70			217	45	2924006	2924050	GGGATACTGATACCCAGCCGCTGGGTTATGCTTCGGGTACATGGG	160	100
218	45	2056088	2056132	GGGCTGGAGACCACCTTCGGGTGCAGCGGGTTAGTGCCAAGCGGG	210	110			218	37	2937095	2937131	GGGTCTGCTGGGGATCTCCAACGGCGCGGGCGTCGGG	180	100
219	34	2059314	2059347	GGGCGTTGGCTGGGTGTTGGGCGGTGAGCATGGG	200	40			219	40	2944332	2944371	GGGGTTGAGGCCGTGGGTGCGGTGGGCCACCGGCGTCGGG	230	90
220	43	2061013	2061055	GGGCCGCTGAGGGTAAGACGATCGCCGGGCCGCGCCCGCTGGG	200	140			220	30	2956553	2956582	GGGCGAAGCGGGCGAGAGGGAGCTGGAGGG	190	40
221	39	2062627	2062665	GGGCATAGACCGGGCGCACTTCCGGGTTGAGCGCCCGGG	170	120			221	41	2963329	2963369	GGGTGGCGGGAAAAGTGCTTGAACGGCGGGTGGAAACCGGG	210	60
222	37	2063894	2063930	GGGTTGGGCCATCCGGCGGGCAGCCGTAGCCGGAGGG	190	100			222	40	2967376	2967415	GGGCAGGGTCAGGCGGGTAAGGATACCGGCACCGCATGGG	190	90
223	41	2106590	2106630	GGGTCCGGGGGAAAACACGCGCGAGGTGGGCGCCGCGGGGG	230	100			223	37	2980207	2980243	GGGAGCGGGTGCGGCGGGTGGACAGCCCGGCGTTGGG	220	80
224	44	2107217	2107260	GGGGGAAATCTGCAAAGGGCTACGGGATATCATCGACCTTGGGG	170	80			224	45	2983357	2983401	GGGATTTGTGCTGGGCCTGCGTCGTAAAGGGTTTAACCCGCAGGG	190	90
225	36	2114590	2114625	GGGTAACCTGGCGATGGGCGTCCGCCAGGGGGCGGG	190	90			225	28	2984326	2984353	GGGTTGGGCAACGCGATGGCCGGGCGGG	160	60
226	32	2139542	2139573	GGGACTGCCTGCGGGCGTCGGGTGACTCAGGG	160	80			226	20	2994454	2994473	GGGATGGGGGCGGGGGCGGG	160	20
227	26	2155687	2155712	GGGCAAGTGGGCTGACCAGGGATGGG	140	40			227	37	2995882	2995918	GGGGTGGGCACCGCCGTGGCGGTGGGGCGTCTTGGGG	220	80
228	41	2201388	2201428	GGGCGTTTTCCCCGAACCGGGTCTGCGGGGCGCGTCCCGGG	180	140			228	24	2997207	2997230	GGGCGGGAGGGATCACGTCCAGGG	130	50
229	39	2228884	2228922	GGGAAAGCTGGCGGGCGGGCGAGACGCACAGCGCCAGGG	200	100			229	29	2999898	2999926	GGGGCTGGGGCTGGGTCTGGTGCCGAGGG	180	50
230	30	2241769	2241798	GGGATGGGGATAAGGGGCGCAGCAGCAGGG	170	40			230	44	3001886	3001929	GGGCATCAGCGTGGTGAAAAGCTGGGATCACGCCGGGATGCGGG	200	90
231	39	2272553	2272591	GGGCAAGGGCAGCGGGTGCGGAGCCGCTTTTGTGCCGGG	200	90			231	43	3004870	3004912	GGGGCTGCTGGGGCTCGGTGTGCTGCTGGGTACCAGCAGCGGG	220	100
232	34	2291228	2291261	GGGATTGTCGGGGTCAGCGCGCGGGAAATCCGGG	170	70			232	44	3005279	3005322	GGGGTGAAGTCGGGGATCGGCTTTTACCTCCAGTGGGCCCAGGG	190	100
233	30	2314628	2314657	GGGTTGGGGAAACAAAACCGGGGCGATGGG	150	40			233	43	3018933	3018975	GGGTTAACTGGCTGGGGGTGACGTTTCTTATGCGAGGGAGGGG	210	50
234	37	2329142	2329178	GGGGCGGGACAGCACGCTGGGGCTGATTCTGTCCGGG	180	90			234	36	3024124	3024159	GGGCCTTGATTACCCGGCGGGCGACGATGGGATGGG	170	80
235	36	2331601	2331636	GGGCGTGCGCCACCTCGGGCCGGGTATCGTACAGGG	160	110			235	39	3028369	3028407	GGGCGCTGCCGCTGGGCAAATGGCGCTGGGTGGCCGGGG	210	100
236	41	2350956	2350996	GGGCGCCCAGGGCGACGATCGGCTCGCCGGGCTTCAGCGGG	190	140			236	36	3038585	3038620	GGGCTCGGCGTGGGCATACTACGAACTGGGCTGGGG	170	80
237	41	2363263	2363303	GGGCTCACCGCCCAGATCGGGACGGGCGTCGCTGGTTAGGG	180	120			237	23	3038909	3038931	GGGAGGCCGGGTGCGGGCGCGGG	160	50
238	42	2419057	2419098	GGGGATGGTGCTGGGGGAACGGGTCAGCGCCGTGAAATGGGG	230	60			238	33	3040734	3040766	GGGGCCGGGGTTGTTCGTGCTGGCGGGCGCGGG	200	70
239	34	2439303	2439336	GGGCGCGGGTCAGCGCATCCAGGGCGCCGAAGGG	170	100			239	24	3054977	3055000	GGGGTTCGCCGGGGAGTGGGCGGG	160	40
240	36	2444021	2444056	GGGTGGGCAGGATGCTGTAGCGGGACAGAAACGGGG	190	50			240	33	3064513	3064545	GGGCATTCAGCGTCGGGGTGGGGGTCAGACGGG	180	60
241	45	2478923	2478967	GGGATCGGCGTTCCCGGTACGGGCGGTAACGATTCCGGGGCCGGG	210	120			241	30	3081817	3081846	GGGCGGCCTTTCGACAGGGTTGGGCAGGGG	160	60
242	45	2482331	2482375	GGGATCGGCGTTCCCGGTACGGGCGGTAACGATTCCGGGGCCGGG	210	120			242	36	3083972	3084007	GGGCATGGGGTTCCACCAGGCCGGGGAGCGTCAGGG	180	90
243	45	2484997	2485041	GGGATCGGCGTTCCCGGTACGGGCGGTAACGATGCCGGGGCCGGG	220	120			243	43	3088018	3088060	GGGGAAGCGCTGGGGATGCGCATCGTCCTGTGCCGGGGTGGGG	230	90
244	38	2499245	2499282	GGGATGGGCTGGCTCGTCAGGGGTATTGAACCCGAGGG	180	70			244	31	3093378	3093408	GGGGTGGGGGTGCCGATGCGGGTGACAAGGG	190	40
245	45	2528332	2528376	GGGCGAAGGGCCGAACTGCCGGGTGGAAGGCACCCTGTGGGGGGG	240	100			245	37	3098082	3098118	GGGTCGAGGGTCGGCACCGCAGCCATCAGGGCGCGGG	180	110
246	34	2531718	2531751	GGGCGCGCCGGGGTAAAACCGGGGCTGTAGCGGG	180	80			246	42	3104894	3104935	GGGCCTGGACGTCGAGCTGTTGGGTCCACAGGGCGAAATGGG	190	90
247	37	2555222	2555258	GGGGTCATGATGCTGCGCAGGGAGCGCTGGGCCAGGG	190	80			247	28	3110030	3110057	GGGCGTATGGCCGGGCAGAGGGCACGGG	160	60
248	36	2574129	2574164	GGGCGGGAACTACATCGGCATGATGCCGGGCAAGGG	160	80			248	39	3121011	3121049	GGGCCCTGGCGACGGGCATTACGCGTGGGAAGAGTGGGG	200	80
249	41	2575155	2575195	GGGCGCCAGCGCCAGCGAATGGGTGAACGGCGGGATCAGGG	200	100			249	36	3139313	3139348	GGGCTAATTTACGTTCTTGAGGGTAATAGGGGCGGG	150	40
250	36	2609876	2609911	GGGCAGGGGCCTGGTACGGGCAATCATCATATTGGG	150	70			250	44	3140611	3140654	GGGGGATTTTCGTCGCCGGGATATGGCGCTAGGCGGGCAGGGGG	230	80
251	41	2627662	2627702	GGGCTGGGGATCACGCTCGGGGCGATTGGCATTCGCCTGGG	190	100			251	42	3163048	3163089	GGGCCATGAGGGCGGCGGGATTGTCGTGGAAGTAGGCGAGGG	230	60
252	42	2640343	2640384	GGGTCGCCAGCTCATCGAGCTGGGCGGCGGGATCGGTCAGGG	200	110			252	35	3175188	3175222	GGGATGGGGGGCTTCCCCGAAGGATGGGCGCCGGG	190	80
253	39	2646765	2646803	GGGTCTGGCGGGTAAACCACGGAGCGCCGAGGGCTTGGG	190	90			253	34	3178350	3178383	GGGGCGGGCGCTGGATCTGGGCTGCGGCAACGGG	190	80
254	41	2650284	2650324	GGGCAGAAAGCGTCCGGGCCACGCTGTGGGGATTGGCGGGG	210	90			254	45	3191197	3191241	GGGGCTGGGGGGAACGCGAAGAGCAGGGGGTGAAGCGCCTGGGGG	270	70
255	42	2657128	2657169	GGGTCTGCTCGACCTGGGCAGGGCTCACTCCCGGCCCCTGGG	160	160			255	45	3197089	3197133	GGGGTCCGCCAGTCACCCTGGGCGCACAGCGCCCGGCGGGTGGGG	210	160
256	38	2762976	2763013	GGGACGAGCGGCAGCGGGGCTCCCGCCGCCGGGCAGGG	200	130			256	42	3199012	3199053	GGGCATAGCATGGGAGGGAGCATCGCCATCGAAGCGGCGGGG	200	90
257	45	2764947	2764991	GGGCCGAAAACAGCTGGCTCGGGGCATGGGCCAACCAGCAGCGGG	190	130			257	31	3199482	3199512	GGGCCTCAGAAGGGAAGCTCGCGGGACTGGG	150	70
258	28	2812211	2812238	GGGTCACCGGGTCGAGGGCGCCGAAGGG	150	70			258	36	3199828	3199863	GGGTCACGCCGTCCAGCAGGGTCGGGCTCATATGGG	150	100
259	41	2822051	2822091	GGGCTCCACGTAGCGGGTATGGGTCATGCCCAGCGCCTGGG	170	120			259	33	3224072	3224104	GGGTGGTGGGCCTGGGGCCGAAAAAAGCGTGGG	180	50
260	32	2867761	2867792	GGGATGCCGGGGGCTGGCGACGGCGGGATGGG	200	60			260	45	3227956	3228000	GGGGCGCCTTACATGGCGGGGGATTCTCCGGCGGTCGGGGCCGGG	240	120
261	30	2878406	2878435	GGGCTTAAAGGGTCGCTGTGGGCGCTGGGG	160	50			261	37	3228482	3228518	GGGCCAGCAGCGGGACGGTGAGGGTGCCGAGCAGGGG	210	80
262	40	2898632	2898671	GGGCGGGCAATTGACCATTAAAGCCCGGGAGTCGCTGGGG	170	90			262	32	3231961	3231992	GGGTTAAAAGGGGGCCGCAGGCCGGGCAGGGG	180	60
263	40	3007277	3007316	GGGATCCTGTTTGGTCCCTGGGTGGGCGCGATTGTCGGGG	190	80			263	26	3258701	3258726	GGGCCTGGGCAATACGCTGGGATGGG	130	50
264	36	3011555	3011590	GGGCTGCTGCTGGGGATCGTGGGGACGATAGGCGGG	200	60			264	44	3258879	3258922	GGGAGCAACACCGGGCCGTTTATCATGCAGCAGGAGGGGCTGGG	190	100
265	39	3037952	3037990	GGGCCGGTGGTGGTGTAGTGGGCGTAGGGGTTATCCGGG	220	50			265	36	3275609	3275644	GGGATGGCTGACCCGGCGCGGGCGAGACGGGAAGGG	200	80
266	36	3052257	3052292	GGGGATTGGGAAAGCGGGCGACAAACGCCAGCAGGG	170	70			266	45	3280091	3280135	GGGGGAATTCAAGCAGAACGGGACCCGCGTAGGGGATGTACAGGG	200	80
267	40	3114139	3114178	GGGCAGCGGGCCTCAAGGGTAAATACCCTTTCGCACTGGG	140	110			267	45	3280848	3280892	GGGTGCCGAGATAATGGCCCGGGATCACCCGCTGCGGGTGCAGGG	200	120
268	33	3154853	3154885	GGGAAACGCAGGGAACAGTAGGGTTCAGGCGGG	160	50			268	39	3282847	3282885	GGGGTGGCGTCGGGGCCAGGGTTAGCGCACAGCGGCGGG	220	90
269	34	3186075	3186108	GGGATTGCGATGGCCTGGCGGGCGGGATGTCGGG	190	60			269	42	3282946	3282987	GGGAGGCGAGGGGCCAGTATATAGCCGCAAGGGTTGGCCGGG	210	80
270	45	3199177	3199221	GGGCAGGGAAAAAGTGGATTATGGCGAAGGGATTGCCATGACGGG	210	50			270	44	3298190	3298233	GGGGTTTACCCCGGAGGGAGAGCGGATCCTGGCCTGGGCGCGGG	220	110
271	41	3219322	3219362	GGGAAAAAGCAGACAGCCGCGGCGGGGCGCGGGTTTCGGGG	210	90			271	34	3302459	3302492	GGGGGTATACGTCTGGGGACGTACCGGGCGAGGG	180	60
272	35	3240371	3240405	GGGAGAATAAGGGGAACGGGCCTGCTCTTAAAGGG	150	50			272	28	3316706	3316733	GGGCACAGGGCGTGGGCATTGGAGTGGG	160	40
273	42	3253026	3253067	GGGCCTTTAAAGGCCTTTAAGGGTAAGGGAGAGAAGTGTGGG	180	40			273	39	3321239	3321277	GGGCTGGCGGTGGGCCTGCTGTGGGCGCCGTGCGCCGGG	220	110
274	32	3317391	3317422	GGGCATAATCATGGGCAAAGGGCACCAGTGGG	130	60			274	21	3322266	3322286	GGGAGAGGGTTAGGGTGAGGG	140	0
275	31	3335663	3335693	GGGGCGGGTGGGCGTCGGCCGCTCCGCCGGG	180	100			275	41	3323237	3323277	GGGATAGTACTGTGGCATCGCGAGGGGCAGGGGTCAACGGG	200	70
276	45	3338916	3338960	GGGATCAGCCCGTCATAGGGGTCGGGCAGGTCGCTATCCGCCGGG	190	130			276	39	3328485	3328523	GGGTGGCCGCCAGGGTCTGAATGCGCGTACGGGTGAGGG	200	80
277	30	3349582	3349611	GGGCCGCGCGGGTGTTCCGGGAAAAAGGGG	160	60			277	30	3333120	3333149	GGGTCAGCGCCACCAGGGTGGGGAAATGGG	150	60
278	45	3357584	3357628	GGGGGCGCCAGCCGGGTATTGGCATTCGCCGGGATATCCAGCGGG	200	120			278	45	3333317	3333361	GGGAGGTTAGGGTTTTTCGGGTCATCGACGCCCCAGCTGCAGGGG	200	100
279	43	3375834	3375876	GGGGATCCAGCCGATGGGCATCAGCGCGGGCCCCTATAGCGGG	180	130			279	33	3337754	3337786	GGGACTGCAATGCCGGGCGGGTAGCTGAACGGG	160	70
280	44	3454082	3454125	GGGCGTGCGGGGCGATGGCATCGAGCGCGCCGGGCTGCCACGGG	230	130			280	45	3363906	3363950	GGGCGGCGGCAGGGTTGAGGGTATGGAATGGCTGTTTGCCAGGGG	240	60
281	45	3458695	3458739	GGGGCTGGCGGGGATCAGCAGCTCGAAGGTGCCGGGCGTGGCGGG	250	100			281	40	3364563	3364602	GGGTACCGGCGAGGGCGGGCTGGCGGAAGCGGCTGCCGGG	230	100
282	30	3463853	3463882	GGGTCACCGGGCAGCCGCTCACCGGGCGGG	140	110			282	43	3367288	3367330	GGGGCGGCGATCCGCAGCGGGCGCCCGGGAATGCTCAGCCGGG	210	140
283	39	3481953	3481991	GGGGATTGTAAGTCCACAGGGCGTCAGACTGGGTTCGGG	170	70			283	30	3373592	3373621	GGGCTGGCGGGGCTGGGGATGCTGCAGGGG	190	50
284	35	3483992	3484026	GGGGAAACGTCAGCACACAGGGTGGGGATATAGGG	160	50			284	43	3376865	3376907	GGGGGCAATGCGGGCCTCCATCAGGCCGGTCCACGGGCTGGGG	200	130
285	43	3492989	3493031	GGGAGTATTCGGGGAATAAATATCATTATTGGGTATTAGAGGG	150	20			285	37	3378026	3378062	GGGTGCTGTACGGCGTGGCGATGGGCGGGATCTGGGG	210	60
286	45	3499269	3499313	GGGTCGCCTGCACCTGGGTGGTGGTTTTGTGCTGGGCGAAATGGG	210	80			286	37	3387244	3387280	GGGGGCTTGTCAGGGGGATGGGTGGTGGCCATCGGGG	220	50
287	34	3538691	3538724	GGGAACAGGGCATTCAGGGTTGACGCCAGCCGGG	150	80			287	44	3392377	3392420	GGGGCAGCGCGTGGGACGTGTCGAAAGTGACGGGATCCTGAGGG	220	80
288	42	3554751	3554792	GGGCGTTCAGCTGGGACTGGGAGAGGATCGCCGCCATCTGGG	190	100			288	27	3442347	3442373	GGGGCTTCGGGCCGGGCGTCGTTCGGG	150	70
289	37	3562449	3562485	GGGCGCGCGGCGCCTCGGGCATCGGCAGATGGGTGGG	200	100			289	38	3450950	3450987	GGGCGGGCTGACCGGCGTTATCACCGGGGCGACCGGGG	190	110
290	33	3588690	3588722	GGGGAGAGTGAAAGAGGGAGGGAAAAATAAGGG	170	0			290	35	3453581	3453615	GGGCTGGGAGGGAAAGAGAATGTCTGTGCGGTGGG	190	30
291	38	3613258	3613295	GGGATGGCGCTGGCGGGCAAAGTGCGGGTGAAATGGGG	210	50			291	42	3475154	3475195	GGGCAGAACTGCAGCGGGAAATGCTGGATTACTGGGGACGGG	190	70
292	30	3620245	3620274	GGGATCGGGTGCTGGGCATCCTGCTCGGGG	150	70			292	37	3491429	3491465	GGGCCTGACCGGGCCGCTGGCCGGCTGGGTCGCCGGG	190	130
293	24	3626970	3626993	GGGAGATCTTGGGCTGGGACTGGG	130	30			293	43	3504451	3504493	GGGTAGAGGGTCTCCTGCCAGGCGTCGAGGGCGGCAATCAGGG	200	100
294	21	3675715	3675735	GGGAGAGGGTTGGGGTGAGGG	150	0			294	45	3505666	3505710	GGGAAAGGGTCTCCAGCGCCTCGCGGGTTTTATCCGGCAGGTGGG	190	110
295	23	3680545	3680567	GGGAGAGGGTTGGGGTCACTGGG	140	20			295	41	3516813	3516853	GGGCATCGGTAAAGGGGATCAGCAGCGCCTGGGTTTCCGGG	180	90
296	37	3757887	3757923	GGGATGGGGTCAATTTTACCGGGCGTATCCAGACGGG	150	70			296	23	3525638	3525660	GGGCGGGTTTATCTGGGACTGGG	120	30
297	35	3759980	3760014	GGGGGCGCGGGTGCCGGGGGTAAACGACCAGTGGG	200	70			297	31	3564735	3564765	GGGCTGGCGGGCCAGCGGGTGATTCGCCGGG	170	80
298	41	3768364	3768404	GGGTATTCGGGTCAAGGGTGGTTTCGCGCAGCTGCATCGGG	180	80			298	36	3585664	3585699	GGGATTACTGGGCGGGAGTGACAGCGCTACGCTGGG	170	70
299	37	3777115	3777151	GGGCATTCGGGTACGGGACATGATGATATCCTTAGGG	140	60			299	45	3592730	3592774	GGGCCATTTTGTGGGTAATATCCAGCACCGCCAGTGGGAAACGGG	160	100
300	36	3789412	3789447	GGGCATGCTCCCGGTGTGGGGCGCCTGGGCGCTGGG	190	100			300	45	3599160	3599204	GGGGCAGCCCGCATGGATGCGGGCTGAGGGCCGTGTTTTGCAGGG	220	100
301	39	3795753	3795791	GGGCCTGCTGGTGGGCCTCGGGATCCCGCTGTGGATGGG	190	100			301	45	3599597	3599641	GGGGCAGCCCGCATGGATGCGGGCTGAGGGCTGTGTTTTGCAGGG	220	90
302	31	3799207	3799237	GGGTGATTGGGTTTGGCGGACGGGTGCTGGG	180	30			302	45	3600036	3600080	GGGGCAGCCCGCATGAATGCGGGCTGAGGGCCGTGTTTTGCAGGG	210	100
303	39	3819053	3819091	GGGTCGCTGCCCGGCATCGGGCAGGGGCTGACCTTCGGG	180	120			303	41	3604832	3604872	GGGAATATCGCGGGCCACGCGCTGGGCCATTTCGTCACGGG	160	120
304	30	3845278	3845307	GGGCGCGGGCGATGGGGACGATGGCCTGGG	180	60			304	38	3641388	3641425	GGGCGGTGGAGGGCCAGGTTCACTACTGGTGGGTTGGG	200	60
305	22	3872198	3872219	GGGAGAGGGCCGGGGTGTGGGG	160	20			305	33	3664922	3664954	GGGCGTTGACCAGCGGGTCACGCTACGGGAGGG	160	80
306	32	3903894	3903925	GGGATAGGGCCCCCAAAATTCACCGGGACGGG	120	90			306	42	3687773	3687814	GGGGGAACAGCGGGGAATCCAGCGGGTCGCCGTCCCGCAGGG	200	120
307	44	3998807	3998850	GGGGGCGGCGGGCGGCTCGGGAAACAGGCGGTTGACGGCGAGGG	260	90			307	44	3689758	3689801	GGGGACGCCATAGGCGGGCGCCTCGCGCGGGTCGAGCGCCCGGG	220	150
308	45	4123203	4123247	GGGCTGCGCGCCACCATGGGACTCGATCCGGGCCTGCGCACCGGG	190	170			308	33	3691182	3691214	GGGCAGAAATTCGCGGGCGGAGGGCTCTTCGGG	160	70
309	40	4125319	4125358	GGGCAACTGGGCTGGGGTGACCGTTGAGCGTAAAGAGGGG	200	60			309	45	3694074	3694118	GGGCAGAGCGAAGCCGCGCGGGCCCTGGGGTTGCGCTACGCCGGG	220	140
310	43	4133635	4133677	GGGCTATAGGGGCTGGCGCTCTCCGGGTTCGCCGGATAGAGGG	200	100			310	28	3696751	3696778	GGGGGGGTGGAAAAACTGGGTGATCGGG	160	20
311	31	4248966	4248996	GGGTATTGGGCGTGCGGGCCTCATCGTCGGG	150	70			311	45	3698353	3698397	GGGAACACAGGGCCGTCAGCCAGGGGGCGATGGCCTCCGTCTGGG	200	130
312	45	4264397	4264441	GGGTCGCCACCTGGGTTTCAGACGGGTCCGCCGGCAGCAGGAGGG	200	130			312	42	3698429	3698470	GGGGGCGGCTATCGCCATCGGGTCGGTGTGCACCGGGCCGGG	210	120
313	42	4280354	4280395	GGGCGAAGCTGCGCGGGTAGCGTTGGGTGTAGTTAAAGTGGG	210	50			313	42	3738263	3738304	GGGTGAACGTTGGCGGTATTGGGGGCGCCGGGGAATGCCGGG	230	70
314	31	4325256	4325286	GGGATGGGTTCCAGCGCTATGGGCGCCGGGG	160	70			314	21	3769373	3769393	GGGCTAAGGGAGGCGGGAGGG	140	20
315	22	4326031	4326052	GGGAGAGGGTTGGGGTGAGGGG	160	0			315	38	3774474	3774511	GGGGCATGTTGCAGGGAATCTCGCTGGGCGCCAAAGGG	170	80
316	29	4408612	4408640	GGGCGACACGCCGCGGGTGCTGGGCTGGG	160	80			316	31	3796717	3796747	GGGACGGGTGGGCGTTCCCGAGGATATTGGG	160	50
317	30	4409794	4409823	GGGTTTAAAAGTGGGCGGGAAGCGTGCGGG	160	30			317	24	3848028	3848051	GGGTCAGGGCAAGGGCCATCAGGG	120	50
318	43	4453313	4453355	GGGCATCAGCGAAGGGTTACATGCCGGGATGTGGAGCGTCGGG	200	80			318	44	3899845	3899888	GGGCTGTTACTCGGCGTGCAGGGTAAATGGAGCGGGTATCAGGG	200	70
319	38	4462335	4462372	GGGAGAGCGGGTCGCTTTCCTGCGGGATGGCGCAGGGG	200	80			319	45	3901411	3901455	GGGTGGCCAGCTGGGCGCGTTCATGGGGCGCCTGCTGACACTGGG	210	120
320	41	4472962	4473002	GGGTGCGTTCCGGGTTGGAGTGGGCTACCACATAGTCCGGG	180	90			320	39	3901936	3901974	GGGTCAAGGGTAATCCGGCGCGGGCGATCTCCTCCCGGG	160	120
321	43	4529644	4529686	GGGCTACCGGAGCGGGCCGCCAGCAGAGTTCCCGGGTCACGGG	190	140			321	38	3914012	3914049	GGGCTACTGGGTTGCCGACGCCAAACTGGGCTATCGGG	150	100
322	40	4551554	4551593	GGGGGAGATCCTCGGCGTTGCCGGGCTGATGGGCGCCGGG	210	100			322	25	3914314	3914338	GGGTCGACGGGCGGGTTACGGTGGG	150	40
323	38	4557407	4557444	GGGAGAACGATTAAGACTGTGGGCGATAGCCGGGAGGG	180	50			323	37	3922275	3922311	GGGACAGGGAATGACGCTGGGCCTGGCGCAGGCCGGG	190	90
324	42	4574560	4574601	GGGCTACACCACTCAGGGCGATACCGATCTGCTGGGGATGGG	160	110			324	22	3959098	3959119	GGGAGAGGGCCAGGGTGAGGGG	150	20
325	32	4592672	4592703	GGGTCCGGTTGACGGGCGAACTGGCGGGCGGG	180	70			325	35	3978304	3978338	GGGGTTTCCGGGCTGCTGGGTAACGTTATCGCGGG	160	70
326	19	4600075	4600093	GGGGCGGGCGCGGGTAGGG	140	30			326	42	3992653	3992694	GGGCATCATTCGTGGGTACAGGGACACAATCATGAAATTGGG	140	70
327	23	4606405	4606427	GGGAGGGGGCCAGGGTGAGGGGG	170	20			327	41	4007369	4007409	GGGCGAATAGGGTCGGTCCTCTTTCGGGAAGTCTTTCAGGG	160	80
328	21	4610064	4610084	GGGAGAGGGCCGGGGTGAGGG	150	20			328	42	4018246	4018287	GGGGCTGATGTACCACACCCTGGGCCAGCGTAAAGGGCTGGG	170	110
329	39	4628217	4628255	GGGGCCGAATGCAATTATAGATGGGGGGGATTTTGAGGG	180	30			329	34	4036882	4036915	GGGCTGGGACGGGTTTCCGTCACGCAGCCGGGGG	170	90
330	19	4678968	4678986	GGGCAGGGAAGGGCCGGGG	130	30			330	41	4054818	4054858	GGGTTTTTTGTTGGCAAGGGTCAAACAGGGGTACAACAGGG	160	50
331	22	4695088	4695109	GGGTGCGGGATCGGGTGCTGGG	140	30			331	35	4060801	4060835	GGGTTTGGGAACAAGGGAAAGCAGTTAGCCGAGGG	160	40
332	43	4705403	4705445	GGGGTTGTTTATGGGGGCGGCCAGTACCTTGAAATGGGCTGGG	200	60			332	34	4064510	4064543	GGGACAATCAGAATATGGGTGGGCGCCTGCGGGG	160	60
333	38	4710613	4710650	GGGCCAGGGCAGGCCCTGCTGCTGCAGACGGGCATGGG	180	110			333	40	4084643	4084682	GGGCAAGCAGGGAAAAATGGTGGGCACGGTGATGACCGGG	190	60
334	30	4718892	4718921	GGGCACCACCCAGGGCGGCATGTGGGTGGG	150	80			334	23	4090167	4090189	GGGTCTGGGCCGGGTGCTGCGGG	140	50
335	33	4784401	4784433	GGGTTTCAATCGGGTCGGGCAGCAGCCAGCGGG	150	80			335	42	4126351	4126392	GGGCGTTATTCAACTGCTGCCGGGTCGCGGGGAGACCGTGGG	190	100
336	33	4817588	4817620	GGGCAGCTTGGACGGGTGGGGATTGGTCTGGGG	190	40			336	45	4132732	4132776	GGGCGCGGGGCCTCGACACCGGGCCAATGTCCGGTTTTGACCGGG	190	140
337	35	4820626	4820660	GGGAATGAGTAGCCGGGGCAGTCGGGTCGGTCGGG	190	60			337	44	4134648	4134691	GGGCGGCTTTACGCTGGGCGGGATTGGCACGGCCACCTTCGGGG	200	120
338	34	4821889	4821922	GGGCGGGGGCAGAGGGGGCAGTGGAGGCGGCGGG	240	50			338	39	4144111	4144149	GGGTCAGCCGCCGAAGGGGTTAAGGTGCCGGGTACCGGG	190	90
339	40	4827899	4827938	GGGTGGTGACCCATGGGCCAATTGGGGTGAAGGTGGTGGG	210	50			339	44	4145180	4145223	GGGCTGCAACACGTTTTGGGTAAACTCGCTACATGGGCAAGGGG	160	90
340	30	4845855	4845884	GGGCGCGGTGGGTTGGCTGAATGGGCTGGG	180	40			340	44	4207754	4207797	GGGAATATAAAACAACCAGGGCCGGAAATAAAGCCCTGGGTGGG	150	80
341	43	4860987	4861029	GGGCGCGTCAGGTTGGGAACCTGGCAGGGCATCTGGCTGGGGG	220	90			341	45	4249316	4249360	GGGATTGGGCAAAGCGATCGCGATCCCAGGGAATAGTCGCGCGGG	190	100
342	38	4877759	4877796	GGGCAACATCCTGGGCGGTGACGCTGGGTTTGCGTGGG	180	80			342	36	4319698	4319733	GGGCGATAAAGGGCTTCAGGGCAGCAAAAACCGGGG	150	70
343	42	4889185	4889226	GGGCATCGTTGGGGAAGGGCGGATACCGAAGAAAATCATGGG	180	60			343	38	4323491	4323528	GGGGTCAGCGCTTTGGGGGCTTTCGCCTGTGGGCGGGG	200	80
344	39	4919299	4919337	GGGCGGGTTATGTAACGATGGGCCACCAGCAGCTGCGGG	170	90			344	26	4330249	4330274	GGGGCCGGGATCAATAACGGGCTGGG	130	50
345	36	4923444	4923479	GGGGTAGACCGGCGGGGTGCGGGTGATATCGTCGGG	200	60			345	37	4341758	4341794	GGGCTAAAGGGTAGCCAGCGGGGAAATTTGCGCGGGG	180	60
346	37	4930104	4930140	GGGAATGCTCCGGCGGGAACAGGGCAGCGCAGCGGGG	190	90			346	39	4409472	4409510	GGGTGGTCGCGCTCGGCGGCGGGCATGGTTTGGGCCGGG	220	90
347	34	4948361	4948394	GGGCGCTGGTGGGACAAGGGTCAGCGTATACGGG	170	60			347	44	4413798	4413841	GGGCCAGGGGTCCGCGCGTGGGTGCTATTCCCGCAGCGCGGGGG	220	130
348	39	4957068	4957106	GGGGAAAGTGAGGGCAACGGAAGGCGGGCCCGTAGTGGG	210	60			348	39	4416921	4416959	GGGAGAGTGCATTGGCGTACTGGGACGCGAGGGCATGGG	200	60
349	27	4961560	4961586	GGGGCCGGGAAGGGGATCTGCGCCGGG	160	60			349	32	4437031	4437062	GGGTGGGAGTAAAGGGAGGAAATTATGTTGGG	160	0
350	38	4980446	4980483	GGGCTAGGGTGATCGCCGCCGGGCCGATAAATTCCGGG	160	100			350	45	4499545	4499589	GGGTCAATCCGCCGGAGAAGTGGGTTAGCAGGGCCTTGCCGCGGG	200	110
351	39	4994472	4994510	GGGATCTTTCAGGGTGCGGGCAAAGGCGGCGTTAGCGGG	190	70			351	41	4542363	4542403	GGGATCGGCTATTTCTGGGGACTCGGGCTGTTCGGCACGGG	180	90
352	30	5012259	5012288	GGGCCTGGGACCATCGGGATGATGCCCGGG	140	80			352	34	4591480	4591513	GGGATGGGATCGGATGCCGGGGTAGTGGACTGGG	190	40
353	36	5030537	5030572	GGGTATGGGGTTCAAAGGCGTAGCGGGATATATGGG	170	30			353	40	4596482	4596521	GGGACTCTCCGCCCTGCGTCTGCGGGCGGGAAAGCAAGGG	170	120
354	41	5037368	5037408	GGGTGCTGGTAGCGCAGCAGGGTGCGGGTCCCGTCATCGGG	200	100			354	37	4612120	4612156	GGGATGGTTGGCGGGCTGGGGGAACGTTACACCCGGG	190	70
355	37	5038085	5038121	GGGAAGGGGGTCCACTGGGCGAAGCCCTGAGCCTGGG	180	90			355	35	4640401	4640435	GGGCTCGCGGGCAATCCGCAGCTGGGCAACACGGG	150	110
356	40	5051633	5051672	GGGACCAGCACGTCAACCGGGTCGCCGTCCAGGGACAGGG	160	130			356	45	4676201	4676245	GGGTCCATGGAGGGCATCGAGCTTAACAGCGCCCGGGTATAGGGG	190	100
357	33	5056886	5056918	GGGAGGAGCGGGCAGGGCGCTTAGGCGTCCGGG	190	70			357	39	4678256	4678294	GGGCGATAATCCCGGTCGGGATCACCGACAGGGTGAGGG	170	90
358	30	5060015	5060044	GGGATCTCGGGCACGAGGTGATGGGGCGGG	170	50			358	33	4686074	4686106	GGGGGGGTGATCGCCGGGTACTGCTCCACCGGG	160	90
359	36	5069046	5069081	GGGGATTGGCCGGGCGATGAAAGTGGGTAAAGAGGG	190	30			359	41	4696548	4696588	GGGATGGGTATCTATTTCGCCCAGCAGGGCAGCCTGCTGGG	160	100
360	41	5074347	5074387	GGGTGCAGCGGGTGCCGGGGCCGTTGACGATGTCGACGGGG	220	90			360	45	4732276	4732320	GGGGAAGCCCGCATGAATGCGGGCTGAGGGCCGTATTTTGCAGGG	200	90
361	40	5074681	5074720	GGGGCCGGTCCCTTCTCCCCGTTGGGGAGAGGGTGAGGGG	200	100			361	38	4815778	4815815	GGGTAAAAACCGTTGAGTGGGAGATGGGGACAGCGGGG	190	40
362	32	5082148	5082179	GGGCGGGCGAGGGTCCATTTCTCTCCGCCGGG	140	100			362	38	4850988	4851025	GGGAGGAGGGCTTTCTCTACAGCCGCCAGGGGAGCGGG	180	90
363	44	5085131	5085174	GGGAGCGTCGCGGGCCATCAGCACCAGGGTGTCGCGCCAGGGGG	210	130			363	32	4853074	4853105	GGGAAACACCAGGCGGGAGAAATGGGTGGGGG	170	40
364	40	5107052	5107091	GGGGTAGAGCACCGTGGGAAAGGGCGCAATCAGCGCCGGG	190	90			364	41	4898188	4898228	GGGATCCGCGGGTGAATCTGTTAACCAGCCAGGGTCCGGGG	170	100
365	34	5116848	5116881	GGGAGAGGGCCAGGGTGAGGATGGCGATGACGGG	200	40			365	37	4921043	4921079	GGGATTCATCAGCTCCTTTGTGGGCGGGCTGGTCGGG	160	80
366	37	5121588	5121624	GGGCGACCGCCAGCAGCAGGGCGAGGGTCACCCCGGG	170	130			366	33	5018168	5018200	GGGGCCGTCATTGGGATGGTCGGGCAAGGCGGG	180	60
367	35	5121954	5121988	GGGGAAAACGCCGGGCGAGCGGGCCGCCCGGCGGG	190	110			367	27	5044701	5044727	GGGTGAAGGGATGGGTGTTCTCCAGGG	140	30
368	35	5124419	5124453	GGGGCCGCTGACGGCGAAGCGGGAGGGGCTGAGGG	210	70			368	34	5054871	5054904	GGGCGTAAAAGGGTCAACGCTGGGCGCGAGCGGG	170	70
369	26	5125520	5125545	GGGTGGGGTTGGGAGAATAGTTGGGG	160	0			369	45	5068242	5068286	GGGTTATTCCGCAATGGGCGGCGCGGTGGGCGCCGGTGGCCTGGG	230	110
370	35	5125562	5125596	GGGTGGGGAACGTTGGGTTGTGCTGAGGATGCGGG	200	30			370	31	5077262	5077292	GGGGCGGCTGGGTCGGGCCGGCGGAAACGGG	190	70
371	45	5125642	5125686	GGGGGGATCAAGGGGAAAGGGGAGTGGCTGGCAGGTGGAGTTGGG	280	30			371	27	5128556	5128582	GGGTCGGGCGTGCCGGGAGTGCCTGGG	160	60
372	44	5137934	5137977	GGGATGCGCCTGCCACAGCCGGGCGGCGATGCGGGTGTGCAGGG	220	120			372	40	5149703	5149742	GGGTAAAAATCGGGCAATACTGCCCGGGCTTTTCTCAGGG	130	90
373	41	5140660	5140700	GGGGCGACGGGTCAACACCGGCGGGTTATCCAGCCCACGGG	170	130			373	45	5157155	5157199	GGGCACGCTGGTGTTCCCGGGTAACCTGGGGATGTTTGAATGGGG	200	80
374	42	5178747	5178788	GGGTCAGGCCGCGGGCGCGCAGGGCGTTGAGTTCATGCAGGG	210	100			374	34	5166360	5166393	GGGAAGGAGATGCCGATTGGGAAACGGGTGTGGG	180	30
375	38	5179097	5179134	GGGGTCTGCACCAGGCGGAGCGCCGGGCGGGGAACGGG	210	100			375	21	5244722	5244742	GGGAGAGGGTCGGGGTGAGGG	150	10
376	36	5180972	5181007	GGGTAAAGCGCTGCCGCCAGTGGGCCAGGGTGCGGG	180	90			376	42	5260752	5260793	GGGTGGCCAGATGGGCTGGGGCCGTATCCAGGAGCTCCCGGG	200	110
377	39	5181662	5181700	GGGCGCGGGTGTTGCGGCGGGTCCAGTGGCGCAGGCGGG	230	90			377	39	5313946	5313984	GGGATTTGGAACTGGGCGATAGGGGCGATGGTGCGCGGG	210	50
378	36	5190745	5190780	GGGTGCGGGTGGCGCTATCGACGCTGGGGAGAAGGG	200	60			378	24	5314517	5314540	GGGCAAGCGGGAAAGCGGGCTGGG	140	40
379	39	5193852	5193890	GGGCACCATTGAGCATCGGGTGAAGGGGCTGGAGCTGGG	190	70
380	32	5197823	5197854	GGGCCTGATTATAGAAATGAGGGCCGGGCGGG	150	50
381	31	5228157	5228187	GGGACAGGGCTAACGCCGGGAAGGCGGCGGG	170	70
382	40	5264632	5264671	GGGACCGTTAGCCGGGCTGGGTGACTCTTTCTTTTGGGGG	170	80
383	34	5268132	5268165	GGGAAGAAGGCCGGGAAGAAGGGCACCTGGAGGG	180	50
384	24	5280045	5280068	GGGCGCTGGGCTGGGATTTCCGGG	130	50
385	33	5282708	5282740	GGGAGAGGGAAGAATATTGGTGCGAGGGGGGGG	200	10
386	30	5306032	5306061	GGGCCGGGCCGGGTACGCAGCTGGCAGGGG	170	80
NC_011283.1 Klebsiella pneumoniae 342, complete genome
#	Length (bp)	Start Position	End Position	PG4 Motifs	cG Score	cC Score			#	Length (bp)	Start Position	End Position	PG4 Motifs	cG Score	cC Score
1	26	9377	9402	GGGATTGTGGCCTGGGTCGGGGCGGG	160	40			1	35	4326	4360	GGGCAAAGCCCAGCTGCTGGGCGCCTGGGCCGGGG	170	110
2	36	25503	25538	GGGGGCGCTGGCAAGCGCGGGCTGCGGGGCAAAGGG	210	80			2	42	12850	12891	GGGTGGGATCCGGCATCGCGGGTAATGGCGCCGCCTGGAGGG	210	100
3	44	40636	40679	GGGCTGAACGGGAATGTTCAGGGAAGCCGCTTTGTCAGACAGGG	180	80			3	33	43254	43286	GGGGGAAATCCTGGGTGTCGCCGGGCTGATGGG	170	60
4	39	42476	42514	GGGGCATCAGCCGGGCTGAAATGGGGCCGATTCTTGGGG	180	80			4	38	49107	49144	GGGAGAACGATTAAGACTGTGGGCAATAGCCGGGAGGG	170	50
5	40	45479	45518	GGGCTTTCATTGGTCATGAGGGTAATGCCCGGGTGCTGGG	170	70			5	42	66163	66204	GGGTTACACCACCCAGGGGGATACCGATCTGCTGGGGATGGG	170	100
6	45	54451	54495	GGGCGAAAAACTGGGTCAGCAGGGTGCCCTGGTATTTATCGCGGG	180	90			6	19	91674	91692	GGGGCGGGCGCGGGTAGGG	140	30
7	43	60988	61030	GGGGGTTTACTCCCGCGATGCGCAAGGGGTGATGCAGGGCGGG	210	90			7	24	98005	98028	GGGGAGAGGGCCAGGGTGAGGGGG	170	20
8	35	61077	61111	GGGTTAGCGAGACGACGCGCGGGCGCGGGCTGGGG	200	80			8	21	101666	101686	GGGAGAGGGCCGGGGTGAGGG	150	20
9	39	79832	79870	GGGCGTGCAGGGCGGGACTCAGGCCGGCAGCGAATGGGG	210	90			9	39	119842	119880	GGGGCCGAATGCAATTATAGATGGGGGGGATTTTGAGGG	180	30
10	45	84883	84927	GGGGAGAGGGCCAGATGAGGGGGATTTTACTGCGGCGCGGCGGGG	260	70			10	24	124287	124310	GGGTAGGGCAACGTGGGCGACGGG	140	40
11	38	94629	94666	GGGCGGGCTTCAGGGCCATGAATACCTGGCGCGCCGGG	170	110			11	22	183012	183033	GGGTGCGGGATCGGGTTCTGGG	130	30
12	29	103462	103490	GGGCGATAATCGGGTCACCTGGGATCGGG	130	60			12	43	193326	193368	GGGGTTGTTTATGGGGGCGGCCAGTACGTTGAAATGGGCCGGG	210	60
13	26	109437	109462	GGGAAATGGGCGCGCTGGGGGCGGGG	170	40			13	38	198536	198573	GGGCCAGGGCAGGCCTTGCTGCTGCAGACGGGCATGGG	180	100
14	25	131254	131278	GGGTTCAACGGGCCGCGGGAGAGGG	140	50			14	41	278666	278706	GGGTTTCAATCGGGTCAGGCAGCAGCCAGCGGGCATCCGGG	170	110
15	45	136709	136753	GGGGTGAAGTCCGGGCTGCTCGGGCCATACAGCGCCACCAGCGGG	190	140			15	36	290411	290446	GGGGCGTTTACCGGGGCGGATCGGCGGCGGGAAGGG	210	70
16	22	149901	149922	GGGAGAGGGTTAGGGTGAGGGG	150	0			16	33	311785	311817	GGGCAGCTGGGGCGAGTGGGGATTGGTCTGGGG	200	40
17	45	150602	150646	GGGCCGCTCATGCCGGAATGGGCGTCGCGGTAGCGGGCGCCAGGG	230	130			17	35	314823	314857	GGGAATGAGTAGCCGGGGCAGTCGGGTCGGTCGGG	190	60
18	36	153816	153851	GGGCGGAGAGGGCAGGGGATCAGAATTCGCTGCGGG	190	60			18	34	316086	316119	GGGCGGGTGCAGAGGGGGCGGTGGAGGCGGCGGG	240	50
19	33	162837	162869	GGGCGGGTGCTGGGATTTATTGACGTTCCCGGG	150	60			19	30	320467	320496	GGGATGGGCGCGGGGGTGCCGATTCTCGGG	170	60
20	35	167896	167930	GGGTCTGGCGGGTGACGGGATAGAGCTTTTCCGGG	170	60			20	40	322907	322946	GGGTGGTGACCCATGGGCCAATTGGGGTGAAGGTGGTGGG	210	50
21	41	186628	186668	GGGCCGGCAGAGCTGGCGCGGGCGGTGCTGGAGGGCGTGGG	250	90			21	30	337721	337750	GGGCGCGGTGGGCTGGCTGAATGGGCTGGG	180	50
22	34	190022	190055	GGGAAAACCCGACGCTGGGCGCCTGGGGTCTGGG	160	90			22	43	352867	352909	GGGCGCGTCAGGCTGGGAACCTGGCAGGGCATCTGGCTGGGGG	220	100
23	43	227751	227793	GGGCAAAGCCTTAACCTGGCGGGAAGAGACCCGCCGGGAAGGG	180	110			23	35	368558	368592	GGGAGACGCAGGGGCAAAAAGGGGCGTTATCCGGG	170	60
24	21	232739	232759	GGGTGGGGAAGGGAGAATGGG	140	0			24	35	371670	371704	GGGCGGTGACGCTGGGTTTACGTGGGCTCATAGGG	170	60
25	43	233989	234031	GGGCTGACCGGCGGGCCATAGGGTAAAGGCTGGCAGCAGCGGG	210	100			25	45	383097	383141	GGGGAAGGGCGGATACCGAAAAAAATCATGGGCATTCTGCAGGGG	190	70
26	43	236771	236813	GGGCGCGGGCGCTGCTCGACGGCCGGGACTGGCGCGACGCGGG	230	140			26	40	411533	411572	GGGCGGCCGGGTGGCGCTGGAGAGCGCGCCGGGGCAGGGG	250	100
27	44	263137	263180	GGGCTCGATCACCTGGGTCAGGGCATCGAGGCCGGAGCTCAGGG	190	120			27	39	413685	413723	GGGCGGGTAATGTAACGATGGGCCACCAGCAGCTGCGGG	170	90
28	41	289954	289994	GGGGACCGAGGGGGCAAACAGGGTGTCGGCAACCTGCTGGG	200	90			28	36	417830	417865	GGGGTAGACCGGCGGGGTGCGGGTGATATCGTCGGG	200	60
29	32	290419	290450	GGGCGCGATGAAGCGGAACGGGCGGGGCAGGG	190	60			29	36	446053	446088	GGGGATATTAGCGTCACGATCGGGGGTAAGGGAGGG	180	40
30	44	290763	290806	GGGCAAACATCTGGTTGGGTGTATAGAGATGGGGATTCAGCGGG	190	50			30	26	450569	450594	GGGCGGGGAAGGGGATCTGCGCCGGG	160	50
31	40	301910	301949	GGGCGGGTGATCTCGTGGAACGGGATTGTGACCTACGGGG	190	70			31	39	484802	484840	GGGATCTTTCAGGGTGCGGGCAAAGGCGGCGTTGGCGGG	200	70
32	41	303446	303486	GGGCGATTTCCCCCCAGTGGGCGGCCATAAACGGGTCCGGG	160	130			32	44	484880	484923	GGGCAGCAGTTCGTGGGGACGGGCGCGCATCATACCGTGACGGG	200	110
33	33	313989	314021	GGGGCATCGGGGACCAGACCCTGCAGGGCGGGG	170	90			33	36	502615	502650	GGGACCGTCGGGAGGATGCCCGGGAAAGCGCCTGGG	180	90
34	43	346411	346453	GGGCCGGGCCTGCGCTACGGCTATCGGGTGCATGGTCCCTGGG	190	130			34	35	518810	518844	GGGAGGGGCGCCGCGCGCCAGTCGCGGGAGAGGGG	210	90
35	43	351441	351483	GGGCCTGCCGGGACGCGGTTACGGGATCCGCTACGACTACGGG	180	130			35	23	519393	519415	GGGCGCGGGCCGAAGGGCAGGGG	150	50
36	45	360125	360169	GGGCGGAGTGTTGGGCGGAAGAGTTATTCTGGCGGGCGGAGAGGG	250	50			36	37	529083	529119	GGGAAGGGGGTCCACTGGGCGAAGCCCTGAGCCTGGG	180	90
37	45	365070	365114	GGGCGCGCCGCCGGATATTCTGGGCCCGCTGGGCCAGAACTGGGG	200	140			37	44	537432	537475	GGGACGGGCGGCAAAATACATTATGGGTGTCGCCCTATTGGGGG	180	80
38	45	368914	368958	GGGGGCAGAGCGGGGGGCAGGCGAGCAGGGCGCGGCTGCAGCGGG	280	100			38	40	546047	546086	GGGACCAGCACGTCAACCGGGTCACCGTCCAGGGACAGGG	150	130
39	44	382862	382905	GGGAAAATTAATCTTGCGGGTCAGACGCGGGGAGCAGTACCGGG	180	80			39	40	551252	551291	GGGTGACGCGGGTGAGTGGAGCGGGAAGTCGCTGACAGGG	220	60
40	42	409637	409678	GGGCAAGATCCGGGGTGAGCATCGTATGCTCCCGGGCCAGGG	180	110			40	17	551311	551327	GGGAAGGGAGGGCAGGG	120	10
41	36	410453	410488	GGGCATACAGGGGGCGCTGGGTATGCAGCACCCGGG	170	90			41	30	554438	554467	GGGATCTCGGGCGCGAGGTGATGGGGCGGG	180	50
42	42	447586	447627	GGGGCAGGGGTGGCCAGACGCACGGCGTCGGGGTAGTCAGGG	230	90			42	36	563756	563791	GGGGATTGGCCGGGCGATGAAAGTGGGTAAAGAGGG	190	30
43	43	474371	474413	GGGTTTAGCAAAGTCCAGGGCCTTGCCCGCCGGGGCCGGCGGG	190	130			43	41	568536	568576	GGGTGCAGCGGGTGCCGGGGCCGTTGACGATATCTACCGGG	190	100
44	45	476690	476734	GGGCGTTCGGGTGGCGGTCGTTCAGGCGGGACTAACCCTGGTGGG	220	100			44	21	606735	606755	GGGAGAGGGCCAGGGTGAGGG	140	20
45	33	479583	479615	GGGTGAACGTGGGGACGGGCTTCGTGATGGGGG	190	40			45	35	611841	611875	GGGGAAAACGCCGGGCGAGCGGGCCGCCCGGCGGG	190	110
46	45	500402	500446	GGGATGCCGGAAACCCTATGGGTATGTCGGGTGAAAGAGTTCGGG	190	70			46	35	614306	614340	GGGGCCGCTGACGGCGAAGCGGGAGGGGCTGAGGG	210	70
47	45	507460	507504	GGGTACTGGTTTAAATTGTAGCCGGGAAGTGGGGGAAGGAGCGGG	220	40			47	28	615389	615416	GGGAATTGTGGTGGGTGGGATTGGGGGG	180	0
48	40	517794	517833	GGGATCAGCGGGGTCTGGAACTTATAGGTACGGGCGCGGG	190	70			48	39	615423	615461	GGGGTATAGGCGAGGGGAATTTAACTGGGGAAAGATGGG	190	20
49	41	526262	526302	GGGATTGTCGAAGAGGGGCATAAGATCAAAGGGGCGGCGGG	200	50			49	30	615518	615547	GGGATTTGGGGGGGGCAAGGGGGAAAGGGG	200	10
50	41	544748	544788	GGGACCCGGGTTATCGACCAGGGAACCGGCGAGACCATGGG	170	110			50	30	621932	621961	GGGCATCCGGTGCCTGCCGGGACGGGCGGG	160	90
51	43	552822	552864	GGGAAGGGCTGCGTCAGGGGCAGCTGCGCGGCGGCGCCGTGGG	240	110			51	31	661075	661105	GGGGATCATAAATCGGGCCGGGGAGAACGGG	150	50
52	39	581272	581310	GGGAACTGTTCTGGGCCGAAGGCAGGGTGGAGACCGGGG	200	70			52	42	675427	675468	GGGTCAGGCCGCGGGCGCGCAGGGCGTTGAGTTCATGCAGGG	210	100
53	41	585417	585457	GGGCAGGGATATCCACCAGGGCTACTTTATGACCCTGTGGG	140	100			53	38	675777	675814	GGGGTCTGCACCAGGCGGAGCGCCGGGCGGGGAACGGG	210	100
54	34	589099	589132	GGGGGGAGACGGGCGGAGGGGAGGAAAGTCCGGG	220	40			54	39	678342	678380	GGGCGCGGGTGTTGCGGCGGGTCCAGTGGCGCAGGCGGG	230	90
55	43	593313	593355	GGGAGGAGCGGGAAGATTAATAGGAGAAGGGTTTCGGATCGGG	210	30			55	36	687424	687459	GGGTGCGGGTGGCGCTATCGACGCTGGGGAGAAGGG	200	60
56	23	617065	617087	GGGAGAGGGTTAGGGTGAGGGGG	160	0			56	31	710752	710782	GGGGCGGCAGGGGGGACGATGGGTTCCGGGG	200	50
57	38	625160	625197	GGGCGATCGATCAGGGGGCGTCCGGGGTGGATATGGGG	210	60			57	23	711193	711215	GGGTCCTGGGTAATCGGGTAGGG	120	30
58	40	627620	627659	GGGTAGATCACCCCCGGGCTGGGGCTGTAGTTCCCCTGGG	160	120			58	39	732257	732295	GGGTTCCGGGTTCACCGCAACGTTGGCGGGACTACCGGG	160	110
59	45	633850	633894	GGGTCACATATAGCGGGTCCTGATGCAGGGTCAGCTGCGGATGGG	190	90			59	32	743825	743856	GGGTGGGCTAAACAGAAACTGAACAGGGCGGG	140	50
60	37	643400	643436	GGGATCGTCGCGACGACGGGCATGAAAGGGACGCGGG	180	80			60	32	763251	763282	GGGCCGGGAGCCAGACGTCGGGCGCCAATGGG	160	90
61	25	643621	643645	GGGCGGGGTGGGCGTTGGCGTGGGG	180	30			61	26	763383	763408	GGGTGGGGTGCGGGCCGATCAGCGGG	160	50
62	30	645050	645079	GGGCAGGGCAATATTCGGGGAACAGAAGGG	140	40			62	41	765888	765928	GGGTCAGGGTTACACCGAACAGGATCTTCGGGTACTGCGGG	160	90
63	43	650049	650091	GGGTGACGTAGGCCTGCGGCTGTGGGGTCAGGGTGGCGGCGGG	250	80			63	40	783283	783322	GGGGCCGCTGGCCGGGCTGGGGGACTCTTTCTTCTGGGGG	200	100
64	34	668327	668360	GGGAGCCACTCCAGGGTCGCCTGCGGGGCGAGGG	170	100			64	33	789097	789129	GGGTGTGGCGGGGAAGCGGAGAGGGAAAAAGGG	200	20
65	43	668537	668579	GGGTAAAACGGGCGCTGGACGGTCAGCGGGCCGACGTGTTGGG	210	90			65	45	790804	790848	GGGCTCCTCGAAAAACTGTGGGGCAAGGGCGATGTCGCTGCCGGG	200	110
66	45	669015	669059	GGGTGAGATGGGCAAACAGGCCCGGGGATCCTCCCGGCAGACGGG	210	120			66	24	798341	798364	GGGCGCTGGGCTGGGATTTTCGGG	130	40
67	40	695875	695914	GGGACAGGGAACGGTCGACTGGGTACCAAACTTTGACGGG	160	80			67	30	823079	823108	GGGCCGGGCCGGGTTCGTACCTGGCAGGGG	160	80
68	45	696988	697032	GGGCTGGGTGCGGAGCGCCAAAGGGCACGACATCGACGCTCAGGG	200	120			68	35	826205	826239	GGGCGAAAACCGGCGGGATCAAAGGCGGGTTGGGG	180	60
69	31	705768	705798	GGGCATGTAATATCGGGAAGGGCAAGCCGGG	140	50			69	38	870680	870717	GGGCAAACCAGTGGGTGATTTTTCGGGTATACATTGGG	140	50
70	31	739959	739989	GGGCGATAGCGCCGCGGGCGCGGGCAGGGGG	190	80			70	41	881022	881062	GGGTCAAGCCTGGTGGGCAGCGACGCCGGGGAGCTGGCGGG	220	100
71	35	741127	741161	GGGAGGGGAGGAAGCTCAGGCGGGTTAGTCGCGGG	200	50			71	41	886068	886108	GGGCCAGAAATGCGCTCTACCGGGGAAGTGATGGGCGTGGG	190	80
72	45	748080	748124	GGGAGAGGGTTGCGCGCGGCACAGAAGGGTTATCAAGGCGCCGGG	220	90			72	43	889628	889670	GGGCTACTGTCGGGCGATGGAGAGTGCTGGGCTGGCGGTGGGG	240	70
73	38	791927	791964	GGGACCCGCGGGCAGCCGGTGTATGCCGCCGGGGCGGG	200	120			73	43	895347	895389	GGGGCGTCTGACCTGGGAATCCATTGGGCGCCCGTTGCCGGGG	190	120
74	43	792730	792772	GGGGCCACCTGAGGGATATCGCTGAGTGGGAACTTTCAACGGG	170	90			74	45	913486	913530	GGGGCGGGAGTCCATCACGTAGCCGCCGGGGCTGGCCTGCGGGGG	240	130
75	21	806057	806077	GGGTCGGGCAGGGTGCCCGGG	130	50			75	42	915045	915086	GGGCCGTGGGAATGCACCAGCACGCCGGGCATCTGCGCCGGG	180	140
76	42	810028	810069	GGGATGGGACTGGCGCGGGAGAACGCCTCGGCGATCGTCGGG	210	100			76	39	915175	915213	GGGTGCAGGGAACCGGGCCATAGAAATAGTCAGCGTGGG	170	70
77	34	819360	819393	GGGTAGTCGGGGAGGGTGACGGTGACATCGCGGG	190	50			77	23	915669	915691	GGGGAGAGGGAAAGGGTGAGGGG	160	0
78	45	828464	828508	GGGGGATATGATGAGGACCGGGATACGGTCTGAGGGGGGCGCGGG	250	60			78	37	968404	968440	GGGGTAAAGAAGGGCAACCGGGACGGTGGATGGCGGG	200	50
79	31	832849	832879	GGGGGCAGAACGTCGGGATCGTGGGGCAGGG	180	50			79	39	989724	989762	GGGCTCCGTCGGGCTGAATGCCGGCCCCAGCGGGCTGGG	180	130
80	45	835256	835300	GGGCGACCAGCATACTGCGGGCATCCTCCGGGTTCGGCAGGCGGG	190	140			80	34	991528	991561	GGGCAGGGAAAGCGACAAGGGATTTGACGCTGGG	160	50
81	40	836593	836632	GGGGCTCGACATTGCTGCGTGCGGGGGGGGGGGCGGCGGG	140	80			81	40	997453	997492	GGGGAGAGCGGTGGGGGGAGGGTTATTTCGCCGGTGCGGG	240	50
82	24	842126	842149	GGGGTGGGCACTACCGCGGGCGGG	140	60			82	44	1016473	1016516	GGGAGCCGGGATCGGCACCGCCTGGCGGGCATCGCGCCACAGGG	200	150
83	45	850602	850646	GGGTACTGGAGTGGGATGAACGGCGGGTCAACGTCAACGGCGGGG	220	80			83	39	1019853	1019891	GGGGCAGCGTCAGACGGTCGGGCAACAGCTGGGTCCGGG	190	100
84	45	861585	861629	GGGCGACAATCTGCGGGTCGTCGAAGTACGGGGAGACCGGCAGGG	210	100			84	36	1022264	1022299	GGGCAGGGCCAGCACGTCGGGCGTCAACGCCAGGGG	170	110
85	28	875823	875850	GGGCCAGGGCCCGGGCGTTCGCGTTGGG	150	80			85	36	1022979	1023014	GGGAAAGAGGGCCACCAGCAGAGCGGCCTGGGAGGG	180	80
86	21	900357	900377	GGGCAGGAGGGGGGGCAGGGG	160	20			86	45	1029849	1029893	GGGCGAGATCGCGGGCGGCGACGTTGGTCAGGGGCACCACCCGGG	220	130
87	42	901387	901428	GGGGGCGGTGCTGGGGGATATCTGCGCCTGGGCGAGCTCGGG	230	90			87	45	1038591	1038635	GGGGCGTCAGCTGGGCGCGAAGTATCCGGGCCTGCATCTGGCGGG	210	120
88	41	911350	911390	GGGCAGAATATGCAGCCGGGCCCATTCCGGGAGTCGCGGGG	180	110			88	40	1047373	1047412	GGGGACCCTGGGCGCCGGAATGGTGCTGGGACGCGAAGGG	210	90
89	23	916732	916754	GGGCGGGGGAGGGTGTCTGCGGG	160	30			89	29	1047837	1047865	GGGTATTGATGGGCGGGGTCATCGGCGGG	160	40
90	36	924236	924271	GGGGCTGTGGGAGATCTGTATTATCTGGGGACTGGG	170	40			90	44	1053974	1054017	GGGATTGAAGGGGCGGAAATGAGTAACAAGGGTCAGGATAAGGG	200	30
91	40	942045	942084	GGGGATGGCGGGGGTGATGCTGGGGGCGGCGTCCTGTGGG	250	60			91	33	1071025	1071057	GGGATATGGGTACCGTATGGGATACTCACTGGG	130	50
92	33	976059	976091	GGGAGGGGAAGCGGGTACAGACGATCAGCAGGG	170	50			92	38	1076140	1076177	GGGCTGGTGAAGTTCTACGGGACGGGACACGGCGCGGG	190	80
93	42	978707	978748	GGGCGAAGCCATGGCGCTGGGCCAGTACGTCGCGGGGATGGG	210	100			93	39	1104495	1104533	GGGCTGCGGGGCAGGGCACGCCAGCTTTACCGCGGCGGG	190	120
94	43	980222	980264	GGGCGATGGCTGCGGCGGGCGAGGGCCATGCTCAGCGACCGGG	220	120			94	35	1114977	1115011	GGGTTGGGCCGTTCTGGAACGGGACGTTCAGCGGG	170	70
95	39	981962	982000	GGGTCGATCAGCGCGGGAGCGGTGGAAGGGGATTCTGGG	210	60			95	30	1116953	1116982	GGGCTGGTGCAGCGCGGGGGCGGGACGGGG	200	60
96	34	991413	991446	GGGCAGATCAGCAGCTGGGCATGGGCGACCCGGG	160	90			96	44	1123315	1123358	GGGTTAGGGATCACCTTTATCACCACCGGGTTGATGGCGCTGGG	160	100
97	40	991951	991990	GGGGTCATGCGTTCGGCACCGTAGGGCAGGCGGGCCAGGG	200	100			97	45	1136454	1136498	GGGCCCGCTTTACGGGTGATCATCGCCGCCGGGAAGTTCCACGGG	180	140
98	41	1010989	1011029	GGGGGTGGAAGGGGTGCCCGCGCTGGTAGAAAAGGGGCGGG	240	60			98	30	1148597	1148626	GGGGATCTTCTGCCGGGGAGTGCGGGAGGG	170	50
99	33	1027602	1027634	GGGAGAAATTATTCTGGTGGGCGCCGGGCCGGG	160	60			99	45	1149016	1149060	GGGAATAAGTGCAACCGGGCACATAGTCGCGATCAAACGGGTGGG	170	90
100	34	1041431	1041464	GGGATGACGGGGGCCACCGGGGCTCCGCTTGGGG	180	90			100	42	1150753	1150794	GGGATGCTCTCAAAGGGTGCCGGGGCACTCTTCTGCACAGGG	160	110
101	24	1049794	1049817	GGGCGAGGGCAGGGCGCATCAGGG	140	50			101	40	1162085	1162124	GGGAAGGGGGGCTGGCGGCTCTCCGGGCAGCTTCACTGGG	200	100
102	32	1068950	1068981	GGGAAAGGGCTGGCGGCGGGTGACTCACTGGG	170	60			102	30	1162624	1162653	GGGAGGGCGGGCCTATCTATCGCCGCAGGG	140	80
103	44	1078349	1078392	GGGTGAGGGTTTCGGTCAGCAGGGTGGTTTTACCGGAGCCGGGG	220	70			103	40	1163372	1163411	GGGTTATTTTGCTGGGCGGCGCTCCGGGCCGCCTGATGGG	180	100
104	42	1078627	1078668	GGGGCGGGCGCGAAGGGGGCGCTGCGGAACGCGGAATGCGGG	250	90			104	34	1196610	1196643	GGGCCGTTTTGCAGCGCGGGCAGGGCGGAAGGGG	190	70
105	21	1085014	1085034	GGGAGAGGGCTAGGGTGAGGG	140	10			105	38	1198692	1198729	GGGGCGGCGGGCGCGCCATTTTATTGCGCGGGATCGGG	190	90
106	41	1094079	1094119	GGGGGAGAACGGCGCGCTGTGGGGCGGGGAGTGCCTGCGGG	250	80			106	35	1217586	1217620	GGGCGGTTCCCTCTCCCTCAGGGAGAGGGTTAGGG	150	90
107	41	1124293	1124333	GGGTGATTCTGGAAGGGCGTAAGCCGGGCTTAACGCTGGGG	190	70			107	44	1225479	1225522	GGGCAAAGGCCGGCGCCAGCGGGTAGAGCCGGGCGCGGAATGGG	230	110
108	45	1127778	1127822	GGGCGTGGCTGATTTGCCGGTCGGGCCAGCGGCGGTCGGGCAGGG	240	110			108	41	1225712	1225752	GGGGTGCGGGTGCGGCGGTTGAGGGTCGCCAGCCCGGCGGG	240	100
109	28	1148309	1148336	GGGTCGCTACGGGCGCGGGCGCTGGGGG	170	70			109	38	1241057	1241094	GGGCGGGCAAGACTCTGCCGCGGGAGATGTTGCCAGGG	180	90
110	33	1153810	1153842	GGGACCAGCGCGGGCACCCAGGGTACCGGTGGG	160	100			110	43	1241799	1241841	GGGGCTAATTTTTATTCTCAATGGGGTGGTGGGGCTGCTGGGG	190	50
111	38	1156436	1156473	GGGCGCTGGGCCTGGGGCGCGGTTTCGGCGAGTTCGGG	210	90			111	26	1253522	1253547	GGGCAGCAGGGTACCGTGGGGATGGG	150	40
112	41	1156801	1156841	GGGTTCTACAGCGCCTGGAAGGGGATCTCCTGGGGCGTGGG	190	90			112	22	1254439	1254460	GGGAAAGGGTTAGGGTAAGGGG	130	0
113	39	1172553	1172591	GGGCGCGGGAGCTGGCAGAGGGAGCAGACAGCAGGCGGG	220	80			113	35	1255119	1255153	GGGCCAGGGCGTGCAGCTGCGTTTGCAGGGTGGGG	190	70
114	40	1173670	1173709	GGGCTCAACAATGAGGCGGGGTCGATTGCGCGGGCGCGGG	200	90			114	32	1276159	1276190	GGGTGATGGGGGCGACGCGACGGGTCTGCGGG	190	60
115	42	1204920	1204961	GGGCGGCATGGCCAGCCTGATGGGCAAGCTGCCGGGTATGGG	200	100			115	29	1284562	1284590	GGGGCTGGAGGTAGCCGGGCGGGGCAGGG	190	50
116	39	1242525	1242563	GGGTGGTGTTTTGAAGACGCATGGGAATTGGGTTTGGGG	190	20			116	40	1289741	1289780	GGGGCGGGTCAGTCTGCCGCGCGCCAGCGGGCTCCACGGG	190	140
117	41	1253467	1253507	GGGGCCGGCGATCCTTGCCGGGCTGGCGGTGTGTGGGCGGG	230	100			117	44	1303106	1303149	GGGGGGAGGGACATCGAGCAGGGTCAGCGCGGCGAGCGATAGGG	240	80
118	40	1262076	1262115	GGGGAGTCACCAGCGTAAAGGGGCCGTTAAGGGCAGTGGG	190	70			118	27	1305319	1305345	GGGCCGAGGGTGATGCCGGGACCCGGG	150	70
119	40	1298814	1298853	GGGCGGTCGTGCCACCCCGGGCGTGGGCTTTGCTATGGGG	190	110			119	39	1306358	1306396	GGGCGTAGCGCAGCAGCAGCCGGGTGCAATGGGCCAGGG	190	100
120	37	1303549	1303585	GGGCCCCGCAGGCGGGCAAAAGGGAATGCGGATAGGG	180	80			120	30	1330874	1330903	GGGCAGCGTTGGGCGGGGTTTTATCATGGG	150	40
121	43	1332695	1332737	GGGATCGCCAGGGTTATCCAGCTGTTGCCTCGGGCCCACAGGG	160	130			121	33	1333829	1333861	GGGGCAAATGCTGGGTATCTGCGGGCCGACGGG	160	70
122	43	1354407	1354449	GGGGGGGCTTTCTCCCGAACTTAGCCGGGCGGTGTGGGCAGGG	210	100			122	38	1337494	1337531	GGGCTGGTGGGTGCGTACATGATGGGCAAACGTGTGGG	190	50
123	34	1355714	1355747	GGGGGGGAAGATCGGGTTATCGACCTGGCGTGGG	180	50			123	45	1337819	1337863	GGGCGTTGATTGTGGGTATCGCATCTGGTCTGGCGGGCATCTGGG	210	80
124	29	1376566	1376594	GGGCCGTGCATCGCCGGGCTTGGGCTGGG	150	80			124	44	1350165	1350208	GGGGTTGTGGGGGTTATATACCCTGGGTGAAGAGGTACCGCGGG	210	60
125	42	1379088	1379129	GGGTTTATGGCGATGGGCGCGCTGGGCCTGGCGATGGTCGGG	220	80			125	40	1371703	1371742	GGGGCGATGACGGTGTTCGGGTCGCTGGGCGTCTCCTGGG	200	90
126	42	1385388	1385429	GGGGAGAGCAGGGGTTTATCGGTTCGCAGTGCCTGGGCCGGG	210	80			126	42	1409668	1409709	GGGTGGCGACGGTCATCGGGCCAACGCCGCCGGGAACCGGGG	200	130
127	21	1390749	1390769	GGGAGAGGGGCGGGGTGAGGG	160	10			127	43	1421971	1422013	GGGAAGGACTACGGGAAGACTGAAATACCATCATGGGCGAGGG	170	70
128	31	1456148	1456178	GGGGTCGGGATCCAGAACTGGGCGCTGGGGG	170	60			128	27	1441336	1441362	GGGCCGGAGTGGGGCGGGGAACTTGGG	170	40
129	41	1457151	1457191	GGGCTTTTCCTGCGGGATGGCCAGCGTCTCCTGGGCGCGGG	180	120			129	31	1441803	1441833	GGGATTAACAGGGATCGGCAGCAGGGTGGGG	160	40
130	36	1457557	1457592	GGGCGCAGGGTAGGCGGGCGCTGCTGCGGTTGCGGG	210	80			130	38	1451671	1451708	GGGGAAACAGAGAATTAGAGTTATGGGCGACGGGCGGG	180	40
131	45	1464963	1465007	GGGCGATCTACAGCAGATCTCCGGGCTTAGCGGGGTCGTGATGGG	190	100			131	34	1456505	1456538	GGGCAGTCATTAATGCAGGGGGATGAAGGGTGGG	170	30
132	38	1485088	1485125	GGGCAATCTGGGAGTTGAAATATTTCACCGGGGTAGGG	150	50			132	45	1467395	1467439	GGGCGGGATGTGACCAGCCAGGCGGCGGGCATCGCAGCGGAAGGG	230	110
133	38	1493390	1493427	GGGCTTCTCCGGCCGGGTGAAGAATCCGGGCGTCTGGG	170	100			133	37	1474767	1474803	GGGAACGCGGGGGCCGGTGGGAGTCGACATGCGCGGG	210	80
134	31	1523798	1523828	GGGGTGGGGAGGGAGATAATTTTTTGCAGGG	160	10			134	33	1478555	1478587	GGGCGCTGGCTCCCACGGGCAATGGGCTGCGGG	160	100
135	45	1527835	1527879	GGGGCAGCCCGCATGGATGCGGGCTGAGGGCCGTGATTTGCAGGG	220	100			135	39	1479823	1479861	GGGCTATCTGGATGAGGACGGGATCGCCGGGCGGCCGGG	200	90
136	28	1538742	1538769	GGGTACGTAACGGGCGGGAATAACGGGG	140	40			136	41	1480018	1480058	GGGCAGGGAACGCGGCTGGCAGGAGGGGGATCGCTGGCGGG	240	80
137	32	1572237	1572268	GGGTGGGGGCGTTGCGCATGTTCCGGGCCGGG	180	70			137	45	1481037	1481081	GGGCGGTTGGCGCCGTCGGTCAGGGCGGGCTGCTGTATGCCCGGG	230	120
138	43	1615583	1615625	GGGTTGAGCAGCGGGAACTTAAAGCGGGCGGCCAGCCTGCGGG	200	100			138	42	1500005	1500046	GGGCGCCATAGCGGGCGGCCAGCGCCTGGGCGCGCTCCGGGG	210	150
139	33	1617826	1617858	GGGGTTCGAAGCCGGGCAGCAGGGGCTGCTGGG	180	70			139	37	1507372	1507408	GGGGCGAGGGGCAGGGTCTGCCCGCGCCAGCCCTGGG	190	120
140	38	1637059	1637096	GGGGACGCTGGCCGGGCTGGGGTCGATACCGTCGGGGG	210	90			140	42	1509252	1509293	GGGTGGGTGAGGATCCCGCCAAGGGTCGCGCCCAGATAAGGG	190	100
141	32	1663400	1663431	GGGTAGGCGGCGCCGGGAGGGTAGATCTCGGG	180	60			141	37	1514315	1514351	GGGAATATGCCCGCTATCGGGAGGGTCATGCCCAGGG	150	90
142	40	1670767	1670806	GGGTAGCCACCTCGGCCTGCAGGGAGGGGATGGACTCGGG	190	100			142	45	1516440	1516484	GGGTCCAGCGGGTGATGCCGTCCAGCAGCAGGGCCGCCAGCAGGG	200	140
143	36	1672563	1672598	GGGTCTGCAGGGTGTAGTTGGGCATCAGGCAGAGGG	180	50			143	45	1527278	1527322	GGGACGCCGAACCCGTCACGGGTCTACGCCTTTTGGGTGCTCGGG	170	140
144	39	1683854	1683892	GGGCGGCGGGTCGATCCTGCTGCAGGCGGGCGCCAAGGG	200	110			144	24	1547814	1547837	GGGCGTGGGCGGGGCCTTTGAGGG	150	40
145	41	1685954	1685994	GGGGATCTGCCGGGTGGTGGCGAGCTGGTCGATGGGCAGGG	230	70			145	21	1549272	1549292	GGGAGAGGGGTAGGGTGAGGG	150	0
146	36	1697520	1697555	GGGTGGGTGTTATAAAGGGTAACAAGCAGCTTAGGG	150	30			146	45	1554232	1554276	GGGTCATTACGCCGCTGGGCGTCGGGTCGCATCTGCGCTACTGGG	200	130
147	36	1698068	1698103	GGGATGTCCATCTCCAGGGCAACGTCGAAGGGGGGG	160	80			147	23	1562932	1562954	GGGAGAGGGTTAGGGTGAGGGGG	160	0
148	25	1729586	1729610	GGGCTGATGATGGGCCTGGGCCGGG	140	50			148	35	1563020	1563054	GGGCGGTCCCCTCTCCCTGTGGGAGAGGGTTAGGG	160	90
149	39	1746515	1746553	GGGGCAGCTGGCGCTGCTGCGCATGGGGCTGGGCTGGGG	220	90			149	23	1563537	1563559	GGGAGAGGGTTAGGGTGAGGGGG	160	0
150	22	1748731	1748752	GGGAGAGGGTTAGGGTGAGGGG	150	0			150	37	1568054	1568090	GGGCCGATAGGCGAGGTGGGCTGGCAATGGGACTGGG	200	60
151	22	1749177	1749198	GGGAGAGGGTTAGGGTGAGGGG	150	0			151	32	1571696	1571727	GGGGCGGGACAAGGTAATAGGCTGGGCGCGGG	180	50
152	22	1749623	1749644	GGGAGAGGGTTAGGGTGAGGGG	150	0			152	39	1576315	1576353	GGGAACTGCCGGGTATCGGGCTGGCCGTAGATAAACGGG	170	80
153	22	1750069	1750090	GGGAGAGGGTTAGGGTGAGGGG	150	0			153	34	1581801	1581834	GGGGTTAACGCGGGCTACGTGCCGGCGGGCGGGG	190	80
154	41	1751747	1751787	GGGCAGCCAGTCGGGGAGGCTGTCCGGGTCCGGCAGCCGGG	210	120			154	22	1582372	1582393	GGGAGAGGGCCAGGGTGAGGGG	150	20
155	30	1756138	1756167	GGGGCAGGGATGGGCCGTCGCGGTGCAGGG	180	60			155	22	1582861	1582882	GGGAGAGGGCCAGGGTGAGGGG	150	20
156	30	1758622	1758651	GGGGATCCACCGGGCGGCGGGTGGCGAGGG	180	70			156	30	1583283	1583312	GGGCTAAGGCGCCGGGCAGCGGGGACAGGG	170	70
157	33	1762502	1762534	GGGGTGGCTGGTGGGGGCGACCAGCGGGCCGGG	210	70			157	36	1600416	1600451	GGGGAGAGGGTCAGCCAGTAGTGCCAGGGGTAGGGG	200	50
158	43	1763565	1763607	GGGGCGCGGGTATGCGTTTGCGGCCAGACGGGGCTGGCGAGGG	240	90			158	36	1600919	1600954	GGGGAGCGTCGCCAGGGTCACTTCCAGGGTGCGGGG	180	90
159	36	1764349	1764384	GGGCCGGGGCAAAGGGCGTGTTGTCCGGCCACGGGG	190	90			159	43	1603076	1603118	GGGACGCCTTATTCGGGCGATGGGGCCCGCTAACCCGCGGGGG	190	130
160	33	1764981	1765013	GGGAGAGGGAGGTTGATTTTTAAGGGAAAAGGG	160	0			160	42	1608856	1608897	GGGTTGAGTCGACGGAGGCGGGGAGGGTATTCAGCTCATGGG	210	60
161	43	1779344	1779386	GGGTAAAGACGCCTGGGCGAAGGGCAACCCGGTGTTCGACGGG	190	100			161	44	1613186	1613229	GGGGGTGGGCATTGCCCTGCAGCGGTTGGGGATCCCGGACGGGG	230	100
162	38	1783485	1783522	GGGGTCTGGGATGGGCGCTGAAGCGAACCCTCGGCGGG	190	90			162	35	1614028	1614062	GGGCGGGGGAGGGAGAAGCTGCTATCAGAAGTGGG	190	40
163	44	1784332	1784375	GGGCGGTTACGATCTGGTGGGCATGACCGGGGTGATCCTCGGGG	210	90			163	35	1625183	1625217	GGGGATCTGGGACGGGTTCTTCGCCTCGTTGGGGG	170	70
164	36	1798522	1798557	GGGACGATGTGGGTGAAGCGCGGGGCGGTGACCGGG	210	60			164	44	1634657	1634700	GGGGCTACTTCCTGCATCAGGGGGTAGTGGATCCGCTGGGCGGG	200	100
165	45	1798965	1799009	GGGGGCGTTCACGGAGGATACTCGGGGCGTAGGGAGGCGGCAGGG	250	80			165	29	1638163	1638191	GGGTGGGAGAAATAGTTGGCCGGGCCGGG	160	40
166	33	1801533	1801565	GGGTGTCGATGCTGGGCATGTGGGGCTGCCGGG	180	60			166	39	1639224	1639262	GGGGGAAATTCTGGGTATCGCCGGGCTGGCCGGCGCGGG	200	90
167	33	1801573	1801605	GGGCTATACGCTGGGTATCGTGCTGGGGATGGG	160	50			167	37	1642024	1642060	GGGAGAGGGGGAAAAACCATGCCACCGGGCGAGAGGG	180	70
168	38	1817026	1817063	GGGAACGGGCAATATTGCCGATGCCGTCGGGCTGGGGG	180	80			168	36	1643469	1643504	GGGCTTGCTCCCTCTCCCTGTGGGAGAGGGTTGGGG	160	90
169	36	1868563	1868598	GGGTGATGGTTGCCAGGGTACCCGGACGGGTGGGGG	200	60			169	36	1643551	1643586	GGGTGTGCTCCCTCTCCCTATGGGAGAGGGCCGGGG	160	100
170	42	1888462	1888503	GGGCAGGAAGTGGGCGCCGGCGCGGGCACTACGCAGATTGGG	210	100			170	42	1644548	1644589	GGGCGACCAGGGTCTGCGCTTCCAGACGGGCGCGGTCGAGGG	200	120
171	27	1900582	1900608	GGGGATAATGCCGGGAACGGGAACGGG	140	40			171	39	1645468	1645506	GGGCGGACGTTTAACCGCCTGGGAGCTGGGCGAGCTGGG	190	90
172	42	1909721	1909762	GGGGCAATGATGTTTGGCGGGTTCAGTGCATTATGGGGTGGG	200	40			172	45	1645766	1645810	GGGGTGGCGGGCAGCTTTGGCGCGGTACAGTGGGCGCCGATGGGG	260	90
173	31	1914534	1914564	GGGCGGGGAAGCGGGGCGCGAACAACTCGGG	170	70			173	43	1648758	1648800	GGGTTAATGTAAGGGTTGTGGGATCATCTTTTTCAGCTGCGGG	160	50
174	29	1923845	1923873	GGGTGACTTGCTGGGCCGCGTGGGCGGGG	170	60			174	41	1649289	1649329	GGGGTCGACCACCCACAGGATCCGGGCGTCGGGCAGGCGGG	190	130
175	24	1942363	1942386	GGGGGGGCATGCCTGGGGGTGGGG	170	30			175	38	1655796	1655833	GGGGCGGCTGCGGGCCATCGGCCTCGCCGGGCAAGGGG	200	120
176	39	1944373	1944411	GGGTAAAGATCGCCAGGGCGAGGGTAAAAATAGCGCGGG	170	60			176	45	1655835	1655879	GGGGGTCTGGCTCAGCGATGAGCAGGGCGAACCGGTGGGCCCGGG	240	110
177	25	1951645	1951669	GGGCGGGGTATCGCTGAAGGGCGGG	150	40			177	33	1657139	1657171	GGGCGAGCTGCTGGTGGAGGGATGGGCGCTGGG	200	50
178	32	1956755	1956786	GGGCCGGCTGGGAGTGGACCCACGGGGTTGGG	180	70			178	42	1658137	1658178	GGGTCCATCGTCAGGGGCGATGGGCCGCCATAAAAGCCTGGG	170	110
179	39	1957230	1957268	GGGGCGGCACAACTTTGCCCGGGCGCGCTGGGCGCGGGG	200	120			179	40	1679560	1679599	GGGGCGCGGGTTTTGGTGTCTCGCGCTGGGATGAGAAGGG	210	60
180	42	1970592	1970633	GGGCAAAACGGCGGGCGGTGGCGGCCGGGATAATCAGCAGGG	210	90			180	41	1685164	1685204	GGGAAGAGAGGACTCAGGGCGGGGAGTATATCACAGCAGGG	190	60
181	40	1971550	1971589	GGGCGGTTGAGCAGGGCGCGGGCCAGCAGTACGCGCTGGG	210	100			181	40	1717888	1717927	GGGCGTGTTCCAGCGTTTCCTGGGTGCGCTCGGGCAGGGG	190	100
182	40	1984177	1984216	GGGTATTGAAGGGCGCTGGGGTTACTTCGACCAGGCCGGG	180	80			182	33	1719830	1719862	GGGAGTTCGCCACACGGGTGTCATGGGTCAGGG	150	70
183	38	1988784	1988821	GGGCGCGGTGGGCGACCTGCATCGCCGGGGCATCGGGG	200	110			183	25	1728008	1728032	GGGTGGGTTGTTGGGTCATAGGGGG	150	10
184	26	1994078	1994103	GGGGGGGATAATGGGCGACGGCTGGG	160	30			184	36	1728165	1728200	GGGCAAATTTTCCGTAGGGAAGGGTTAAGAACAGGG	140	40
185	44	1997982	1998025	GGGTTCACATACTCTTTAGTGTAGGGGATGACGGCGGGACGGGG	190	70			185	40	1728414	1728453	GGGTCCCCAGCAGCACCGGGACGCTGAAGAACGGGTAGGG	170	110
186	31	2027008	2027038	GGGCGCCAGGGAAGGGTAATAATCGCGGGGG	160	50			186	37	1729624	1729660	GGGCCAGCTCGGGAAGGGTGTTGGCCTGAGCGCCGGG	190	90
187	43	2034313	2034355	GGGCGTTGCCGGTTTTTTTCGGGGCGGAACAACAGGGTCAGGG	190	80			187	42	1731656	1731697	GGGGACGCGGGAAGGTCACCTGTGGGACGAGAGCGGTAAGGG	220	70
188	38	2035141	2035178	GGGTCAGGGCGTCTTTATCCCGGGTCTGAGAGGCCGGG	170	90			188	34	1735834	1735867	GGGCCTGACGCTGGGCGTCGATCCGCTGGGCGGG	170	100
189	29	2038934	2038962	GGGCCAGGATCGGGTCAGGGCAGCGTGGG	160	60			189	45	1738925	1738969	GGGTCAGCCCTGGCTGGTGGGTTAAGGGCAGCAGTTTTCCCTGGG	190	100
190	41	2046286	2046326	GGGTTTTCCGGGTGAATATCCAGCCCGACGCGGGAGATGGG	170	90			190	29	1743389	1743417	GGGCGTCGTGGGTGGCCAGGGTGCCGGGG	180	60
191	38	2053291	2053328	GGGGAAGGGCGACCACGAGGGCGTACAGCAGCCTCGGG	180	100			191	39	1744478	1744516	GGGCGGACATTTTCTGCCGGGCGAAGGCGCGGGTCAGGG	190	90
192	45	2053492	2053536	GGGCGATGGGGGGAGTGACGTGCTTCCCGCGGGCCGCAGAGCGGG	250	110			192	32	1750583	1750614	GGGTGGGCTGGCGCACCGCCTACCGGGCCGGG	160	110
193	31	2053682	2053712	GGGGCCGCCGCCGGGCGCGTGGCGGGCAGGG	190	100			193	27	1779663	1779689	GGGCAGGGGAGTGCGAATGGGGGTGGG	180	20
194	31	2064780	2064810	GGGTTTATCCGGGGTATCGCCTGGGGCGGGG	160	60			194	37	1786380	1786416	GGGTGGGCGCCGACCGGGTTGAAGTAGCGCAGCAGGG	190	80
195	32	2066312	2066343	GGGTGCTGGGGATGGGGGTCGTGATGCCGGGG	200	40			195	42	1786491	1786532	GGGCTTTGCGGGGTGCCGGTCGGGAAGCTTTCTACATATGGG	180	80
196	45	2066359	2066403	GGGATCTCGTCGACGGGACCCACGACGCTCAACGGCTGGGAAGGG	190	130			196	37	1788883	1788919	GGGCCACGGCGGGGTCGAGGGTGATGCCGACCCAGGG	190	100
197	37	2069025	2069061	GGGCAGACCGAGCTTTTCACGCAGGGTGCCGGGCGGG	170	100			197	36	1805602	1805637	GGGGTTAAGGGCAGGAGATCTGCGGGCTTTCGCGGG	180	60
198	43	2070086	2070128	GGGGTTCAAGCCGGGCGTTGGCATAGTGGGTCAGGCCGCTGGG	210	90			198	38	1811847	1811884	GGGCCGGGGTAACGCGCCATGCCGCGCGGGCGCTGGGG	200	120
199	32	2070884	2070915	GGGGCCGGGTTCAACAGGGTGAAATCGGCGGG	160	60			199	43	1819295	1819337	GGGTCAGGCGGGTCAGCTGTTTGGGCGTGATGATGTACGGGGG	220	60
200	42	2080105	2080146	GGGGATCCCATCTGGGCGACGGAGGTGCTGGGCGGTATGGGG	220	80			200	45	1837957	1838001	GGGGCAGCCCGCATGGATGCGGGCTGAGGGCCGTGTTTTGCAGGG	220	100
201	45	2084384	2084428	GGGGTTGAATATTGTGGTGGGCCTCGCGGGCCTGCTCGATCTGGG	210	90			201	37	1849280	1849316	GGGACTGGGGCTAAGCGAAGGGCCTTGCCCGGTGGGG	190	80
202	36	2085429	2085464	GGGCGACGGGGGGGAGCATCGTGCTGCGGGCACGGG	210	80			202	42	1851146	1851187	GGGGGAAGTGCAGGGGCAGGGCTATATCGGCCAGGCGCTGGG	220	80
203	38	2094583	2094620	GGGGCGATGGCGGGTAGTCTATCGGGCAGGTCTTCGGG	190	70			203	35	1854325	1854359	GGGCAAGGTCAGGGACGCGGTGGCCAGGGTCAGGG	190	70
204	33	2095774	2095806	GGGATGGGGAGAGGGCGCTGGCGTTAACCCGGG	180	60			204	38	1861467	1861504	GGGTCAGCAGCGTCCGGGCCCGCGCGCTGGGCAGCGGG	190	130
205	25	2103086	2103110	GGGTGGGGCGGGGCAACCCTCCGGG	140	70			205	21	1899389	1899409	GGGAGAGGGTTAGGGTGAGGG	140	0
206	20	2109417	2109436	GGGGAGGGATCCGGGCAGGG	130	30			206	21	1899550	1899570	GGGAGAGGGTTAGGGTGAGGG	140	0
207	27	2121606	2121632	GGGCCTGGCGGGGCTGGGCATACCGGG	150	70			207	21	1899711	1899731	GGGAGAGGGTTAGGGTGAGGG	140	0
208	28	2123425	2123452	GGGCGGGCTGGCAGGGATCCACGAGGGG	160	60			208	41	1909166	1909206	GGGGGCAGGGCGTTAGCGGGATTTTACCTGTCGCTTACGGG	180	80
209	45	2144006	2144050	GGGTAAAGAGCTGGTGGGTCAGGAGCGCGCGCTGGGCGCTCTGGG	230	90			209	44	1910628	1910671	GGGGCCGCTGGTGGGCGCCGCCTGGGTGCACGTGCTGCCATGGG	220	130
210	43	2147267	2147309	GGGCGGACTGCTGTGTGATAACCGGGAAATCGCCGGGCCCGGG	190	110			210	36	1914054	1914089	GGGCAGCTGGCGGGGGAGAGGGCGCAGGAAGAGGGG	230	50
211	36	2152083	2152118	GGGGCGGCCCTCGGGGAGACCACGGGCCTGGCGGGG	200	110			211	36	1953993	1954028	GGGTCATTCCTGTTCGCCGGGCCTACCGGGGTCGGG	150	110
212	45	2168411	2168455	GGGTGAAGCGCCTGGAGGAGCGGGGCGTCATTCAGGGCTATGGGG	230	80			212	39	1954131	1954169	GGGGCGCCTCCGGGCTACGTTGGCTTCGATCAGGGCGGG	180	110
213	30	2218581	2218610	GGGTCTGCTGGGCGTCTCCAACGGGGCGGG	150	80			213	39	1956141	1956179	GGGCGCCTTCCGGGGAAGGGAAGGCGATAGAATGCCGGG	190	80
214	36	2234830	2234865	GGGGGGTGGGCCCCGTTATCAACGGCGGGCGCCGGG	190	100			214	28	1956879	1956906	GGGAGATATTCTCCAGGGCGGGGGAGGG	150	40
215	32	2238862	2238893	GGGAGGCCAGAGGGTTGCCGCAGGGCGCAGGG	180	70			215	40	1973108	1973147	GGGGAGTATGTTTGGCCTGTGGGTATTGATGGGGATCGGG	200	30
216	36	2249796	2249831	GGGTGTACGGGATCCCGGCGTGGGAGGCGGCGCGGG	210	80			216	38	1991854	1991891	GGGAAAACCGTCGCGCTGGTGGGGCGCTCAGGGTCGGG	190	90
217	37	2261740	2261776	GGGAGCGGGTGCGGCGGGTGGACAGCCCGGCGTTGGG	220	80			217	29	2021536	2021564	GGGCGCTGGAACGGGAAGGGTAACGCGGG	160	50
218	38	2262418	2262455	GGGCGCTGGGGTATGCCACCTGGCAGGGCGATGCCGGG	190	100			218	43	2030398	2030440	GGGCGCGAGGGGATCAGTGGTCTCGGGACATTATTGTCCGGGG	200	80
219	41	2264902	2264942	GGGCCTGCGTCGTAAAGGGTTTAATCCGCAGGGGACGCGGG	180	90			219	45	2072794	2072838	GGGCCGGCCTTACGGGTGATCATCGCCGCCGGGAAGTTCCACGGG	190	140
220	28	2265859	2265886	GGGTTGGGCAACGCGATAGCCGGGCGGG	150	60			220	30	2076572	2076601	GGGGCAGCCCGCAGGGATGCGGGCTGAGGG	170	70
221	20	2275988	2276007	GGGATGGGCGCGGGGGCGGG	150	30			221	40	2078569	2078608	GGGCAGGGGATTGCGTTACGTTCATGGTGGGACGTCCGGG	190	70
222	29	2281431	2281459	GGGACAGGGGCTGGGTCTGGTGCCGCGGG	170	60			222	39	2088663	2088701	GGGAGCGGGCGATAGGGCAACAGCTGTTTTCCAGACGGG	170	80
223	44	2283419	2283462	GGGTATCAGCGTGGTGAAAAGCTGGGATCACGCCGGGATGCGGG	200	80			223	45	2094489	2094533	GGGGCAGCCCGCATGGATGCGGGCTGAGGGCCGTGTTTTGCAGGG	220	100
224	43	2286403	2286445	GGGGCTGCTGGGGCTCGGCGTGCTGCTGGGCACCAGCAGCGGG	220	120			224	24	2099233	2099256	GGGATTCCGGGCGAGCGGGAAGGG	140	40
225	44	2286812	2286855	GGGGTGAAGTCAGGGATCGGCTTTTACCTCCAGTGGGCCCAGGG	180	100			225	42	2103537	2103578	GGGAAGTTCCACGGGCTGATACAGACCACCGGGCCCAGCGGG	160	130
226	39	2314389	2314427	GGGCGCTGCCGCTGGGCAAATGGCGCTGGGTGGCCGGGG	210	100			226	32	2104405	2104436	GGGTATGGGCGTTGTGGGTGGCGAACTGCGGG	180	40
227	43	2320311	2320353	GGGCTTTGTGGGCGGTTCGCCATTCTGGGTCAACCAGGCCGGG	180	110			227	28	2115299	2115326	GGGTGGGCAACGGGGCGCTACTATAGGG	140	50
228	40	2324786	2324825	GGGCGCTGCCGCATACCGGGCAGCGGCTGCGGGTGGGGGG	220	110			228	19	2117710	2117728	GGGCCCGGGGGGGCAAGGG	130	40
229	36	2325764	2325799	GGGCTCGGCGTGGGCCTACTACGAACTGGGCTGGGG	170	90			229	33	2123592	2123624	GGGCTGAGGGATAATCTTGCTCCCGGGGGCGGG	160	70
230	23	2326088	2326110	GGGCGGCCGGGTGCGGGCGCGGG	160	60			230	43	2130531	2130573	GGGCAGGGGCATGGCAATCAATATTACCCGGGCGTGCAGTGGG	180	90
231	35	2327913	2327947	GGGGCCGGGGCTGTTCGTGCTGGCGGGCGCGGGGG	220	80			231	35	2132000	2132034	GGGATCTGGGTGGCAATCAGGGCGTTGGCGTTGGG	180	50
232	26	2361420	2361445	GGGTCGGGCAGGGGAACTCCGGGGGG	160	50			232	26	2132560	2132585	GGGAAAAGGGATCAGTAGCGGGAGGG	140	20
233	43	2361818	2361860	GGGATGGCGTAGGCCGGGATCGCCGCCGGCAGCCGGGCGAGGG	230	120			233	42	2175620	2175661	GGGGAACATAGGGGTCAACCCCGGGATTGGCCTGCAGCAGGG	180	100
234	43	2367606	2367648	GGGGAAGCGCTGGGGATGCGCATCGTTCTGTGCCGGGGTGGGG	230	80			234	22	2188281	2188302	GGGCTGTAAGGGCTGGGGTGGG	140	20
235	28	2373736	2373763	GGGCCGGTAACGGGCTATCCGGGCTGGG	140	70			235	45	2196328	2196372	GGGATGGTCAAAGTCAGGGGTATCTGCAGGTCAGAGGGCACTGGG	200	70
236	36	2373861	2373896	GGGGAATATCGTCACGGAAGGGCTGAGGGATATGGG	170	40			236	35	2220954	2220988	GGGCTCACTGACGGAAAAGGAAGGGAAGGGAAGGG	170	40
237	41	2375106	2375146	GGGCGGGAAAATCTGTTTCCGTTTGCCGGGCGCACGTTGGG	170	90			237	45	2241134	2241178	GGGCCGACAATACTCGGGTAATAGCTTCTGGGAAGCCATGCTGGG	160	100
238	44	2375648	2375691	GGGCGGCAGGATATCCGGCGCAGGGCTTTTCAGAGGGAAGGGGG	220	80			238	37	2261778	2261814	GGGTGGGTGACTACCGAGATGGGCCGCCAGCCGTGGG	180	90
239	30	2380703	2380732	GGGAAAGATAAAGGGAAAGGGATAGCGGGG	150	10			239	34	2267845	2267878	GGGAAGGGGATGCGCGAGGGCGCTCGGCATAGGG	190	60
240	37	2381161	2381197	GGGTTGGCACCGCGGCCAGCAGGGCGCGGGTATAGGG	190	90			240	37	2271565	2271601	GGGACCGGCGTCGATCGGGGTGTTGGTGGGCGCCGGG	210	80
241	39	2386510	2386548	GGGCCACTTTTAGCGCCAGGGCGAAGCGGGTTTTTCGGG	160	90			241	45	2281622	2281666	GGGTTTCCAGGGACTGTTCCGCAGCGAGGGTTTGCGACACCCGGG	180	120
242	42	2391845	2391886	GGGCCTGGACGTCGAGCTGTTGGGTCCACAGGGCGAAATGGG	190	90			242	43	2290723	2290765	GGGGCTGGGAAATCCGCAGGGTACCCTTTCGGAGAAGAGGGGG	200	80
243	28	2397861	2397888	GGGCGTATGGCCGGGCTGAGGGCACGGG	160	60			243	35	2314076	2314110	GGGCATAGACGACGTGAAAGGGATAGGGGGCCGGG	180	50
244	41	2408634	2408674	GGGCAACGGCGATGGGCGTTACGCGTGGGAAGAGTGGGGGG	230	60			244	35	2317501	2317535	GGGGATATTTCCGGGCTGCAGGGCGCGCGCCCGGG	170	100
245	35	2408854	2408888	GGGAAGGGCTTCAGCGCCTGGGCGACCACAATGGG	150	90			245	39	2318384	2318422	GGGGCACTGCTGCGGCAGTGGGCGCTCAGCGGGGCGGGG	220	100
246	30	2421508	2421537	GGGAAACACGAAGGGCCGCTGGGCACCGGG	140	80			246	43	2329937	2329979	GGGTACGCCGGGGTCGCTTTCCCGCGCCGGGGTTTTAAAGGGG	190	110
247	36	2446526	2446561	GGGGACGCAGCGTGTCGAGGGTGGAAGCGGGAAGGG	210	50			247	45	2348268	2348312	GGGGCAGCCCGCATGGATGCGGGCTGAGGGCCGTGTTTTGCAGGG	220	100
248	42	2450821	2450862	GGGCCATGAAGGCGGCGGGGTTGTCGTGGAAGTGGGCGAGGG	240	60			248	44	2351177	2351220	GGGGCGCAACGCCGGCTATCAGGGGGTACTGTCCGTGGGGCGGG	220	110
249	35	2462963	2462997	GGGATGGGGGGCTTCCCGGAAGGCTGGGCGCCGGG	200	80			249	36	2355289	2355324	GGGCGGATCAGCGGCCGGAAAGGGTCGGGCGCTGGG	200	80
250	34	2466125	2466158	GGGGCGGGCGCTGGATCTGGGCTGTGGCAACGGG	190	70			250	22	2358733	2358754	GGGCGGGTCAGCGAGGGCAGGG	140	40
251	43	2478965	2479007	GGGGCTGGGGGGAACGCGAAGAGCAGGGGGTGAGGCGGTTGGG	270	50			251	45	2359182	2359226	GGGCAGGGCATGAGGATAAGGGTGACGAATACCGCGCAGATTGGG	200	70
252	31	2485545	2485575	GGGCTGCAGGCGGGTTGCGGGTGCTCCCGGG	170	80			252	39	2361197	2361235	GGGGAAGAGGTGGGCATCTGACAGAACCCCTGGGCCGGG	180	90
253	39	2492969	2493007	GGGAGTTCTGGGGATGCCGGGCTTCACCGCCTACATGGG	160	100			253	41	2362623	2362663	GGGTAGTCACGGCGGAGATCAGGGTAAAGGGCCAGAAAGGG	190	60
254	42	2496327	2496368	GGGTGACGGGCACCAGCAGCTCTCCGCGATGGGTCAGGCGGG	190	120			254	34	2364629	2364662	GGGGCGCCGGGTCGCGGCTGTGGGATCAGCAGGG	190	80
255	35	2502481	2502515	GGGAGCGGGGCGCGGGGTTCACGATGGCCTCCGGG	190	90			255	18	2372434	2372451	GGGCCGGGGCGGGGAGGG	140	30
256	33	2511503	2511535	GGGTGGTGGGCCTGGGGCCGAAAAAGGCGTGGG	190	50			256	40	2375046	2375085	GGGCGAAGCCTATGCGGTGGGCGCCAACTGGCTGGGCGGG	200	100
257	45	2518469	2518513	GGGGCGCCTTACATGGCGGGGGATTCTCCGGTGGTCGGGGTCGGG	240	100			257	28	2377696	2377723	GGGCCAGGAGACCAACGGGGCGGGTGGG	160	60
258	37	2518995	2519031	GGGCCAGCAGCGGGACGGTGAGGGTGCCGAGCAGGGG	210	80			258	45	2381652	2381696	GGGGCGGTCGGTTCGGCGCCTGGGGCGGTGGGTTTCGGCGTGGGG	270	90
259	33	2522474	2522506	GGGCTAAAAGGGAGGCCGCAGGCCGGGCAGGGG	180	70			259	19	2422988	2423006	GGGCTGGGGCGTGGGCGGG	140	30
260	26	2533689	2533714	GGGCGTCCGGGGTTCGGGTCTGCGGG	150	60			260	36	2424655	2424690	GGGCGGCGAAGGGGCCGCGCCTGCTGGGGATCCGGG	200	100
261	26	2548977	2549002	GGGCCTGGGCAATACGCTGGGATGGG	130	50			261	35	2426065	2426099	GGGACAGGGGGTAAAATCCTGGGTCAAAGCGCGGG	160	60
262	34	2562046	2562079	GGGAAGCGTGGGGCAAGCGCCTCTCCCGGGCGGG	170	100			262	40	2427664	2427703	GGGTCTCAATAATGATGGGCCGGGTGTGGATGGAAAAGGG	180	40
263	36	2565897	2565932	GGGATGGCAGGCCCGGCGCGGGCGCGACGGGCAGGG	210	100			263	25	2434056	2434080	GGGCCAGGGAGGGGAGCCAGGCGGG	160	50
264	45	2569744	2569788	GGGGGAATTCAAGCAGAACGGGACCCGCGTAAGGGATGTACAGGG	190	80			264	43	2442007	2442049	GGGTATAGGGGTGATGCGGCAGGGTGACCAGCTCTTCGCTGGG	200	80
265	45	2570500	2570544	GGGTGCCGAGGTAATGACCAGGGATCACCCGCTGCGGGTGCAGGG	200	110			265	40	2445101	2445140	GGGAATGGCTGAGCAAAGTAAGAGGGCATCCGGGATGGGG	190	50
266	37	2582159	2582195	GGGAGGCGTAAAACGCAGGGTCGCTTCCCGGGCCGGG	170	100			266	42	2458279	2458320	GGGTCAGATTTTCCAGCCCCAGGGCCTTCAGGCGGGCGCGGG	170	130
267	40	2590275	2590314	GGGTACGCCGCAGGGGCTGTACGTCTGGGGGCGGACCGGG	210	100			267	33	2459673	2459705	GGGGAGAAAGCAGAGGGACTGACGGGCAGAGGG	180	40
268	28	2603406	2603433	GGGCACAGGGCGTGGGCATTAGAGTGGG	150	40			268	27	2463188	2463214	GGGCGATTTGCTGGGCGGGTTTGCGGG	150	40
269	45	2605191	2605235	GGGCTAAATTTACCGGGAAATATGAACACCGGGATCTGCAGGGGG	160	80			269	40	2465562	2465601	GGGACCGGGGCTGTTCCTGGCCGGCCGGGTGCTGCAGGGG	210	110
270	39	2607939	2607977	GGGCTGGCGGTGGGCCTGTTGTGGGCCCCGTGCGCCGGG	210	110			270	35	2466459	2466493	GGGGATCTACAAGATGGGCAGCTCGCTGGGCGGGG	170	70
271	40	2614156	2614195	GGGCGGCCACCATGCGGGGAGGCAGCGCGGGATCGGAGGG	220	100			271	32	2476962	2476993	GGGTTTCAGGGTGCGCAGGGCGCAGGAGAGGG	180	50
272	40	2617952	2617991	GGGGATCGACGGGCCGTCCCACCTCAGCCTGTGGGTCGGG	170	130			272	43	2496994	2497036	GGGATAATGGTCTTCAGGGTGGAGAGCCGGGGCAGCGCCTGGG	210	80
273	30	2621301	2621330	GGGTCAGCGCCACCAGGGTGGGGAAATGGG	150	60			273	36	2499474	2499509	GGGCCTCGGGCAGGGCGGAGAGCTCCAGCGCCAGGG	180	110
274	45	2621497	2621541	GGGAAGGTCAGGGTTTTTCGGGTCATCCACGCCCCAGCTGCAGGG	190	120			274	44	2503169	2503212	GGGGTATTGCTCAGGAAGGGGCGGTTGCGCGGGCCGTTATTGGG	220	70
275	21	2625618	2625638	GGGAGAGGGCCAGGGTGAGGG	140	20			275	44	2512762	2512805	GGGCAGAGAGCTGCCGATTACTGGGATAGAGCAGGGAGAGCGGG	210	70
276	34	2640028	2640061	GGGCCACTGGGTGGGGAGGTCGGTGACCTCTGGG	180	70			276	40	2524378	2524417	GGGTTCCCCGCCGGGCTACGTCGGCTACGGCCAGGGCGGG	180	140
277	45	2658870	2658914	GGGCGGCGGCAGGGTTGAGGGTATGGAATGGCTGTTTGCCAGGGG	240	60			277	41	2526283	2526323	GGGTGAATATGCTGTTTGACCGGGCGCGCTGGGAAACCGGG	180	80
278	40	2659527	2659566	GGGTACCGGCGAGGGCGGGCTGGCGAAAGCGGCTGCCGGG	220	100			278	40	2529694	2529733	GGGTATGACGGTGCGCGTTGACTGGGAAACCGGGGTGGGG	210	60
279	43	2662252	2662294	GGGGCGGCGATCCGCAGCGGGCGCCCGGGAATGCTCAGCCGGG	210	140			279	44	2530539	2530582	GGGTCTGGTGGGGGCAGTTAAGGGTGAGGATCGGATTAACTGGG	220	40
280	30	2668556	2668585	GGGCTGGCGGGGCTGGGGATGCTGCAGGGG	190	50			280	39	2538789	2538827	GGGTTCGGGCGCTGGTCAGGGATCCTTTCTCCGCCGGGG	170	110
281	40	2669428	2669467	GGGCCTACGCAGGGAGCGGGTTGGCTGCGCAATGACCGGG	190	100			281	43	2549178	2549220	GGGCAATGCTCCGCGGGCGCTGCTGCGGGTTAACCGCCGGGGG	200	130
282	37	2672985	2673021	GGGTGCTGTATGGCGTGGCGATGGGCGGGATCTGGGG	210	50			282	41	2552744	2552784	GGGGGAGCAGGGCGTTTCGACCCTGGCGGGTCATCGCCGGG	200	110
283	27	2685455	2685481	GGGACGTCTGGGGTACTGGGCGGTGGG	160	40			283	41	2568119	2568159	GGGCAGGGATTTGAGGCGGGCGGCCACGGCGTGCTGAAGGG	220	80
284	43	2685511	2685553	GGGCGCTGCGCCTGGGCAACCGTCTGCTGGGCAATGCCGAGGG	190	130			284	39	2573100	2573138	GGGCTGACCCGGGCAGGCGCGGGGGTTAGTCCACCAGGG	190	110
285	39	2686545	2686583	GGGCAAGCCCGGGAAGGGATCATCGATATCACGCCGGGG	160	100			285	41	2579358	2579398	GGGGTGCTGGGAATGTGGGATGCCGCGGCCAATGCGCCGGG	210	90
286	39	2689353	2689391	GGGTGACGGGCTTTATTTGCGAAGCCGCCGGGCTGGGGG	190	80			286	36	2582935	2582970	GGGCGCGACGGGTCTTCTCCGCCCGCTGGGTGGGGG	180	110
287	44	2700920	2700963	GGGGCAGCGCGTGGGACGTGTCGAAAGTGACGGGATCCTGAGGG	220	80			287	43	2583603	2583645	GGGACAGTGGGCGCTGGCGATGGGCGCCCGCTCGGTGAGCGGG	230	110
288	40	2719694	2719733	GGGCGAAACGCTGGGCATTGTGGGCGAATCCGGTAGCGGG	190	80			288	38	2601173	2601210	GGGGAAACGGGCGAGGGGAAAAAAACACTCCCACCGGG	150	90
289	30	2740215	2740244	GGGCGGGGCTGTTCCCGTGGGCAGAATGGG	160	60			289	36	2607023	2607058	GGGTTTTCTCCCTCTCCCTGGGGGAGAGGGCCGGGG	160	100
290	26	2763904	2763929	GGGACAGGGGCTGGGTGATGCCGGGG	160	40			290	23	2609186	2609208	GGGCGAGGGCAAGGGTGACCGGG	140	40
291	42	2772315	2772356	GGGCAGAGCTGCAGCGGGAAATGCTGGATTTCTGGGGACGGG	200	70			291	35	2622993	2623027	GGGCGGCGGGTTCCCGCGTCTGGGACCAGCAGGGG	180	100
292	45	2803367	2803411	GGGAAAGGGTCACCAGCGCCTCGCGGGTCGCCTCCGGCAGATGGG	190	140			292	39	2629097	2629135	GGGGGCGCCATCGGCACCGGGCTGTTTATGGGGGCGGGG	210	90
293	39	2805406	2805444	GGGCTTCTATCCCGTGCCGGGCGGCGTTATTCGGGCGGG	170	110			293	25	2632920	2632944	GGGGTTCGCGGGCGGCGGGGCGGGG	180	50
294	36	2816068	2816103	GGGATGGCCGGGCGGGATACAAACAGCAGCGCCGGG	170	90			294	39	2634380	2634418	GGGGGCGCGGGTGGCGCTGGGCGGCCAGCCGCTGGAGGG	240	100
295	41	2821825	2821865	GGGCATCGGTAAAGGGGATCAGCAGCGCCTGGGTTTCCGGG	180	90			295	43	2644535	2644577	GGGGGTCGACGGGGTGATCATCGCCGGGTCGATCGATCGCGGG	210	100
296	23	2830660	2830682	GGGCGGGTTTATCTGGGACTGGG	120	30			296	41	2655384	2655424	GGGGAGTGCGCCATAAGACGGGCCCCTCGCAGGGCCGCGGG	190	130
297	30	2832440	2832469	GGGGCGCTGGCGGGCGGGATCTATCTGGGG	170	60			297	42	2680117	2680158	GGGAGTTGGCGCCGGGGAGGAACGGGTAGGCGGCGGACAGGG	250	70
298	42	2957901	2957942	GGGTAAAGAGGGCGGCGCGCTGATGGGCGGTATCTCCCCGGG	200	100			298	39	2706305	2706343	GGGTACCGACGGGGGCCATGCTGGCGCGGATGGGCGGGG	220	90
299	41	2966585	2966625	GGGAATATCGCGGGCCACGCGCTGGGCCATTTCGTCACGGG	160	120			299	44	2711275	2711318	GGGTCGAGCGTTGCGCACAGGGGAAGGGAAAGACACATGGCGGG	210	80
300	35	2970870	2970904	GGGTCAACGTCGGGGTGATGCAGGCGGGCACCGGG	180	80			300	44	2732210	2732253	GGGCTGAGTGCGTAGGGTCATTTCGGGCTGACACGATAACCGGG	180	90
301	34	2989986	2990019	GGGCTTCGCACTGGGTTGGGTTAACCTTGCCGGG	140	80			301	36	2760460	2760495	GGGCGGAAAGGGCACGCTCTATTTTGCCGGGCAGGG	160	80
302	38	3003783	3003820	GGGCGGTGGAGGGCCAGGTTCACTACTGGTGGGTTGGG	200	60			302	35	2777160	2777194	GGGCAAAACGGACGGTGGGGGGGGCGCGGTCCGGG	210	70
303	43	3024345	3024387	GGGGGGCATACGCGTGTTGCCTGGGTGCAGGGTGAGTTAGGGG	230	60			303	45	2785173	2785217	GGGAGAGCGGCTGGCGGGTGTCACGCACCCAGGGCACGCCGGGGG	230	130
304	39	3026050	3026088	GGGCCTGACGGCCGGGCACCAGGGCAATGACTGCCAGGG	170	120			304	35	2794088	2794122	GGGCAAAACGGACGGTGGGGGGGGCGCGGTCCGGG	210	70
305	22	3034109	3034130	GGGCATCAAGGGATGGGATGGG	120	20			305	45	2802101	2802145	GGGAGAGCGGCTGGCGGGTGTCACGCACCCAGGGCACGCCGGGGG	230	130
306	31	3035188	3035218	GGGCCACATCCGGGGCGGGAAGATTATCGGG	140	70			306	33	2810064	2810096	GGGCGCCGGCAGCGCCAGCGGGGCGGGCAGGGG	200	100
307	41	3048386	3048426	GGGTTAAGAGGGCATTGTTCAGCGCGTTGCGGGCCTGCGGG	190	80			307	34	2813784	2813817	GGGGCTCCATCCGGGAGACGACGGGAGGCAAGGG	170	80
308	42	3058171	3058212	GGGGGAACAGCGGGGAATCCAGCGGGTCGCCGTCCCGCAGGG	200	120			308	41	2815257	2815297	GGGCGTGGGCGGCAACGAGGGCGGCGCACAGCGCCTCGGGG	220	120
309	44	3060156	3060199	GGGGACGCCATAGGCGGGCGCATCGCGAGGGTCGAGCGCCCGGG	220	130			309	43	2818458	2818500	GGGTGGGTCTGCATATGTGGGCGCAGGCGGTGACCAAAGCGGG	210	80
310	33	3061580	3061612	GGGCAGAAATTCGCGGGCGGAGGGCTCTTCGGG	160	70			310	35	2820597	2820631	GGGGCTATGCGGGTATGCTGTCGCTGGGGCACGGG	180	70
311	45	3064471	3064515	GGGCAGAGCGAAGCCGCACGGGCCCTGGGGTTGCGCTACGCCGGG	210	140			311	40	2835270	2835309	GGGCGGCATACCCGGGACGGGCGCTGCTATGTGCATGGGG	190	100
312	42	3068827	3068868	GGGGGCGGCTATCGCCGTTGGGTCGGTGTGTACCGGGCCGGG	220	100			312	36	2839969	2840004	GGGTAGCGCTGATTAAAGTGGGCCAGGGTGGTGGGG	190	40
313	45	3078133	3078177	GGGCCGGCAATGGGCTGAAAAACGTCTGGGGCGATGTTCCCCGGG	190	110			313	44	2841406	2841449	GGGGCAACTCTGCTGCTGGGCGCGGAAAAAATCGAAGGGGCGGG	200	90
314	31	3108367	3108397	GGGACGGGTGGGCGTTCCTGAGGATATTGGG	160	40			314	43	2854857	2854899	GGGCCATCATCACGGGGCGCCGTTGCTGTATGCCGGGGTGGGG	200	110
315	38	3110717	3110754	GGGTCATTCACTTCCGGGAACGGGGTGCCCACGCCGGG	150	120			315	38	2856095	2856132	GGGTCGGTTGGGTGATAAGGGTGATATCTACCTGCGGG	170	50
316	39	3111795	3111833	GGGTGAGGGTAATGAAGGGATGGTGATGTCACCCCGGGG	190	50			316	43	2857069	2857111	GGGGATCGACGTAGTGGTCGCTCAGGGCTATGAGGCGGGCGGG	220	80
317	39	3112393	3112431	GGGTGAGGGTAATGAAGGGATGGTGATGTCACCCCGGGG	190	50			317	45	2857216	2857260	GGGCATCATGGACGGGGCGGGGATCACCAGCGTAATGCAGTTGGG	220	90
318	40	3153158	3153197	GGGCGGGCCACCAGACCGCGGGCAATAGCCACCCGCTGGG	160	150			318	20	2857539	2857558	GGGCCGGGCAGGGTGTGGGG	140	30
319	40	3155029	3155068	GGGGCGGGCAAAATTTGCGCGGGCATCCATCCCTCGCGGG	160	120			319	41	2860954	2860994	GGGGTAATAAGTTATGGGTTGATTCAGGTTCAGGGTTCGGG	170	30
320	21	3194777	3194797	GGGCTAAGGGAGGCGGGAGGG	140	20			320	34	2862080	2862113	GGGCGGTGGCCGGAGGGCGACATCCGGGGTGGGG	210	70
321	33	3195044	3195076	GGGTGCGGGAGGCTTTTCGGGTGCATAGCCGGG	170	60			321	39	2862585	2862623	GGGCTTCCCGCCACAGGGGGAGCAGGGACTGGACGTGGG	190	100
322	43	3205509	3205551	GGGAGTCGCTTATGTTCTTCAGGGCGAGTGGGATCTGGCCGGG	190	80			322	40	2869801	2869840	GGGTATGGGGCGTTGGCGCCGGGATGATCTGCATGCAGGG	200	70
323	44	3229392	3229435	GGGCTGTTACTCGGCGTGCAGGGTAAATGGAGCGGGTATCAGGG	200	70			323	30	2869878	2869907	GGGATGTGGGTAAAAGCGCAGGGCGGCGGG	170	40
324	40	3231490	3231529	GGGTAATCCGGCACGGGCGATCTCTTCCCGGGCGGCCGGG	170	130			324	45	2871616	2871660	GGGCGTGGTTTGCCCGCGCCGGGCGGGAGAGCGTCTTTACCCGGG	210	130
325	38	3247767	3247804	GGGCTACTGGGTCGCCGACGCCAAACTGGGCTATCGGG	150	110			325	44	2872568	2872611	GGGACGGGATAGCGTAGGGGCGGTGACTCTGCTACCGCCGGGGG	220	100
326	25	3248069	3248093	GGGTCGACGGGCGGGTTACGGTGGG	150	40			326	33	2882383	2882415	GGGAGCTGGGGGGATGAAAGCCGGGCTGCAGGG	190	50
327	37	3256029	3256065	GGGACAGGGAATGACGCTGGGCCTGGCGCAGGCCGGG	190	90			327	37	2883789	2883825	GGGATGTCATGGGCATTTTGTGTCGTGACCGGGGGGG	180	50
328	26	3258694	3258719	GGGCGTCGCCGGGGTGGGCGGCGGGG	180	60			328	29	2887319	2887347	GGGATACCGGACGGGGCTGGTGGGGGGGG	190	40
329	32	3274519	3274550	GGGCGCTGAGGGTCAGGGTGTCGCCATCCGGG	160	80			329	34	2889773	2889806	GGGCGCGGGCAATCAGCAGGGTGGTGATATCGGG	170	60
330	22	3292690	3292711	GGGAGAGGGCCAGGGTGAGGGG	150	20			330	24	2895507	2895530	GGGAAAACCGAAGGGTGGGGAGGG	140	20
331	35	3313780	3313814	GGGGTTTCCGGGCTGGTGGGTAACGTTATCGCGGG	170	60			331	30	2900056	2900085	GGGTTACCGACCGCGGGCGGATTGGGTGGG	160	60
332	45	3333040	3333084	GGGCACCAGGCGCTGGGCGGCGCGATAGAAAACTGGGCGCGCGGG	220	120			332	34	2903787	2903820	GGGTAGTGCACCGCGGGGATCTCGTCGGGCAGGG	170	80
333	32	3345836	3345867	GGGGCGCATCCGGGCGGGACATCAGTTCCGGG	150	90			333	31	2913499	2913529	GGGCAGGGGCAAATAATCTGAAAGGGATGGG	140	30
334	44	3355768	3355811	GGGCGCCGGGGGTGGCGCGGTTACTGTGGGAAAGCTGTCCCGGG	230	100			334	40	2931480	2931519	GGGCGAAGTGCTGGGCTTAGTGGGCGATAACGGTGCGGGG	210	60
335	42	3360595	3360636	GGGCATCATTCGTGGGTACAGGGACACTATCATGAAATTGGG	140	70			335	43	2957385	2957427	GGGGGTCGGGTTCCAGCCATTGCAGGGATTGTTGAGCTGCGGG	200	80
336	42	3429038	3429079	GGGGCTGATGTACCATACGCTGGGCCAGCGTAAAGGGCTGGG	180	90			336	39	2960712	2960750	GGGCTTTGCCCAGCGCGGGGTTATCTTTCAGGGTCTGGG	160	90
337	29	3446243	3446271	GGGCGGGTATCGCCCGGCAGCGGGCCGGG	160	90			337	35	2970748	2970782	GGGACGTATCTCGCCGGGGGATCTGGGTTTGTGGG	170	60
338	41	3466377	3466417	GGGTTTTTTGTTGGCAAGGGTCAAACAGGGGTACAACAGGG	160	50			338	40	2974391	2974430	GGGCGGTCTGCGCGGGATGCGGCTGGGCATGCTGGAGGGG	230	80
339	34	3476068	3476101	GGGACAATCAGAATGTGGGTGGGTGCCTGCGGGG	170	50			339	34	3034546	3034579	GGGCGTCCACTGCGCGGGTAAAACGGGTGATGGG	160	70
340	31	3482060	3482090	GGGTTGCGCCCCAGGGGCACCGGGCTCTGGG	150	100			340	38	3034717	3034754	GGGTAATATGGGCCTGAATATGCTGCCGCGGGCCGGGG	170	80
341	43	3496206	3496248	GGGAAAAATGGTGGGCACGGTGATGACCGGGCTGCTGCTGGGG	210	70			341	38	3034801	3034838	GGGAGCGGGCTGCGTCCCGGGCGCGCCAGCTGTCCGGG	190	130
342	23	3501718	3501740	GGGGCTGGGACGGGTGCTGCGGG	150	40			342	45	3043794	3043838	GGGTGCTGTTCACGACAGGGAGTTAATGGCCGGGGGCATCCGGGG	210	90
343	38	3529175	3529212	GGGCCGTAGAAGGGCTGTTTTTCCTGACGGGCGTCGGG	170	80			343	42	3051587	3051628	GGGCTGCTGGCCGACGGGATTTTCCACACCGGGCAGGCGGGG	190	120
344	42	3537836	3537877	GGGCGTTATTCAACTGTTGCCGGGCCGCGGGGAGACCGTGGG	190	100			344	31	3060424	3060454	GGGCAGCGCAGGGAGAGATATCGGGAAAGGG	160	40
345	44	3558518	3558561	GGGCTGCAACACGTTTTGGGTAAACTCGCTACATGGGCAAGGGG	160	90			345	38	3088253	3088290	GGGGGCAGCGGGTGGGGCTGGAAGTCATTGCGGCGGGG	230	60
346	44	3618329	3618372	GGGAATATAAAACAACCAGGGCCGGAAATAAAGCCCTGGGTGGG	150	80			346	45	3091931	3091975	GGGCTGGAGACCACCTTCGGGTGCAGCGGGTTGGTGCCAAGCGGG	220	110
347	45	3645727	3645771	GGGAGTGGGCAAAGCGATCGCGATCCCAGGGTATGGTGGCACGGG	210	90			347	44	3096855	3096898	GGGGCCGCTGAGGGTCAGGCGATCGCCGGGCCGCGCCTGCTGGG	220	140
348	37	3705923	3705959	GGGATCAGGGCCGCTATCTGTTCCGGGTGGAAGGGGG	180	70			348	39	3098470	3098508	GGGCATACACCGGGCGCACTTCCGGGTTCAGCGCCCGGG	150	140
349	38	3719901	3719938	GGGGTCAGCGCTTTGGGGGCTTTCGCCTGTGGGCGGGG	200	80			349	44	3104502	3104545	GGGGTTCTATGCACTATTTACAGCGGGATGCACGACGGGAAGGG	170	80
350	22	3803001	3803022	GGGAGAGGGACAGGGTGAGGGG	150	10			350	38	3152941	3152978	GGGCAACCTGGCGATGGGCGTCCGCCAGGGGGCGGGGG	210	100
351	39	3808932	3808970	GGGTGGTCGCGCTCGGCGGCGGGCATGGTCTGGGCCGGG	220	100			351	41	3171633	3171673	GGGAATTGGGTCGGCCTTCTGGGGCGTGGTGCTTGGTGGGG	220	60
352	39	3835752	3835790	GGGCGAAATGACATTCGCGGTTCGGGTGGGAGTTAAGGG	180	50			352	35	3183309	3183343	GGGTTCAATACCACACTCGGGCATCAGGGCCTGGG	120	100
353	42	3970785	3970826	GGGAGCCCGGGGCCGACTGGGTCCGTCAGCCGCCGCCCTGGG	190	160			353	25	3194048	3194072	GGGCGGGCAGATGGGCTGACCAGGG	140	50
354	34	3983022	3983055	GGGATGGGATCGGATGCCGGGGTAGTGGACTGGG	190	40			354	33	3243675	3243707	GGGACAAGCAGGGCTTTATGTCAGGGGGTTGGG	160	40
355	40	3988017	3988056	GGGACTCTCCGCCCTGCGTCTGCGGGCGGGAAAGCAAGGG	170	120			355	44	3246601	3246644	GGGGCCGATCTCATTCTGGAGCTGGGCGGTCCGGGCACCCTGGG	190	130
356	37	4003742	4003778	GGGATGGTTGGCGGGCTGGGGGAACGTTACACCCGGG	190	70			356	40	3254118	3254157	GGGTCAGCGTGCTTGAGGGCGGGCGCATTGTCGAACAGGG	190	80
357	42	4011278	4011319	GGGCACATCGGGCAGCCCTGGGTATGGATGATCCGCTCCGGG	170	120			357	40	3277288	3277327	GGGAATGTGCGGGTCGTGTATTACCGGGGTCCTCGACGGG	180	80
358	31	4056636	4056666	GGGGAGCTCTCCGGCGGGATGGGCCAGCGGG	170	80			358	30	3287810	3287839	GGGGTGGGGATAAGGGGCGCAGCAGCAGGG	180	40
359	36	4057209	4057244	GGGCCAGGGCATCGAGCCGGGCGCCCGCTTTCAGGG	160	120			359	40	3307177	3307216	GGGCAACGATGAAAGGTGCCAGGGTTATCGGGACAACGGG	170	70
360	21	4057895	4057915	GGGAGAGGGCCGGGGTGAGGG	150	20			360	45	3311642	3311686	GGGGCAGCCCGCATGGATGCGGGCTGAGGGCCGTGTTTTGCAGGG	220	100
361	45	4071029	4071073	GGGTCCATGGAGGGCATCGAGCTTAACAGCGCCCGGGTATAGGGG	190	100			361	37	3331489	3331525	GGGGCGGGCGAACGTCGGCGTGGGGCCGGTCCGCGGG	220	100
362	36	4082251	4082286	GGGCCAGGGCCGCGCGGGGCTGCGCGTCGTCGAGGG	200	110			362	42	3342329	3342370	GGGATGGGATGCGAGACTTCCGGGCTAGCAGGCCTTGCAGGG	190	90
363	21	4089525	4089545	GGGAGAGGGCCGGGGTGAGGG	150	20			363	37	3373728	3373764	GGGGCGGGACAGCACGCTGGGGCTGATTCTGTCCGGG	180	90
364	42	4147045	4147086	GGGGATAATGCAGGGAGGACCTCCCGGCGCAGGCCGGGAGGG	210	100			364	36	3376187	3376222	GGGCGTGCGCCACCTCGGGCCGGGTATCGTACAGGG	160	110
365	25	4203426	4203450	GGGCGGGTCGGTGGGAAAGTCGGGG	160	30			365	41	3384006	3384046	GGGCGTCCAGGTCGGGTTGGGGATCTTCTGCCCGATGCGGG	190	100
366	41	4227551	4227591	GGGTGTCGGGTCGCCGAACGAGCGAGAGCGGGCCTACTGGG	200	100			366	31	3395544	3395574	GGGCGCCCAGGGCGACGATGGGCTCGCCGGG	160	100
367	39	4229936	4229974	GGGTATTAAGGGATCAGATAGGGAAGCACTCCCGGTGGG	160	60			367	37	3403371	3403407	GGGCGCCCACTACGGGGCGCTCGCCACCGCGGGGGGG	180	140
368	40	4262907	4262946	GGGGTAAAAAACCGTTGAGTGGGAGATGGGGACTGCGGGG	200	40			368	42	3473381	3473422	GGGGATGGTGCTGGGGGAACGGGTCAGCGCCGTGAAATGGGG	230	60
369	32	4300210	4300241	GGGAGATATCAGGAGGGCGAAATGGGTGGGGG	180	20			369	34	3493633	3493666	GGGCGCGGGTCAGCGCATCCAGGGCGCCGAAGGG	170	100
370	43	4345356	4345398	GGGTGGTCTGGGATCCACGGGTGAATCTGTTAACCAGCCAGGG	170	90			370	36	3498352	3498387	GGGTGGGCAGGATGCTGTAGCGGGACAGAAACGGGG	190	50
371	37	4368218	4368254	GGGATTCATCAGCTCCTTCGTGGGCGGGCTGGTCGGG	160	90			371	32	3544504	3544535	GGGGACGGGAAAGATGGGCCTGCGAGGCTGGG	180	50
372	23	4386937	4386959	GGGAGAGGGCCGGGGTGAGGGGG	170	20			372	38	3550435	3550472	GGGATGGGCTGGCTCGTCAGGGGTATTGAACCCGAGGG	180	70
373	45	4438397	4438441	GGGGCAGCCCGCATGGATGCGGGCTGAGGGCCGTGTTTTGCAGGG	220	100			373	42	3561366	3561407	GGGCAGTGCGCGCCGGGTGGGCGATATCGCAGCCGTAGCGGG	210	110
374	43	4484060	4484102	GGGAGGGCTGGTTGCGGATAACCCGCAGGGGAGTGAACACGGG	210	80			374	30	3569092	3569121	GGGCGGGCTGGGGCAGCTGCTGCTGGCGGG	180	70
375	27	4524062	4524088	GGGTGAAGGGATGGGTGTTCTCCAGGG	140	30			375	34	3638978	3639011	GGGGGTCTCCGGGCTGGATGCGCTGGTGGGCGGG	200	70
376	24	4558264	4558287	GGGGCGACTGGGGCGGGCCGGGGG	170	50			376	41	3640031	3640071	GGGGGCCAGCGCCAGCGAATGGGTTAATGGCGGGATCCGGG	200	90
377	27	4609667	4609693	GGGTCGGGCGTACCGGGCGTGCCTGGG	150	70			377	41	3652836	3652876	GGGCGGCCGCGCCGGCGCCGGGCGGGTGATCGTCGAGGGGG	240	120
378	45	4623363	4623407	GGGTCAGGCCGGTGCGCGGGTCAAAGCGGGCAACCCGCTCCTGGG	200	140			378	34	3663796	3663829	GGGGCTGGGCGACCAGGGGATTGGTGGCATGGGG	200	50
379	41	4630872	4630912	GGGTAAAAATCGGGCAATACTTGCCCGGGCTTTTCTCAGGG	130	90			379	36	3680043	3680078	GGGCAGGGGCCTGGTACGGGCAATCATCATATTGGG	150	70
380	45	4638323	4638367	GGGCACTCTCGTCTTCCCGGGTAACCTGGGGATGTTTGAATGGGG	170	100			380	42	3697817	3697858	GGGGCTGGGGATCACGCTCGGGGCGATTGGCATTCGCCTGGG	200	100
381	34	4647371	4647404	GGGAAGGAGATACCGATTGGGAAACGGGTATGGG	160	30			381	28	3700291	3700318	GGGCCGTTACGGGCAGTGGGTTACCGGG	140	60
382	21	4725625	4725645	GGGAGAGGGTCGGGGTGAGGG	150	10			382	33	3737988	3738020	GGGCTTCTCGCGGGTAGTGTGGGTTATGCCGGG	160	60
383	41	4745111	4745151	GGGGATTTACGCCCTGGATACGGGCTGCTGCTGGGGCGGGG	200	90			383	42	3772845	3772886	GGGTTGCCCGCCGGGGTGTTAAACGTTGTTACCGGGCTGGGG	190	90
384	34	4772941	4772974	GGGCGACGTGGGTGCCACCGCAGGGATAAGCGGG	170	80			384	40	3785076	3785115	GGGGGTATCGGATTATTCATGGGTCGGGATGCTTACCGGG	170	60
385	21	4821855	4821875	GGGAGAGGGCCGGGGTGAGGG	150	20			385	37	3808346	3808382	GGGATTAACGTCCGGGCTTTTGCTCAGGGTGATCGGG	150	70
386	21	4821937	4821957	GGGAGAGGGTTGGGGTGAGGG	150	0			386	32	3833980	3834011	GGGCTACCGGGTGACGGCGGTATCGGGCCGGG	170	80
387	36	4821998	4822033	GGGTTTGCTCCCTCTCCCACCGGGAGAGGGTTGGGG	150	100			387	37	3851309	3851345	GGGCCGTTCAGGGGTTTGCCGTCGGCGGGGAATGGGG	200	70
388	38	4852516	4852553	GGGATCGGCAAATACATTCTGCCGGGCGTCGGGGTGGG	170	80			388	29	3852539	3852567	GGGGGCGGGCTGGTGCCTCAGGGGCCGGG	180	70
389	33	4857065	4857097	GGGCTATCGGGCTTTGCGGGTCGGAGGTCAGGG	170	60			389	39	3855280	3855318	GGGGGATAGCGTGGGCAATATCGTCCAGAGGGCACAGGG	180	70
390	43	4910654	4910696	GGGGATCCAGGGGGGCATTCGGCGGGCCGCTGATATTCTGGGG	210	90			390	29	3875824	3875852	GGGACAAAAGTGACAGCGGGGGGGTTGGG	160	30
391	37	4925565	4925601	GGGCCTACGGGTAACAGATAACCGGGTGATCGCTGGG	150	80			391	37	3890247	3890283	GGGAGGATCTGGGACTCGATTCGCGGGCGGAACTGGG	180	70
392	45	4974775	4974819	GGGTTTGTGGCGTGGCACCGGCGGGAGGTGTTCAGGGGGTGAGGG	260	60			392	45	3890889	3890933	GGGGCAGCCCGCATGGATGCGGGCTGAGGGCCGTGTTTTGCAGGG	220	100
393	39	4999916	4999954	GGGGGCTGGTGACTGGAATGACGGGATGAACCGGGTGGG	210	50			393	39	3915082	3915120	GGGCCACCTGGTACGGGGTGTGGGCGCTGTCGGTGAGGG	210	80
394	45	5012528	5012572	GGGCGAGATGCTTTGTACCTGGGCCCGGGATCATGGCATTACGGG	190	100			394	40	3915285	3915324	GGGTCGTCGCCGTGGCGGGTGGCCTGGAGGGCCGCCAGGG	220	110
395	30	5139254	5139283	GGGCGCGGGCAGGGCGTGCTGCAGCAGGGG	180	70			395	40	3923997	3924036	GGGTCGTCGCCGTGGCGGGTGGCCTGGAGGGCCGCCAGGG	220	110
396	34	5166805	5166838	GGGTATTCGGGCGAAAACCGGGATAGCGTGAGGG	160	50			396	45	3962719	3962763	GGGCCGAAAACAGCTGGCTCGGGGCGTGGGCCAACCAGCAGCGGG	200	130
397	43	5211372	5211414	GGGCAGTCAGGCAGGGCAGCGACTGCGTATCAAGGGCAAAGGG	190	90			397	40	3969797	3969836	GGGACACGGCATGAAGCCGGGTCCGATGGAGGGTCAGGGG	200	80
398	41	5235988	5236028	GGGCGCATGGGGCGTATCCCGCACGGAAGCCGGGCGCTGGG	200	120			398	45	3984038	3984082	GGGTACGTTCGCCGGAGAGATAGGGCAGGAAGAACGGGGCGTGGG	230	70
399	28	5256648	5256675	GGGAGCTGGGGATGATTTGGCGGGAGGG	170	20			399	28	4004997	4005024	GGGTCACCGGGTCGAGGGCGCCGAAGGG	150	70
400	36	5270120	5270155	GGGCCGGGCGCATGCGTGGGGAAGCATTCAGCCGGG	180	90			400	32	4064385	4064416	GGGATGCCGGGTGCCGGCGACGGCGGGATGGG	190	70
401	36	5279514	5279549	GGGAATGGAAGGGGGACAGGGGATATTACAGAAGGG	180	20			401	38	4064442	4064479	GGGAACATCAGCGAGGGGCACTATCGCGGTGGGCGGGG	190	80
402	35	5308685	5308719	GGGTGGGGCGTAGACCTGGGGAGGATGGAAAGGGG	210	30			402	27	4067306	4067332	GGGCCTGGTGGGCGAATCGGGATCGGG	150	50
403	40	5326598	5326637	GGGGATCCGTCCTCAGGGACGCACTCTGATCCTGGGCGGG	160	120			403	39	4101056	4101094	GGGTGGGCAGTTGACCATCAAAGCGCGGGAGTCGCTGGG	180	80
404	38	5334060	5334097	GGGTTTCGTCCGCCAGGTGGGCGAGCTGGGCCACTGGG	180	100			404	31	4204162	4204192	GGGCTGGGTCGGGCCTATTCCGGTGAAGGGG	160	60
405	23	5537590	5537612	GGGGAGAGGGTTAGGGTGAGGGG	160	0			405	39	4206728	4206766	GGGATTTTTCACGTCAAACTGGAGGGGATCCCGGGCGGG	160	80
406	23	5539648	5539670	GGGGAGAGGGTTAGGGTGAGGGG	160	0			406	40	4214594	4214633	GGGATCCTGTTTGGTCCGTGGGTAGGGGCAATTGTCGGGG	190	60
407	22	5543238	5543259	GGGAGAAGGGCGGGGTGAGGGG	160	10			407	42	4216802	4216843	GGGAAGTCCCGCCATCCGGGCTACGACGGTAGCCCGGGAGGG	180	130
408	43	5553681	5553723	GGGAAACAGCACCGGGCAATCGAGAGCGGGCTTTGCATCCGGG	170	110			408	34	4218861	4218894	GGGCATCGGCGGGCTGCTGCTGGGGATCCTGGGG	180	80
409	33	5574170	5574202	GGGCGACGCTGCTGGGTCAGTGGGCCGATCGGG	170	80			409	31	4234534	4234564	GGGCAGTGGGTCGGGAAGACAACATCCCGGG	140	70
410	43	5575831	5575873	GGGATATGCACATACAGCGACAGGGGACGCTGTGGGTAACGGG	180	80			410	45	4236405	4236449	GGGCTGCTGCACAACGGGCTGCGGCTGATGTTGGGGTTGCACGGG	210	100
411	30	5599828	5599857	GGGCAAACGGGATCACGTTCAGGGCGCGGG	140	70			411	23	4250562	4250584	GGGGAGAGGGTTAGGGTGAGGGG	160	0
412	44	5623370	5623413	GGGGTGATCGGCGGGGTGATGCTCGGTCTGGGCCGCGCGCTGGG	240	100			412	29	4263420	4263448	GGGTTCGCCGGCGGGACAGGGCCAGAGGG	160	70
413	33	5639931	5639963	GGGACGGGATCGTCACCACCAGGGTGTAAAGGG	140	70			413	39	4287546	4287584	GGGGGTGGCCATCGGCGGGATGCCAGTCAGGGCGCGGGG	220	90
									414	41	4287676	4287716	GGGGGTAACGATAGGGTCGGGAGTATCGCTCCAGCGCAGGG	190	80
									415	33	4307984	4308016	GGGTCATCGATACGAAAGGCTGGGAGGGCTGGG	160	50
									416	44	4328756	4328799	GGGCGGGTGTGCGACGTTTCGGGCGGTTGTGCGACGCTACCGGG	220	100
									417	40	4337250	4337289	GGGCAGCGGGCCTCGAGGGCAAATACCCTTTCGCACTGGG	150	120
									418	40	4346030	4346069	GGGAAGGGGTTCCATGGGATCAGGTTGATCTTGCACGGGG	180	60
									419	24	4384934	4384957	GGGTGAGCCAGGGGGGGAAACGGG	150	30
									420	41	4433107	4433147	GGGAAAAAGCAGACAGCCGCGGCGGGGCGCGGGTTTCAGGG	200	90
									421	30	4494749	4494778	GGGGGGATTCAGGGCTGGAGGGCCGCGGGG	190	50
									422	45	4499652	4499696	GGGCTCTGGTGTGCCGGGGTGAGCAGGGCAAACCGCGCTTGAGGG	220	100
									423	45	4537742	4537786	GGGATCAGCCCGTCATAGGGGTCGGGCAAGTCGCTATCCGCCGGG	180	130
									424	44	4555156	4555199	GGGCCATGGCGAAGCCGTACAGGGTGGCGGCGGGCGTCGGCGGG	240	110
									425	23	4556299	4556321	GGGGAGAGGGTCGGGGTGAGGGG	170	10
									426	43	4579270	4579312	GGGGATCCAGCCGATGGGCATCAGCGCGGGCCCCTATAGTGGG	180	120
									427	45	4661778	4661822	GGGGCTGGCGGGGATCAGCAGCTCGAAGGTGCCGGGCGTGGCGGG	250	100
									428	30	4666948	4666977	GGGTCACCGGGCAGCCGCTCACCGGGCGGG	140	110
									429	45	4700901	4700945	GGGTCGCCTGCACCTGGGTGGTGGTTTTATGCTGGGCGAAGTGGG	210	80
									430	44	4706143	4706186	GGGCGGGTAATGACGATGCAGGGGATCCCCGCATCAAGACAGGG	180	100
									431	20	4746609	4746628	GGGCCGCCGGGTGGGCCGGG	130	60
									432	42	4756398	4756439	GGGCGTTCAGCTGGGACTGGGAGAGGATCGCCGCCATCTGGG	190	100
									433	37	4764097	4764133	GGGCGCGCGGCGCCTCGGGCATCGGCAGATGGGTGGG	200	100
									434	42	4816905	4816946	GGGCGTCGCGCTGGGCGCGACCCGGGTTATCTACCCGGCGGG	190	140
									435	24	4833811	4833834	GGGAGATCTTGGGCTGGGACTGGG	130	30
									436	27	4835092	4835118	GGGGCCCGGGATTACAGGGTTCGCGGG	140	60
									437	37	4875922	4875958	GGGCGACATTTTTCCATCGCCCGGGTATGGGCAAGGG	140	90
									438	21	4888337	4888357	GGGAGAGGGTTGGGGTGAGGG	150	0
									439	45	4891963	4892007	GGGCCAGGGGATTATCGCCACCTTCGAATCGGGCTTTACCCAGGG	150	130
									440	20	4893161	4893180	GGGAAGGGAGAGGGTCGGGG	140	10
									441	29	4906319	4906347	GGGATATCCGGCGCGGGAAACGGGGCGGG	160	60
									442	37	4959447	4959483	GGGCATTCGGGTAGGGGACATGATGATATCCTTAGGG	150	50
									443	36	4971743	4971778	GGGCATGCTCCCGGTGTGGGGCGCCTGGGCGCTGGG	190	100
									444	40	4978083	4978122	GGGGCTGCTGGTGGGCCTCGGGATCCCGCTGTGGATGGGG	210	90
									445	30	4997216	4997245	GGGCGCGGGCGATGGGGACGATGGCCTGGG	180	60
									446	33	4998913	4998945	GGGTTTTCAGGGTAAAAGAGGGCTGAATTTGGG	140	20
									447	21	5024313	5024333	GGGAGAGGGCCGGGGTGAGGG	150	20
									448	40	5086252	5086291	GGGCTCACAGCGACAATGACGGGGACAGCGTAGGGCTGGG	180	90
									449	35	5172382	5172416	GGGCCTTTACTGGGAGCGGGCAAACGCTGCCGGGG	160	90
									450	39	5180386	5180424	GGGGCTCAGAATGCAGTGGGCACCGGCGTGATGGGCGGG	200	80
									451	38	5233286	5233323	GGGCGGTGACGATAAACTCGGGCGGGAGCGTCGGCGGG	200	80
									452	45	5266321	5266365	GGGCTGCGCGCCACCATGGGACTCGATCCGGGCCTGCGCACCGGG	190	170
									453	43	5378437	5378479	GGGCTGGACGTCCCTGTGGATCGGGTCTGGGACAGTCTGCGGG	200	100
									454	31	5399325	5399355	GGGTATTGGGCGTGCGGGCATCGTCATCGGG	150	60
									455	31	5483961	5483991	GGGATGGGTTCCAGCGCCATGGGCGCCGGGG	160	80
									456	22	5484738	5484759	GGGAGAGGGTTTGGGTGAGGGG	150	0
									457	21	5491413	5491433	GGGAGAGGGCCGGGGTGAGGG	150	20
									458	42	5549220	5549261	GGGAGCCAGCTTCGGGCAATGGGAAATCAGCATCATCTGGGG	160	90
									459	29	5566348	5566376	GGGCGACACACCGCGGGTGCTGGGCTGGG	150	80
									460	26	5567531	5567556	GGGCTTAAAAGTGGGCGGGAAGCGGG	140	30
									461	38	5612892	5612929	GGGAGAGCGGGTCGCTTTCCTGCGGGATGGCGCAGGGG	200	80
NC_017540.1 Klebsiella pneumoniae KCTC 2242, complete genome
#	Length (bp)	Start Position	End Position	PG4 Motifs	cG Score	cC Score			#	Length (bp)	Start Position	End Position	PG4 Motifs	cG Score	cC Score
1	33	12291	12323	GGGCAGCTTGGACGGGTGGGGATTGGTCTGGGG	190	40			1	37	11414	11450	GGGCCAACCACCACTGGGGCAACAATAACGGGATGGG	130	100
2	35	15329	15363	GGGAATGAGTAGCCGGGGCAGTCGGGTCGGTCGGG	190	60			2	30	121648	121677	GGGTAAAGCGGGTGACCACCTGGGTCAGGG	140	60
3	34	16592	16625	GGGCGGGGGCAGAGGGGGCAGTGGAGGCGGCGGG	240	50			3	23	150155	150177	GGGCTTGGCCGGGTCAGGGAGGG	140	40
4	40	22602	22641	GGGTGGTGACCCATGGGCCAATTGGGGTGAAGGTGGTGGG	210	50			4	22	195178	195199	GGGGGAGGGTTAGGGTGAGGGG	160	0
5	30	40563	40592	GGGCGCGGTGGGTTGGCTGAATGGGCTGGG	180	40			5	21	198767	198787	GGGAGAGGGTCAGGGTAGGGG	140	10
6	38	72470	72507	GGGCAACATCCTGGGCGGTGACGCTGGGTTTGCGTGGG	180	80			6	43	209208	209250	GGGAAATAGCACCGGGCAATCGAGAGCGGGCTTTGCATCCGGG	170	100
7	42	83896	83937	GGGCATCGTTGGGGAAGGGCGGATACCGAAGAAAATCATGGG	180	60			7	33	229705	229737	GGGCTACGCTGCTGGGTCAGTGGGCCGATCGGG	160	80
8	39	114241	114279	GGGCGGGTTATGTAACGATGGGCCACCAGCAGCTGCGGG	170	90			8	43	231362	231404	GGGATATGCACGTACAGCGACAGGGGACGCTGTGGGTAACGGG	190	80
9	36	118386	118421	GGGGTAGACCGGCGGGGTGCGGGTGATATCGTCGGG	200	60			9	41	247979	248019	GGGATTGGTGGGGCCGATTCTGGGCCCGGTACTCGGCGGGG	210	90
10	37	125044	125080	GGGAATGCTCCGGCGGGAACAGGGCAGCGCAGCGGGG	190	90			10	30	255382	255411	GGGCAAACGGGATCACGTTCAGGGCGCGGG	140	70
11	39	148340	148378	GGGGAAAGTGAGGGCAACGGAAGGCGGGCCCGTAGTGGG	210	60			11	44	278925	278968	GGGGTGATCGGCGGGGTGATGCTCGGTCTGGGCCGCGCGCTGGG	240	100
12	27	152833	152859	GGGGCCGGGAAGGGGATCTGCGCCGGG	160	60			12	42	287014	287055	GGGGCTGCCGTGGCAGGTGGGCATGGGCGCCATCTTCTGGGG	210	100
13	38	172046	172083	GGGCGAGGGTGATCGCCGCCGGGCCGATAAATTCCGGG	170	100			13	33	295558	295590	GGGACGGGATCGTCACCACCAGGGTGTAAAGGG	140	70
14	39	186073	186111	GGGATCTTTCAGGGTGCGGGCAAAGGCGGCGTTAGCGGG	190	70			14	36	306243	306278	GGGATTGTCGCCTGGGCAGGAGCGGGAACCATGGGG	180	70
15	44	186151	186194	GGGCAGCAGTTCGTGGGGACGGGCGCGCATCATACCGTGACGGG	200	110			15	37	328357	328393	GGGGGCGCTGACCAGCGCGGGCTGCGGGGCAAAGGGG	210	90
16	30	203868	203897	GGGCCTGGGACCGTCGGGATGATGTCCGGG	150	70			16	44	350438	350481	GGGCTGAACGGGAATGTTCAGGGAAGCCGCTTTGTCAGACAGGG	180	80
17	36	222147	222182	GGGTATGGGGTTCAAAGGCGTAGCGGGATATATGGG	170	30			17	39	352278	352316	GGGGCATCAGCCGGGCCGAAATGGGGCCGATTCTTGGGG	180	90
18	41	228978	229018	GGGTGCTGATAGCGCAGCAGGGTGCGGGTCCCGTCATCGGG	190	100			18	40	355281	355320	GGGCTTTCATTGGTCATGAGGGTGATGCCCGGGTGCTGGG	180	70
19	37	229695	229731	GGGAAGGGGGTCCACTGGGCGAAGCCCTGAGCCTGGG	180	90			19	45	364256	364300	GGGCGAAAAACTGGGTCAGCAGGGTGCCCTGGTATTTATCGCGGG	180	90
20	40	243245	243284	GGGACCAGCACGTCAACCGGGTCGCCGTCCAGGGACAGGG	160	130			20	38	370818	370855	GGGGTAATGCAGGGCGGGCTGATTGCCAAACGCAAGGG	170	70
21	33	248498	248530	GGGAGGAGCGGGCAGGGCGCTTAGGCGTCCGGG	190	70			21	35	370882	370916	GGGTTAGCGAGACGACGCGCGGGCGCGGGCTGGGG	200	80
22	30	251627	251656	GGGATCTCGGGCACGAGGTGATGGGGCGGG	170	50			22	45	371273	371317	GGGGCAGCCCGCATGGATGCGGGCTAAGGGCCGTGTTTTGCAGGG	210	100
23	36	260530	260565	GGGCATTGGCCGGGCGATGAAAGTGGGTAAAGAGGG	180	40			23	29	394230	394258	GGGAATGGGCATCGCTATGGGGTGACGGG	150	40
24	41	265829	265869	GGGTGCAGCGGGTGCCGGGGCCGTTGACAATATCTACCGGG	180	100			24	38	403981	404018	GGGCGGGCTTCAGGGCCACGAATACCTGGCGCGCCGGG	170	120
25	40	266143	266182	GGGGCCGGTCCCTTCTCCCCGTTGGGGAGAGGGTGAGGGG	200	100			25	26	418793	418818	GGGAAATGGGCGCGCTGGGGGCGGGG	170	40
26	32	273610	273641	GGGCGGGCGAGGGTCCATTTCTCTCCGCCGGG	140	100			26	33	435460	435492	GGGCCTGCGGGTGCGCATCTGGTGGGCCGGGGG	190	80
27	44	276592	276635	GGGAGCGTCGCGGGCCATCAGCACCAGGGTGTCGCGCCAGGGGG	210	130			27	25	442509	442533	GGGTTCAACGGGCCGCGGGAGAGGG	140	50
28	33	287618	287650	GGGGCTGTTTTCCGGGATCGTCGGGCGCATGGG	160	70			28	44	463408	463451	GGGCCGCTCATGCCTGAATGGGCGTCGCGGTAGCGGGCGCCGGG	210	130
29	40	304463	304502	GGGGTAGAGCACCGTGGGAAAGGGCGCAATCAGCGCCGGG	190	90			29	33	474455	474487	GGGCGGGTGCTGGGATTTATTGACGTTCCCGGG	150	60
30	39	305803	305841	GGGAAGGCCGGGGCAGCCCGCATGGATGCGGGCTGAGGG	210	90			30	41	478552	478592	GGGTACCCTGCAGCGGGTCCGAGCCGGTGGGGCCGAACGGG	200	120
31	21	314812	314832	GGGAGAGGGCCAGGGTGAGGG	140	20			31	38	489318	489355	GGGCGGCGGGGGCGACAACGCCGCGGGCGCGGTCGGGG	230	110
32	35	319918	319952	GGGGAAAACGCCGGGCGAGCGGGCCGCCCGGCGGG	190	110			32	41	489703	489743	GGGCCGGCAGAGCTGGCGCGGGCGGTGCTGGAAGGGGTGGG	250	80
33	35	322383	322417	GGGGCCGCTGACGGCGAAGCGGGAGGGGCTGAGGG	210	70			33	34	493097	493130	GGGAAAACCCGACGCTGGGCGCCTGGGGTCTGGG	160	90
34	28	323471	323498	GGGGAATGGTGACGGGTGGGGTGGGGGG	200	10			34	43	536331	536373	GGGCAAAGCGTTAACCTGGCGGGAAGAGACTCGCCGGGAAGGG	190	90
35	28	323506	323533	GGGGAGTGGATATTGGGGATGGGTGGGG	180	0			35	43	542569	542611	GGGCTGACCGGAGGGCCATAGGGTAAAGGCCGGCAGCAGCGGG	210	100
36	31	323540	323570	GGGTTGTGCTGGGGATGCGGGTGAGAGTGGG	190	20			36	43	545351	545393	GGGCGCGGGCGCTGCTCGACGGCCGGGACTGGCGTGACGCGGG	230	130
37	45	323606	323650	GGGGGGATCAAGGGGAAAGGGGAGTGGCTGGCAGGTGGAGTTGGG	280	30			37	44	571713	571756	GGGCTCGATCACCTGGGTCAGGGCGTCGAGGCCGGAGCTCAGGG	200	120
38	45	350082	350126	GGGCGATACGGGCGTAGTCCGGGCGCTGGCCCAGTGCCACCAGGG	200	140			38	31	592009	592039	GGGGCGTAAGGGACGGAGGGGGCAAACAGGG	180	40
39	31	351327	351357	GGGGATCATAAATCGGGCGGGGGAGAACGGG	160	40			39	32	592482	592513	GGGGGCGATGAAGCGGAACGGGCGGGGCAGGG	200	50
40	42	378152	378193	GGGTCAGGCCGCGGGCGCGCAGGGCGTTGAGTTCATGCAGGG	210	100			40	44	592826	592869	GGGCAAACATCTGGTTGGGCGTATAGAGATGGGGATTCAGCGGG	190	60
41	38	378502	378539	GGGGTCTGCACCAGGCGGAGCGCCGGGCGGGGAACGGG	210	100			41	38	600466	600503	GGGCTACGTGCTGCTGGGCGTCGCCTGCGGGATGGGGG	200	90
42	39	381067	381105	GGGCGCGGGTGTTGCGGCGGGTCCAGTGGCGCAGGCGGG	230	90			42	40	603972	604011	GGGCGGGTGATCTCGTGGAACGGGATTGTGACCTATGGGG	190	60
43	36	390150	390185	GGGTTCGGGTGGCGCTATCGACGCTGGGGAGAAGGG	190	60			43	41	605508	605548	GGGCGATTTCCCCCCAGTGGGCGGCCATAAACGGGTCCGGG	160	130
44	39	393256	393294	GGGCACCATTGAGCATCGGGTGAAGGGGCTGGAGCTGGG	190	70			44	43	646170	646212	GGGCCGGGCCTGCGCTACGGCTATCGGGTACATGGTCCCTGGG	180	130
45	32	397227	397258	GGGCCTGATTATAGAAATGAGGGCCGGGCGGG	150	50			45	45	659049	659093	GGGCGGAGTGTTGGGCGGAGGAGTTATTCTGGCGGGCGGAGAGGG	260	50
46	31	427552	427582	GGGACAGGGCTAACGCCGGGAAGGCGGCGGG	170	70			46	42	666601	666642	GGGCCAGGGAGGACCGGCGGCAGGGTGCCGCCGGAGGAAGGG	240	100
47	40	465140	465179	GGGACCGTTAGCCGGGCTGGGTGACTCTTTCTTCTGGGGG	170	90			47	43	667840	667882	GGGCAGAGCGGGGGACAGGCGAGCAGGGCGCGGCTGCAGCGGG	250	100
48	34	468640	468673	GGGAAGAAGGCCGGGAAGAAGGGCACCTGGAGGG	180	50			48	38	682507	682544	GGGCAGGGCTGACGCGGGAATCATCGTCGGTTTCCGGG	170	90
49	24	480554	480577	GGGCGCTGGGCTGGGATTTCCGGG	130	50			49	42	708553	708594	GGGCAAGATCCGGGGTCAGCATCGTATGCTCCCGGGCCAGGG	170	120
50	33	483217	483249	GGGAGAGGGAAGAATATTGGTGCGAGGGGGGGG	200	10			50	36	709369	709404	GGGCATACAGCGGGCGCTGGGTATGCAGCACCCGGG	160	100
51	28	502794	502821	GGGCGAGCAGGGGTAGGGGCTCTGCGGG	170	50			51	45	709783	709827	GGGTGAGCAGCGGCGGCAGGGCGGTCGAGGGATCGGTATGCTGGG	250	80
52	30	506542	506571	GGGCCGGGCCGGGTACGCAGCTGGCAGGGG	170	80			52	40	711387	711426	GGGTAGAAGGGTTAACCTTTATCGGGGAGTCCGCATCGGG	160	70
53	43	565821	565863	GGGGCGTCTGACCTGGGAATCCATTGGGCGCCCATTGCCGGGG	180	120			53	24	719591	719614	GGGTGGCGATATGGGAGGGTTGGG	150	10
54	42	585539	585580	GGGCCGTGGGAATGGACCAGCACGCCGGGCATCTGCGCCGGG	190	130			54	43	774350	774392	GGGTTTAGCAAACTCCAGGGCCTTGCCCGCCGGGGCCGGCGGG	180	140
55	23	586163	586185	GGGGAGAGGGGAAGGGTGAGGGG	170	0			55	33	779563	779595	GGGTAAACGTGGGGACGGGTTTCGTGATGGGGG	180	30
56	37	638882	638918	GGGGTAAAGAAGGGCAGCCGGGTCGGTGGATGGCGGG	210	50			56	45	797507	797551	GGGGACTGGTTTAAATTGTAGCCGGGAAGTGGGGGAAGGAGCGGG	230	40
57	41	645092	645132	GGGATTGAGGGGCGCAGGCGAGGGGGCGAAAACGATCCGGG	220	70			57	40	807842	807881	GGGATCAGCGGGGTCTGGAACTTATAGGTACGGGCGCGGG	190	70
58	42	671574	671615	GGGCGAGGTCGACGGGGGGCCACAGGGGGTTATCGCGCCGGG	230	100			58	35	810184	810218	GGGCGCTCAGGGCTCGGCGCTGGGCCGTAGCTGGG	180	100
59	39	690473	690511	GGGGCAGAGTCAGGCGATCGGGCAGCAGCTGGGTCCGGG	200	90			59	35	862283	862317	GGGAACCGGGCGCACGTGCGGGTTCGGATCGCGGG	180	90
60	36	692881	692916	GGGCAGGGCCAGCACGTCGGGCGTCAACGCCAGGGG	170	110			60	41	875473	875513	GGGCGGGGATATCCACCAGGGCAACTTTGTGACCCTGCGGG	160	110
61	32	693596	693627	GGGAAAGAGGGCCACCAGCAGGGCGGCCTGGG	160	80			61	40	876576	876615	GGGCTGGGAACATGTCTTTACCGTGATGGGGATAATAGGG	160	50
62	45	700466	700510	GGGCGAGATCGCGGGCGGCGACGTTGGTCAGGGGCACCACCCGGG	220	130			62	39	879332	879370	GGGAAAGGAACATTTCGCATGGGTAACGGGTCCGCTGGG	160	70
63	45	709207	709251	GGGGCGTCAGCTGGGGGCGAAGTATCCGGGCCTGCATCTGGCGGG	230	110			63	34	880382	880415	GGGGGGAGACGGGCGGAGGGGAGGAAAGTCCGGG	220	40
64	44	724466	724509	GGGATTGAAGGGGCGGAAATGAGCAATAAGGGTCAGGATAAGGG	200	30			64	34	886503	886536	GGGACAGGGAAATGGCAGAGCGTGGGCGCCAGGG	180	60
65	34	730088	730121	GGGGCCAACTCACCGGGTGTTCCGGCGGGACGGG	160	100			65	35	900448	900482	GGGCCTTGCCAGAGGGTGGGGATCTGCTCGGCGGG	180	80
66	33	741520	741552	GGGATATGGGTACCGTATGGGATACTCACTGGG	130	50			66	39	908708	908746	GGGGAGATCGTCGGCCTCGCCGGGCTGGTGGGATCCGGG	200	100
67	39	774852	774890	GGGCTGCGGGGCAGGGCACGCCAGCTTTACCGCGGCGGG	190	120			67	38	913118	913155	GGGCGATCGACCAGGGGGCTTCCGGGGTGGATATGGGG	200	70
68	38	788778	788815	GGGCGGGAAAAAGAGCTCTTCGGCTGGGTGATGCCGGG	180	70			68	23	913595	913617	GGGGAGAGGGTTAGGGTGAGGGG	160	0
69	44	792323	792366	GGGTTAGGGATCACCTTTATCACCACCGGGCTAATGGCGCTGGG	150	110			69	38	915740	915777	GGGCCGGGGAAGCCGCCCATGGTCGCTGGGCCGTCGGG	190	120
70	43	795928	795970	GGGCGTATTCTGTGGGAGCGCAGCCACGGGATTGATGAGCGGG	200	80			70	36	923469	923504	GGGTTATCGGTCGGGACATAGGGCACGTCGATGGGG	170	60
71	45	805405	805449	GGGCCCGCTTTGCGGGTGATCATCGCCGCCGGGAAGTTCCACGGG	190	140			71	43	929513	929555	GGGTTGGCCGAGGGTGTAAAATCCACCCGGGCGCTGTCGAGGG	190	100
72	43	813515	813557	GGGGATGCTCTCAAAGGGTGCCGGGGCACTCTCCTGCACAGGG	170	120			72	45	933692	933736	GGGTCACATACAGCGGGTCCTGATGCAGGGTCAGCTGCGGATGGG	190	100
73	34	835247	835280	GGGCCGTTTTGCAGCGCGGGGAGGGCGGAAGGGG	200	60			73	37	943243	943279	GGGATCGTCGCGACGACGGGCATGAAAGGGACGCGGG	180	80
74	38	837329	837366	GGGGCGGCGGGCGCGCCATTTTATTGCGCGGGATCGGG	190	90			74	25	943464	943488	GGGCGGGGTGGGCGTTGGCGTGGGG	180	30
75	35	856644	856678	GGGCGGTCCCCTCTCCCTCAGGGAGAGGGCCAGGG	150	120			75	30	944893	944922	GGGCAGGGCAATATTCGGGGAACAGAAGGG	140	40
76	41	864770	864810	GGGGTGCGGGTGCGGCGGTTGAGGGAGGCCAGCCCGGCGGG	250	90			76	43	949900	949942	GGGTGACGTAGGTCTGCGGCTGTGGGGTCAGGGTGGCGGCGGG	250	70
77	30	869761	869790	GGGTGACCGGGCCGGGCGCAGAGCGCGGGG	180	80			77	42	964168	964209	GGGCCCGGGGTGCAGGTGGTGGCATGGGTGCCCGCGGCCGGG	240	110
78	22	884024	884045	GGGAGAGGGTTAGGGGGCGGGG	160	10			78	34	965798	965831	GGGAGCCACTCCAGGGTCGCCTGCGGGGCAAGGG	160	100
79	30	884704	884733	GGGCCAGGGCGTGCAGCTGGGTTTGCAGGG	160	60			79	43	966008	966050	GGGTAAAACGGGCGCTGGACGGTCAGCGGGCCGACGTGTTGGG	210	90
80	27	886321	886347	GGGGACGCAGTTGGGCGGCGGGCTGGG	170	50			80	40	978757	978796	GGGCGCGGCATGGCGGGAGTCATCAGATCCTGCGGGTGGG	200	90
81	32	905743	905774	GGGTGATGGGGGCGACGCGGCGGGTCTGCGGG	200	60			81	30	1000283	1000312	GGGGCGGGAAAGCGCGGCCAGGGCTGGGGG	190	60
82	35	925162	925196	GGGTCGGCCCACGCGCGCCACAGGGCTGGGGCGGG	180	120			82	31	1003763	1003793	GGGGATGTAATACCGGGAAAGGGCGGCCGGG	160	50
83	44	932667	932710	GGGGGGAGGGACATCGAGCAGGGTCAGCGCGGCGAGCGATAGGG	240	80			83	37	1026623	1026659	GGGGACTGGGGAACCATGTATTTCCGGGCCAGCCGGG	160	90
84	39	935919	935957	GGGCATAGCGCAGCAGCAGCCGGGTGCAATGGGCCAGGG	180	100			84	27	1029621	1029647	GGGAACCGTAGGGGTAGGGAGCACGGG	150	40
85	25	938736	938760	GGGAAAGCGATGGGGGAGGGGAGGG	170	10			85	38	1030125	1030162	GGGCCACGGCGACGGGCGCGGGCGGTATGTGGTGCGGG	220	90
86	37	958929	958965	GGGCGATGCAGGGTTATTGTTAAACACTGGGCATGGG	150	50			86	34	1043835	1043868	GGGGTAAATAGCTGGGAAGGGGTGTTGTACAGGG	170	20
87	30	960437	960466	GGGCAGCGTTGGGCGGGGGTTCATCATGGG	160	50			87	43	1130468	1130510	GGGTGTTGATGCCGAATGGAAGGGTAGGGTTAGTGGAGCTGGG	220	30
88	33	963393	963425	GGGGCAAATGCTGGGCATCTGCGGGCCGACGGG	160	80			88	34	1163611	1163644	GGGTAGTCGGGGAGGGTGACGGTGACATCGCGGG	190	50
89	38	967058	967095	GGGCTGGTGGGCGCCTATATGATGGGCAAACGCGTGGG	180	70			89	45	1174354	1174398	GGGCGACCAGCATACTGCGGGCATCCTCCGGATTGGGCAGGCGGG	190	130
90	44	979712	979755	GGGGTTGTGGGGGTTATATACCCTGGGTGAAGAGGTACCGCGGG	210	60			90	37	1175691	1175727	GGGGCTCGACATTGCTGCGTGCGGGGTGGGCGGCGGG	210	80
91	39	990082	990120	GGGGTACCTGGGGGCGAGGAGTGGCTTTCAGCGGGCGGG	220	70			91	30	1196753	1196782	GGGCGCGGATGTGGGGCTCGCTGGGCTGGG	180	60
92	40	1001249	1001288	GGGGCGATGACGGTATTCGGGGCGCTGGGCGTCTCCTGGG	200	90			92	42	1214895	1214936	GGGCTAGCGCCCGGGCGTTCGCGTTGGGGTGATAGTTCAGGG	200	90
93	28	1034871	1034898	GGGTGGCGGGCCAGCTCGCGGGTGAGGG	170	60			93	26	1219987	1220012	GGGTTTCCGGGCGCGGCGGGACCGGG	150	70
94	42	1039213	1039254	GGGTGGCGACGGTCATCGGGCCAACGCCGCCGGGAACCGGGG	200	130			94	21	1239427	1239447	GGGCAGGAGGGGGGGCAGGGG	160	20
95	41	1071721	1071761	GGGATAATCGTTGGGTTGCTTCGATTAACCATGCGGGTGGG	160	60			95	42	1240457	1240498	GGGGGCGGTGCTGGGGGATATCTGCGCCTGGGCGAGTTCGGG	230	80
96	32	1078169	1078200	GGGTCGCAGCTAGCTGGGGCATTCGGGCCGGG	160	80			96	28	1241898	1241925	GGGAAGAGGGGCGGGAGACCGGCCGGGG	180	50
97	37	1090130	1090166	GGGAACACGGGGGCCGGTGGGAGTTGACATGCGCGGG	200	70			97	33	1294101	1294133	GGGAGGGGAAGCGGGTGCAGACGATCAGCAGGG	180	50
98	33	1093917	1093949	GGGCGCTGGCTCCTACGGGCAACGGGCTGCGGG	160	100			98	43	1298252	1298294	GGGCGATGGCTGCGGCGGGCGAGGGCCATGCTCAGCGACCGGG	220	120
99	39	1095185	1095223	GGGCTATCTGGATGAGGACGGGATCGCCGGGCGGCCGGG	200	90			99	39	1299992	1300030	GGGTCGATCAGCGCGGGAGCGGTGGAAGGGGATTCTGGG	210	60
100	41	1095380	1095420	GGGCAGGGAGCACGGCTGGCAGGAGGGCTACCGCTGGCGGG	220	100			100	34	1309461	1309494	GGGCAGATCAGCAGCTGGGCATGGGCGACCCGGG	160	90
101	42	1115633	1115674	GGGCGCCATAGCGGGCGGCCAGCGCCTGGGCGCGCTCCGGGG	210	150			101	40	1309999	1310038	GGGGTCATGCGTTCGGCACCGTAGGGCAGGCGGGCCAGGG	200	100
102	28	1119135	1119162	GGGCGTGGCCGGGCTGGTGGGCGCCGGG	180	70			102	41	1329037	1329077	GGGCGTGGAAGGGGTGCCGGCGCTGGTGGAGAAGGGGCGGG	260	60
103	37	1123014	1123050	GGGGCGAGGGGCAGGGTCTGTCCGCACCAGCCCTGGG	180	110			103	34	1359178	1359211	GGGATGACGGGGGCCACCGGGGCACCGCTTGGGG	180	90
104	38	1127345	1127382	GGGAGCCAGGGCTGCGAGGTTGTCCGGGATACCGTGGG	190	80			104	32	1401639	1401670	GGGAAAGGGCTGGCGGCGGGTGACTCGCTGGG	180	60
105	45	1132081	1132125	GGGTCCAGCGGGTGATGCCGTCCAGCAGCAGGGCCGCCAGCAGGG	200	140			105	45	1408547	1408591	GGGTGGCGTCGCGCAGGGCTTTCACTCCGCTCAGCGGGCGCAGGG	200	140
106	41	1144169	1144209	GGGAATAGGGTTTTTTTATCACCAGGGGCAGGTACGCCGGG	160	70			106	44	1411091	1411134	GGGTGAGGGTTTCGGTGAGCAGGGTGGTTTTGCCGGAGCCGGGG	240	60
107	41	1145656	1145696	GGGTCTACGCCTTCTGGGTGCTCGGGCAACTGCTGTTAGGG	160	100			107	42	1411369	1411410	GGGGCGGGCGCGAAGGGGGCGCTGCGGAACGCGGAATGCGGG	250	90
108	24	1166875	1166898	GGGCGTGGGCGGGGCCTTTGAGGG	150	40			108	26	1420289	1420314	GGGGAACGGGCGCGCGTGGGCGAGGG	170	50
109	36	1167496	1167531	GGGGTTGCCCCGGGTGGGCCGCCGGCGCACGCCGGG	190	130			109	41	1426667	1426707	GGGGGAGAACGGCGCGCTGTGGGGCGGGGAGTGCCTGCGGG	250	80
110	35	1188895	1188929	GGGCGGTCCCCTCTCCCTTTGGGAGAGGGGGAGGG	170	90			110	24	1433179	1433202	GGGCGCCCGCCGGGTGGGAACGGG	140	70
111	37	1193587	1193623	GGGCCGATAGGCGAGGTGGGCTGGCAATGGGACTGGG	200	60			111	30	1436425	1436454	GGGCGTTAATGGCGAATAGGGCGGGCAGGG	160	40
112	32	1197229	1197260	GGGGCGGGACAAGGTAATAGGCTGGGCGCGGG	180	50			112	41	1451894	1451934	GGGTGATTCTGGAAGGGCGTAAGCCGGGCTTAACGCTGGGG	190	70
113	39	1201849	1201887	GGGAATTGCCGGGTATCGGGCTGGCCGTAGATAAACGGG	170	70			113	45	1460276	1460320	GGGCAAGGGGGCCGGATAAGGCGCTGGGCCTTATCCGTGAGCGGG	220	100
114	22	1209586	1209607	GGGAGAGGGCCAGGGTGAGGGG	150	20			114	37	1461344	1461380	GGGAAGGGCCGCTCCCGGGCATCGGCTGGTGTCGGGG	190	100
115	36	1224683	1224718	GGGGAGCGTCGCCAGGGTCACTTCCAGGGTGCGGGG	180	90			115	24	1468788	1468811	GGGCAGTGGGCGCGGGTGATGGGG	160	30
116	42	1226841	1226882	GGGACGCCTTATTCGGGCGATGGGGCCCGCTAACCCGCGGGG	180	130			116	37	1475897	1475933	GGGAGCCTGGCCGATACCGGGTCGCTGCGGGCCCGGG	180	120
117	42	1232620	1232661	GGGTTGAGTCGACGGAGGCGGGGAGGGTATTCAGCTCATGGG	210	60			117	31	1483431	1483461	GGGACTATCAGGCGTGGGCGCTGGGCCTGGG	160	70
118	35	1237803	1237837	GGGCGGGGGAGGGAGAACCCGCTATCAGAAGTGGG	180	60			118	41	1483811	1483851	GGGTTCTACAGCGCCTGGAAAGGGATCTCCTGGGGCGTGGG	180	90
119	41	1245508	1245548	GGGGATGGATCCGCAGGTCGTATGGGGCCCGTGGGTGGGGG	230	70			119	34	1485858	1485891	GGGGCGGCACATGGGCATTCTGCAGGGGGATGGG	180	60
120	35	1248958	1248992	GGGGATCTGGGATGGGTTCTTCGCCTCGCTGGGGG	170	70			120	40	1489217	1489256	GGGAAGGCGGCAGGGGAGGGGGCTCCCCTGCATAAAGGGG	210	80
121	44	1258027	1258070	GGGGCTACTTCCTGCATCAGGGGGTGGTCGATCCGCTGGGCGGG	200	110			121	45	1490878	1490922	GGGTCAACAGCTGCGGGTCCGGGAACCAGCAGCTGGCGTACTGGG	190	120
122	36	1265404	1265439	GGGAGAGGGGGAAAACCATGCCACCGGGCGAAAGGG	170	70			122	40	1491167	1491206	GGGGCGATGGTGTGGATCGGGCTGAGGGCCGCCAGCTGGG	220	80
123	36	1267012	1267047	GGGGGGGCTCCCTCTCCCTGTGGGAGAGGGTTGGGG	190	80			123	42	1506343	1506384	GGGGTTAAACTGGGCAGGGGGGAACTCTTCGAAGCGCTGGGG	200	70
124	42	1268007	1268048	GGGCGACCAGGGTCTGCGCTTCGAGACGGGCGCGGTCGAGGG	210	110			124	44	1506709	1506752	GGGTTGTGCGAGTGTCGTGGGAGGTCTAATTCTGAGAGGGGGGG	230	40
125	39	1268927	1268965	GGGCGGTCGTTTAACCGCCTGGGAGCTGGGCGAGCTGGG	190	90			125	43	1524941	1524983	GGGCGGCATGGCCAGCCTGATGGGCAAGCTGCCGGGCATGGGG	210	110
126	38	1279254	1279291	GGGGCGGCTGCGGGCTATCGGCCTCGCCGGGCAAGGGG	200	110			126	23	1557288	1557310	GGGTGGGGCGGGTAAAGCCGGGG	150	30
127	45	1279293	1279337	GGGGGTCTGGCTCAGCGATGAGCAGGGCGAACCGGTGGGCCCGGG	240	110			127	39	1562522	1562560	GGGTGGTGTTTTGAAGACGCATGGGAATTGGGTTTGGGG	190	20
128	33	1280597	1280629	GGGCGAGCTGCTGGTGGAGGGGTGGGCGCTGGG	210	50			128	20	1579630	1579649	GGGCGCGGGCGAGGGCTGGG	140	40
129	42	1281602	1281643	GGGTCCATCGTCAGGGGCGATGGGCCGCCATAAAAGCCTGGG	170	110			129	45	1582074	1582118	GGGGAGTCACCAGCGTAAAGGGGCCGTTAAGGGCAGTGGACTGGG	220	80
130	39	1306983	1307021	GGGAAGGGAAATCCAGGGTCTGCAGCGGCCAGAGACGGG	180	80			130	26	1594756	1594781	GGGTTATTCCGGCTGGGGCGGGCGGG	150	50
131	41	1341327	1341367	GGGCGTGTTCCAGCGTTTCCTGGGTGCGCTCGGGCAGCGGG	190	110			131	40	1625765	1625804	GGGCGGTCGCGCTACCCCGGGCGTGGGTTTTGCCATGGGG	190	110
132	33	1343269	1343301	GGGAGTTCGCTACGCGGGTTTCATGGGTCAGGG	150	60			132	24	1630500	1630523	GGGTCCCGCGGGCGGGCAAAAGGG	130	60
133	41	1350628	1350668	GGGGATGAGGAAAGTCACCCCAGGGGCGTGTGCGGGAAGGG	210	70			133	42	1665844	1665885	GGGGGGACTTTCTCGCGAACTGAGCCGGGCGGTATGGGCGGG	210	90
134	24	1352682	1352705	GGGCCCGGGCCTGCGGGAACTGGG	130	70			134	23	1688015	1688037	GGGCTTGGGCTGGGCGGCGAGGG	150	40
135	45	1357896	1357940	GGGTCAGCCCTGGCTGGTGGGTTAAGGGCAGCAGTTTTCCCTGGG	190	100			135	42	1690522	1690563	GGGTTTATGGCGATGGGCGCGCTGGGCCTGGCGATGGTCGGG	220	80
136	39	1363449	1363487	GGGTCGACATTTTCTGCCGGGCGAAGGCGCGGGTCAGGG	180	90			136	45	1725994	1726038	GGGCCGCGATGACGGCCAGGGTGAGGGACTTTACCAGATGCTGGG	200	100
137	41	1406976	1407016	GGGCGATGTAGGGCATCAGGTTGTTCGGGATCCCCTGCGGG	180	90			137	26	1740027	1740052	GGGTTTTAGCGATGGGCCGGGCGGGG	150	40
138	37	1407038	1407074	GGGTGGGCGCCGACCGGGTTGAAGTAGCGCAGCAGGG	190	80			138	34	1756376	1756409	GGGGATGCCGGCGGGCGGGCGCTTTAACGGCGGG	190	80
139	42	1407149	1407190	GGGCTTTGCGGGGTGCCGGTCGGGAAGCTTTCGACATACGGG	190	90			139	36	1763971	1764006	GGGCGCAGGGTCGGCGGGCGCTGCTGCGGCTGCGGG	210	100
140	33	1427556	1427588	GGGACCACCGTCAGCTCAGGGGCGGGCAAAGGG	150	90			140	45	1771347	1771391	GGGCGATCTGCAGCAGATCTCCGGGCTTAGCGGGGTGGTGATGGG	210	90
141	37	1468986	1469022	GGGACTGGGGCTGAGCGAAGGGCCTTGCCCGGTGGGG	200	80			141	38	1799765	1799802	GGGCTTCTCCGGCCGGGTGAAGAATCCGGGCGTCTGGG	170	100
142	42	1470852	1470893	GGGGGAAGTGCAGGGGCAGGGCTATATCGGCCAGGCGCTGGG	220	80			142	35	1817910	1817944	GGGCGTAATGGAAGGGCAGGGCGTGGCGATCCGGG	190	60
143	35	1474030	1474064	GGGCAAGGTCAGGGACGCGGCGGCCAGGGTCAGGG	190	80			143	31	1830035	1830065	GGGGTGGGGAGGGAGATAATCTTTTGCAGGG	160	20
144	32	1482857	1482888	GGGCTGGGCGGGTTCTTCACCAGCTCCTGGGG	140	90			144	45	1834072	1834116	GGGGCAGCCCGCATGGATGCGGGCTGAGGGCCGTGATTTGCAGGG	220	100
145	44	1504919	1504962	GGGGCGCGATGCCCCGGCGAAGGGTCAGGCGTTGAAGGGCGGGG	240	100			145	28	1852379	1852406	GGGTGCGTAAAGGGCGGGAATAATGGGG	150	20
146	39	1508322	1508360	GGGCCTGGATACGGGCGCTGAGGGTGTTGAGCTTCAGGG	190	70			146	45	1874513	1874557	GGGTGCGCTTCACACTGGGTCAGGCGGGCGAAATGCGACTGCGGG	200	110
147	35	1517279	1517313	GGGACGGGATATTTTCAGCCGGGTGCTGGTCGGGG	170	60			147	19	1876790	1876808	GGGGGGGCGGGTATGCGGG	140	20
148	22	1523704	1523725	GGGCGATGGGCGGGAGAGAGGG	150	20			148	38	1900119	1900156	GGGCGAAGAGGGCGCGCTGTGGGTCAACGCCTCTGGGG	190	90
149	41	1528379	1528419	GGGGGCAGGGCGTTAGCGGGATTTTACCTGTCGCTTGCGGG	190	80			149	43	1921741	1921783	GGGTTGAGCAGCGGGAACTTAAAGCGGGCCGCCAGTTTGCGGG	190	90
150	44	1529841	1529884	GGGGCCGCTGGTGGGCGCCGCCTGGGTGCATGTCCTGCCGTGGG	220	130			150	33	1923984	1924016	GGGGTTTGAAGCCGGGCAGCAAGGGCTGCTGGG	170	60
151	42	1564439	1564480	GGGGAACGGTGCCGGGATGATGGCGGCCGGGGTGACAACGGG	230	80			151	38	1942478	1942515	GGGGACACTGGCCGGGCTGGGTTCGATACCGCCTGGGG	180	100
152	27	1569441	1569467	GGGTCGAGGCGGGCGTGGGCGTCCGGG	170	60			152	43	1943373	1943415	GGGCGGCCTGCTCGGTGGGCCGGTGGTCGGCGGGCTGGTAGGG	250	100
153	37	1608333	1608369	GGGATCGTTCCTGTTCGCCGGGCCGACCGGGGTCGGG	170	110			153	39	1944664	1944702	GGGCTGTACCGGGCCAACCCCCAGGCCAGCGGGCTGGGG	170	140
154	39	1608472	1608510	GGGGCGCCTCCGGGCTACGTCGGCTTCGATCAGGGAGGG	180	110			154	40	1957458	1957497	GGGAAATGCTGGAGCAGGGGCGGGCGCTGCTGGCGCTGGG	220	80
155	39	1610350	1610388	GGGGGTCGGGCGACCACCAGAGGATCGGGTCGCCAGGGG	200	100			155	40	1973759	1973798	GGGCTACTCGACGCCGATCTTTTGGGTCGGGATGATGGGG	170	80
156	28	1611225	1611252	GGGAAATATTCTCCAGGGCAGGGGAGGG	130	40			156	32	1973827	1973858	GGGTAGGCGGCGCCGGGAGGGTAGATCTCGGG	180	60
157	45	1625530	1625574	GGGTAACGTCGGGATCAACGGCGGCAATAGCGGGGCGCGCGAGGG	220	100			157	41	1981758	1981798	GGGGCGGCATTTCCGGCCTCGGGCGCGGGCCGTCAGGGGGG	220	120
158	40	1627515	1627554	GGGCAGCATGTTCGGCCTGTGGGTATTGATGGGGATCGGG	190	60			158	41	1996358	1996398	GGGGATCTGCCGGGTGGTGGCGAGCTGGTCTGTGGGCAGGG	230	70
159	35	1638056	1638090	GGGCTGCACGCGCTGAAGGGCCACCGGGTGGTGGG	180	90			159	31	2009132	2009162	GGGTATCCACTGGGCGATGCGATGGGAGGGG	160	50
160	38	1646256	1646293	GGGAAAACAGTGGCGCTGGTGGGGCGCTCAGGGTCGGG	200	70			160	40	2053407	2053446	GGGGCAGCTGGCGCTGCTGCGCCTGGGGCTGGGCTGGGGG	230	100
161	38	1672345	1672382	GGGGTGGTGGGGAGATTGAAATGCGGCGACGGGAAGGG	220	30			161	43	2060222	2060264	GGGTAAAGACGCCTGGGCGAAGGGCAACCCGGTGTTCGACGGG	190	100
162	44	1673908	1673951	GGGGCTGATCTGCTGGTGGGCCTGGAACCACTCATGGGCCTGGG	190	110			162	38	2064366	2064403	GGGGTCTGGGATGGGCGCTGAAGCGAACCCTTGGCGGG	190	80
163	38	1678772	1678809	GGGCAGGGCGCCGGGTAATATCACGTGACGGAACAGGG	170	80			163	44	2065213	2065256	GGGGGGTTACGATCTGGTGGGCATGACCGGGGTGATCCTCGGGG	220	80
164	43	1690800	1690842	GGGCGCGAGGGGATCAGCGGTCTTGGGACATTGTTGTCCGGGG	210	80			164	45	2065594	2065638	GGGCGATGCGCCGGGTTTACAGGGCCTGCTGCCAGACCGCCTGGG	200	140
165	44	1706569	1706612	GGGGGAATAGGGAATCTGTCATGGGGCTACCTTTAAGCAACGGG	170	70			165	42	2069849	2069890	GGGCGCGGGTTACGCCCTCCGCTGGTGGGTCAGTCGACGGGG	200	120
166	45	1721687	1721731	GGGCCGGCCTTACGGGTGATCATCGCCGCCGGGAAGTTCCACGGG	190	140			166	45	2079633	2079677	GGGGAATCGGGGCCCAGTGCGGCGAGGGTCTCCGGCGGCAGCGGG	240	120
167	33	1726167	1726199	GGGCAGGGGACGCCGGGGAACAGGCGCACCGGG	180	90			167	45	2079860	2079904	GGGTGCGTTCACGGAGGACACGCGGGGCGTAGGGAGGCGGTAGGG	250	80
168	40	1727331	1727370	GGGCAGGGGATTGCGCTCCGTTCGTGGTGGGACGTCCGGG	200	90			168	31	2100268	2100298	GGGGCTGGGGTTTGTCGGCGCCGGGCTTGGG	180	60
169	39	1737424	1737462	GGGAGCGGGCGATAGGGCAACAGCTGTTTTCCAGACGGG	170	80			169	43	2100879	2100921	GGGTGTCGATGCTCGGCATGTGGGGCTGCCGGGTAGTGGCGGG	230	80
170	24	1746201	1746224	GGGATTCCGGGCGAGCGGGAAGGG	140	40			170	43	2100931	2100973	GGGCATCGTGCTGGGGATGGGGGTGATTGGCGTCTGGTTAGGG	230	50
171	28	1762943	1762970	GGGTGGGCAACGGGGCGCTACTATAGGG	140	50			171	43	2120936	2120978	GGGCTGGCGGGTATTAATCATCTGGGAATGCGCCCTGCGCGGG	180	100
172	30	1771889	1771918	GGGAATGATGGGTAGCAGGAGGGAGCAGGG	170	20			172	25	2151151	2151175	GGGCGGGGTGTCGCTGAAGGGCGGG	160	40
173	43	1778174	1778216	GGGCAGGGGCATGGCAATCAATATTACCCGGGCGTACAGTGGG	170	90			173	39	2156741	2156779	GGGGCGGCATAACTTTGCCCGGGCGCGTTGGGCGCGGGG	200	100
174	35	1779631	1779665	GGGATCTGGGTGGCAATCAGGGCGTTGGCGTTGGG	180	50			174	42	2170104	2170145	GGGCAAAACGGCGGGCGGTGGCGGCCGGGATAATCAGCAGGG	210	90
175	37	1780177	1780213	GGGATGAGCGCGGCCGGGAAAAGGGATCAGTAGCGGG	190	60			175	39	2175155	2175193	GGGCGGTCAGGTTCAGGGTGCGCTCGTGGCGGGAGAGGG	220	70
176	37	1823397	1823433	GGGGGAAGGGGCCAGGTGTTAGCGCGCGCGGGGAGGG	230	60			176	40	2178410	2178449	GGGTATTGAAGGGCGCTGGGGTTACTTCGACCAGGCCGGG	180	80
177	22	1835914	1835935	GGGCTGTAAGGGCTGGGGCGGG	140	30			177	38	2183016	2183053	GGGCGCGGTGGGCGACCTGCATCGCCGGGGCATCGGGG	200	110
178	45	1838356	1838400	GGGCTGTCCGGGATCCTGTTGGGGATTATCTCCGCGCTAACCGGG	170	120			178	41	2187186	2187226	GGGCTGATGGGCCGATCGGGACGCACCAGATGGCTCATGGG	180	100
179	45	1843961	1844005	GGGATGGTCAAAGCCAGGGGTATCTGCAGGTCAGAGGGCACTGGG	200	80			179	44	2192209	2192252	GGGTTCACATACTATTTAGTGTAGGGGATGACGGCGGGACGGGG	190	60
180	41	1845223	1845263	GGGGCGAGGGTGAGACGGCTCGCCAGCGTCGGGCCGCCGGG	220	120			180	31	2217379	2217409	GGGCAGGGTTTGCCCACCAGAGGGAGCAGGG	150	70
181	45	1847241	1847285	GGGATACGCTATTGCGTCGATATGGGTTGGGTTTACGCTGCTGGG	180	70			181	31	2221227	2221257	GGGCGCCAGGGCAGGGTAATAATCGCGGGGG	160	60
182	45	1864562	1864606	GGGTCGTACCTACCGCATGGGGGTATGGGCGAAGCAGGACCCGGG	200	110			182	39	2233122	2233160	GGGCGAACCCGGGCAAAAACTGACTCAGGGCAGGCTGGG	160	100
183	41	1865578	1865618	GGGTGAAATTTACGGGTATTGCCAGTAACAACGGGGGTGGG	170	50			183	41	2240484	2240524	GGGTTTTCCGGGTGAATATCCAGCCCGACGCGGGAGATGGG	170	90
184	29	1872249	1872277	GGGGCAGCAGGGCTTACGCCGTGGGCGGG	160	70			184	41	2246008	2246048	GGGGTTGTCGCCGGACGGGTAGCGGGCAGCGCATCGCAGGG	210	100
185	37	1879483	1879519	GGGTGGGTGACCACCGAGATGGGCCGCCAGCCGTGGG	180	100			185	41	2249860	2249900	GGGGCTGGGCGAGCTGGGGAGCGACGGCTTTTTTGAGTGGG	220	60
186	44	1884965	1885008	GGGGCCGGCGTCGATAGGGGTGTTGGTGGGCGCCGGAAGCAGGG	250	80			186	42	2262115	2262156	GGGGATCCCATCTGGGCGACGGAGGTGCTGGGCGGCATGGGG	220	90
187	45	1895019	1895063	GGGTTTCCAGGGACTGTTCCGCAGCGAGGGTTTGCGACACCCGGG	180	120			187	45	2266393	2266437	GGGGTTGAATATTGTGGTGGGCCTCGCGGGCCTGCTCGATCTGGG	200	90
188	31	1905832	1905862	GGGGCCGGTACGTACCCCGGGTCTGGGAGGG	160	80			188	36	2267438	2267473	GGGCGACGGGGGGCAGTATCGTGCTGCGGGCGCGGG	210	80
189	28	1912465	1912492	GGGTTTCCAGGGTGCCCGGGGCGCAGGG	150	70			189	38	2276581	2276618	GGGGCGATGGCGGGTAGCATATCGGGCAGGACTTCGGG	190	70
190	45	1925283	1925327	GGGGCAGCCCGCATGGATGCGGGCTGAGGGCCGTGTTTTGCAGGG	220	100			190	25	2279109	2279133	GGGTGGGGCGGGGCGCTCCTCCGGG	150	70
191	45	1927106	1927150	GGGCGGGCGCTTTGCCTGCCAGCAGGCGGGGATCGCGCTGGCGGG	230	130			191	44	2282728	2282771	GGGGGGAGCCGCTGCGTTATCGGCTGGGGCTGTATCAGGGGGGG	240	80
192	44	1928334	1928377	GGGGCGCAACGCCGGCTATCAGGGGGTGCTCTCGGTGGGGCGGG	230	110			192	26	2285382	2285407	GGGGAGGGATCCGCGCGGGGAAAGGG	160	40
193	36	1932455	1932490	GGGCGGATCAGCGGACGGAAAGGGTGGGGCGCTGGG	210	60			193	36	2294826	2294861	GGGCGCCAGTCTGAGCTGGGTCAGTACCCGGGCGGG	170	100
194	45	1936357	1936401	GGGCAGGGCATGAGGATGCGGGTGACGAACACCGCGCAGATCGGG	210	100			194	27	2297469	2297495	GGGCCTGGCGGGGCTGGGCATACCGGG	150	70
195	33	1936548	1936580	GGGGGGGCGGATTGCCGGGCCCCAGCACCAGGG	170	100			195	28	2299288	2299315	GGGCGGGGTGGCAGGGATCAATGAGGGG	170	30
196	19	1936635	1936653	GGGCGGGCAGCAGGGCGGG	130	40			196	45	2319749	2319793	GGGAAAAGAGCTGGTGGGCCAGGAGCGCGCGCTGGGAGCATTGGG	230	80
197	40	1937807	1937846	GGGCTCTGGCGAAGGCCAGCAGGGCCTGCGGGCTGGTGGG	210	100			197	36	2327826	2327861	GGGGCCGCCTTAGGGGAGACCACGGGTCTGGCGGGG	190	90
198	34	1941804	1941837	GGGGCGCCGGGTCACGGCTGTGGGATCAGCAGGG	180	80			198	30	2330196	2330225	GGGGCGCTGGGTGGGAAGCTGAAATGCGGG	170	40
199	40	1952223	1952262	GGGCGAAGCCTATGCGGTGGGCGCCAACTGGTTGGGCGGG	200	90			199	45	2338565	2338609	GGGTACCGAGAACGGCATTCAGGGCAAAGACCTGGGCAAGCAGGG	180	100
200	28	1954873	1954900	GGGCCAGGAGACCAACGGGGCGGGCGGG	160	70			200	44	2344148	2344191	GGGTGAAGCGCCTGGAGGAGCGGGGCGTTATTCAGGGCTATGGG	220	70
201	40	1979527	1979566	GGGTTGATCAGCGGGCCCAGCACGTTGAACAGGGTGCGGG	180	90			201	45	2378208	2378252	GGGATACTGATACCCAGCCGCTGGGTTATGCTTCGGGTACCTGGG	160	110
202	19	1995950	1995968	GGGCTGGGGCGTGGGCGGG	140	30			202	37	2391294	2391330	GGGGCTGCTGGGGGTCTCCAACGGCGCGGGCGTCGGG	200	100
203	36	1997617	1997652	GGGCGGCGAAGGGGCCGCGCCTGCTGGGGATTCGGG	200	90			203	40	2398533	2398572	GGGGTTGAGGCCGTGGGTGCGGTGGGCCACCGGCGTCGGG	230	90
204	35	1999027	1999061	GGGACAGGGGGCGAAATCCTGGGTCAAGGCGCGGG	180	70			204	30	2410756	2410785	GGGCGAAGCGGGCGAGAGGGAGCTGGAGGG	190	40
205	40	2000625	2000664	GGGTATCGATCATGATGGGCCGGGTGTGGATGGAAAAGGG	190	40			205	41	2417532	2417572	GGGTGGCGGGAAAAGTGCTTGAACGGCGGGTGGAAACCGGG	210	60
206	43	2007495	2007537	GGGGTGTAAGGCGTGGGGGAGGGAAGAACCCTCCTCACCGGGG	210	90			206	37	2435546	2435582	GGGAGCGGGTGCGGCGGGTGGACAGCCCGGCGTTGGG	220	80
207	42	2011772	2011813	GGGATCGCGCGGATTAACGCCTGGGTGTAGGGGTGATGTGGG	210	60			207	45	2438695	2438739	GGGATTTGTGCTGGGCCTGCGTCGTAAAGGGTTTAACCCGCAGGG	190	90
208	42	2014910	2014951	GGGTCAGGTTTTCCAGCCCCAGGGCTTTCAGGCGGGCGCGGG	180	120			208	28	2439664	2439691	GGGTTGGGCAACGCGATGGCCGGGCGGG	160	60
209	31	2019588	2019618	GGGTCTGCGGTGGGTTGATCGGCAGGGGGGG	190	40			209	20	2449792	2449811	GGGATGGGGGCGGGGGCGGG	160	20
210	40	2022192	2022231	GGGACCGGGGCTGTTCCTGGCCGGCCGGGTGCTGCAGGGG	210	110			210	37	2451076	2451112	GGGGTGGGCACCGCCGTGGCGGTGGGGCGTCTTGGGG	220	80
211	35	2023089	2023123	GGGGATCTATAAGATGGGCAGCTCGCTGGGCGGGG	170	60			211	24	2452401	2452424	GGGCGGGAGGGATCACCTCCAGGG	120	60
212	32	2035953	2035984	GGGTTTCAGGGTGCGCAGGGCGCAGGAGAGGG	180	50			212	29	2455092	2455120	GGGGCTGGGGCTGGGGCTGGTGCCGAGGG	190	50
213	42	2044362	2044403	GGGTGAGGGAACAGACGTTGCCCCCGGGTGAATCACCGGGGG	190	100			213	44	2457080	2457123	GGGTATCACGGTGGTGAAGAGCTGGGATCACGCCGGGATGCGGG	210	80
214	43	2045495	2045537	GGGTAGCGGGCGAGAAACTGCGGCAGCGCGGGCAGAAGCAGGG	220	90			214	43	2460064	2460106	GGGGCTGCTGGGGCTCGGTGTGCTGCTGGGTACCAGCAGCGGG	220	100
215	41	2060320	2060360	GGGTGAATATGCTGTTTGACCGGGCGCGCTGGGAAACCGGG	180	80			215	44	2460473	2460516	GGGGTGAAGTCGGGGATCGGCTTTTACCTCCAGTGGGCCCAGGG	190	100
216	39	2062536	2062574	GGGTATGACGGTGCGCGTTGACTGGGAAACCGGGGTGGG	200	60			216	36	2479437	2479472	GGGCCTTGATTACCCGGCGGGCGACGATGGGATGGG	170	80
217	39	2063734	2063772	GGGTATGACGGTGCGCGTTGAATGGGAAACCGGGCAGGG	190	60			217	39	2483680	2483718	GGGCGCTGCCGCTGGGCAAATGGCGCTGGGTGGCCGGGG	210	100
218	34	2064075	2064108	GGGACGTCTGCCGGGCCGGGCGCTGCAGGTTGGG	180	90			218	41	2484644	2484684	GGGGGGAGGTAGTATCGCTGCTGGGGCCTTCGGGAAGTGGG	220	60
219	44	2064465	2064508	GGGTCTGGTGGGGGCATTTAAGGGGGAGGATCGGATTAACTGGG	220	40			219	40	2492918	2492957	GGGCGCTACCCCATACCGGGCAGCGCCTGCGGGTGGGGGG	190	130
220	29	2066515	2066543	GGGAGTATGGGGGCAGGGTGCTGATGGGG	180	20			220	36	2493896	2493931	GGGCTCGGCGTGGGCATACTACGAACTGGGCTGGGG	170	80
221	32	2068929	2068960	GGGCATCACGTGGGAATGGCGTGGGAGCGGGG	180	50			221	23	2494220	2494242	GGGCGGCCGGGTGCGGGCGCGGG	160	60
222	28	2070053	2070080	GGGGCAGGCGGGGCAACAAAGGGAGGGG	170	40			222	38	2495697	2495734	GGGATCAATACAACCGGAGGGCGGGCTGATGAGAGGGG	180	60
223	41	2077114	2077154	GGGCCGTTCTCCGGGTTGGCGTCGGTATCAATTGGGCCGGG	180	100			223	33	2496045	2496077	GGGACCGGGGTTGTTCGTGCTGGCGGGCGCGGG	190	70
224	39	2084380	2084418	GGGTTCGGGCGCTGGTCAGGGATCCTTTCTCCGCCGGGG	170	110			224	24	2505736	2505759	GGGGTTCGCCGGGGAGTGGGCGGG	160	40
225	43	2097462	2097504	GGGCGATCAGCTCCCGGGCCTCCTGCATATCGAGGGTAAAGGG	160	120			225	33	2516338	2516370	GGGCATTCAGCGTCGGGGTGGGGGTCAGACGGG	180	60
226	36	2101531	2101566	GGGAGATGTGCTGGGAGCCCTGACCGGGGATATGGG	180	60			226	30	2531962	2531991	GGGCGGCCTTTCGACAGGGTCGGGCAGGGG	160	70
227	38	2112745	2112782	GGGCGGGTGGCGCTGTCGGTGGGTAACTGGCAGCAGGG	210	70			227	36	2534117	2534152	GGGCATGGGGTTCCACCAGGCCGGGGAGCGTCAGGG	180	90
228	41	2113735	2113775	GGGCAGGGATTTGAGGCGGGCGGCCATGGCGTCCTGAAGGG	210	80			228	43	2538163	2538205	GGGGAAGCGCTGGGGATGCGCATCGTCCTGTGCCGGGGTGGGG	230	90
229	38	2118715	2118752	GGGCTGACCCGGGCTGGCGCGGGGTTAGTCCACCAGGG	180	110			229	37	2541834	2541870	GGGGCGGGAATGGTATGCACCCACGGGGGCAGGAGGG	200	70
230	41	2124972	2125012	GGGGTGCTGGGAATGTGGGATGCCGCGGCCAATGCGCCGGG	210	90			230	28	2544293	2544320	GGGCCGGTAACGGGCTATCCGGGCTGGG	140	70
231	36	2128549	2128584	GGGCGCGACGGGTCTTCTCCGCCCGCTGGGTGGGGG	180	110			231	36	2544418	2544453	GGGGAATATCGTCACGGAAGGGCTGAGGGATATGGG	170	40
232	43	2129226	2129268	GGGGCAGTGGGCGCTGGCGATGGGCGCCCGCTCGGTGAGCGGG	240	110			232	41	2545663	2545703	GGGCGGGAAAATCTGTTTCCGTTTGCCGGGCGCACGTTGGG	170	90
233	39	2166698	2166736	GGGGGCGCCATCGGCACCGGGCTGTTTATGGGGGCGGGG	210	90			233	44	2546205	2546248	GGGCGGCAGGATATCCGGCGCAGGGCTTTTCAGAGGGAAGGGGG	220	80
234	25	2170517	2170541	GGGGTTCGCGGGCGGCGGGGCGGGG	180	50			234	37	2550957	2550993	GGGTCGAGGGTCGGCACCGCAGCCATCAGGGCGCGGG	180	110
235	39	2171977	2172015	GGGGGCGCGGGTGGCGCTGGGCGGCCAGCCGCTGGAGGG	240	100			235	42	2557736	2557777	GGGCCTGGACGTCGAGCTGTTGGGTCCACAGGGCGAAATGGG	190	90
236	43	2182125	2182167	GGGGGTGGACGGGGTGATTATCGCCGGGGCGATCGACCGCGGG	230	90			236	28	2562873	2562900	GGGCGTATGGCCGGGCAGAGGGCACGGG	160	60
237	37	2192452	2192488	GGGCCCCTCGCAGGGCCGCAGAAGGGCTGCAGAAGGG	170	110			237	39	2567514	2567552	GGGTGCGATAGCGCGGCCAGTGGGTGGGATGGCGAAGGG	220	60
238	33	2193337	2193369	GGGCATGGGGCTGTTAATCAAAGGGCTGTTGGG	150	40			238	39	2573904	2573942	GGGCCCTGGCGACGGGCATTACGCGTGGGAAGAGTGGGG	200	80
239	42	2217332	2217373	GGGAGTTGGCGCCGGGAAGGAACGGGTAGGCGGCGGAGAGGG	250	60			239	36	2592208	2592243	GGGCTAATTTATGTTCTTGAGGGTAATAGGGGCGGG	150	30
240	36	2234054	2234089	GGGTATCAGCGCGGCATGGGAGTTGGGCCACCCGGG	170	90			240	44	2593507	2593550	GGGGGATTTTCGTCGCCGGGATATGGCGCTAGGCGGGCAGGGGG	230	80
241	44	2247642	2247685	GGGTCGAGCGTTGCGCACAGGGGAAGGGAAAGACACATGGCGGG	210	80			241	42	2616060	2616101	GGGCCACGAGGGCGGCGGGATTGTCGTGGAAGTAGGCGAGGG	230	70
242	45	2280453	2280497	GGGAGAGCGGCTGGCGGGTGTCACGCACCCAGGGCACGCCAGGGG	220	130			242	28	2628197	2628224	GGGATGGGGGGCTTCCCCGAGGGATGGG	160	50
243	33	2288425	2288457	GGGCGCCGGCAGCGCCAGCGGGGCGGGCAGGGG	200	100			243	34	2631359	2631392	GGGGCGGGCGCTGGATCTGGGCTGCGGCAACGGG	190	80
244	43	2296809	2296851	GGGTGGGCCTGCATATGTGGGCGCAGGCGGTGACCAAAGCGGG	210	90			244	45	2644192	2644236	GGGGCTGGGGGGAACGCGAAGAGCAGGGGGTGAAGCGCCTGGGGG	270	70
245	35	2298948	2298982	GGGGCTACGCGGGCATGCTGTCGCTGGGGCACGGG	180	90			245	45	2650084	2650128	GGGGTCCGCCAGTCACCCTGGGCGCACAGCGCCCGGCGGGTGGGG	210	160
246	43	2334058	2334100	GGGGCATCATCACGGGGCGCCGTTGCTGTATGCCGGGGTGGGG	210	100			246	42	2652005	2652046	GGGCATAGCATGGGAGGGAGCATCGCCATCGAAGCGGCGGGG	200	90
247	38	2335296	2335333	GGGTCGGTTGGGTGATGAGGGTGATATCCACCTGTGGG	180	50			247	31	2652475	2652505	GGGCCTCAGAAGGGAAGCTCGCGGGGTTGGG	160	60
248	43	2336270	2336312	GGGGATCGACGTGGTGGTCGCTCAGGGCTATGAGGCGGGCGGG	230	80			248	36	2652821	2652856	GGGTCACGCCGTCCAGCAGGGTCGGGCTCATATGGG	150	100
249	20	2336740	2336759	GGGCCGGGCAGGGGGTGGGG	150	30			249	33	2677066	2677098	GGGTGGTGGGCCTGGGGCCGAAAAAAGCGTGGG	180	50
250	41	2340155	2340195	GGGGTAATAAGTTATGGGTAGATTCAGGTTCTGGGTTCGGG	170	30			250	26	2705061	2705086	GGGCCTGGGTAATACGCTGGGATGGG	130	40
251	42	2341266	2341307	GGGCAGCAGCTGCGGGCGGTGGCCGGAGGGCGGCATCCGGGG	240	110			251	44	2705239	2705282	GGGAGCAACACCGGGCCGTTTATCATGCAGCAGGAGGGGCTGGG	190	100
252	39	2341784	2341822	GGGCTTTCCGCCACTGGGGGAGCAGGGACTGGACGTGGG	190	90			252	36	2721991	2722026	GGGATGGCTGACCCGGCGAGGGCGAGACGGGAAGGG	200	70
253	40	2349000	2349039	GGGTATGGGGCATCGGCGCCGGGATGATCTGCATGCAGGG	190	80			253	45	2726473	2726517	GGGGGAATTCAAGCAGAACGGGACCCGCGTAGGGGATGTACAGGG	200	80
254	30	2349077	2349106	GGGATGTGGGTAAAAGCGCAGGGCGGCGGG	170	40			254	45	2727230	2727274	GGGTGCCGAGATAATGGCCCGGGATCACCCGCTGCGGGTGCAGGG	200	120
255	43	2351889	2351931	GGGCGGGATAGCGTAGGGGCGGTGACCCTCCTGCCGCCGGGGG	220	120			255	39	2729229	2729267	GGGGTGGCGTCGGGGCCAGGGTTAGCGCACAGCGGCGGG	220	90
256	36	2367175	2367210	GGGCGCGGGCAATCAGCAGGGTAGTGATATCGGGGG	180	60			256	42	2729328	2729369	GGGAGGCGAGGGGCCAGTATATAGCCGCAAGGGTTGGCCGGG	210	80
257	34	2384818	2384851	GGGCTCTTCGCCGTAGACCGGGCTGGGGGTCGGG	170	90			257	34	2748855	2748888	GGGGGTGTACGTCTGGGGACGTACCGGGCGAGGG	190	60
258	29	2385713	2385741	GGGACCGGCGGGCGGGTCAGCGGTTCGGG	170	70			258	28	2761977	2762004	GGGCACAGGGCATGGGCATTGGAGTGGG	150	40
259	36	2386086	2386121	GGGCATCCGGGCTGCGGGCGGCGCTGTGGCTCAGGG	190	100			259	39	2766510	2766548	GGGCTGGCGGTGGGCCTGCTGTGGGCGCCGTGCGCCGGG	220	110
260	37	2406410	2406446	GGGCTGGCACGGCGGGTTCTATCTGCTGATGGGCGGG	180	80			260	32	2769578	2769609	GGGCATTGAAGCGGGAACGGCGCTGGGCTGGG	170	60
261	40	2413689	2413728	GGGCGAAGTGCTGGGCTTAGTGGGCGATAACGGCGCGGGG	210	70			261	21	2769685	2769705	GGGAGAGGGTTAGGGTGAGGG	140	0
262	40	2434663	2434702	GGGGCGGGAATTATGTTGTCGGGCACGTGCTGGTGCAGGG	200	60			262	39	2775904	2775942	GGGTGGCCGCCAGGGTCTGAATCCGCGTACGGGTGAGGG	190	90
263	35	2438992	2439026	GGGGCGTATCTCCCCGGGGGATCTGGGGCTGTGGG	180	80			263	36	2776758	2776793	GGGTATAGTTGAGGGTTTCGGGGGCTTCAGGTTGGG	180	30
264	40	2442643	2442682	GGGTGGTCTGCGCGGGATGCGGCTGGGCATGCTGGAGGGG	230	70			264	30	2780518	2780547	GGGTCAGCGCCACCAGGGTGGGGAAATGGG	150	60
265	34	2494307	2494340	GGGCATTTACCGCGTGGGTAAAGCGGGAGATGGG	160	50			265	45	2780715	2780759	GGGAGGTTAGGGTTTTTCGGGTCATCGACGCCCCAGCTGCAGGGG	200	100
266	38	2494478	2494515	GGGTAATATGGGCCTGAATATGCTGCCTCGGGCCGGGG	160	80			266	33	2785153	2785185	GGGACTGCAATGCCGGGCGGGTAGCTGAACGGG	160	70
267	32	2525654	2525685	GGGCTTTAGGGTAAGGAGAGTAAAAGGGAGGG	160	10			267	29	2791439	2791467	GGGCCGGACGGGAGCAGGGGGTGGATGGG	190	40
268	37	2550517	2550553	GGGGGCAGCGGGTGGGACTGGAAGTCATCCTGGCGGG	200	70			268	40	2809607	2809646	GGGTACCGGCGAGGGCGGGCTGGCGGAAGCGGCTGCCGGG	230	100
269	45	2554179	2554223	GGGCTGGAGACCACCTTCGGGTGCAGCGGGTTGGTGCCAAGCGGG	220	110			269	30	2818636	2818665	GGGCTGGCGGGGCTGGGGATGCTGCAGGGG	190	50
270	34	2557405	2557438	GGGCGTTGGCTGGGTGTTGGGCGGTGAGCATGGG	200	40			270	40	2819516	2819555	GGGCCTACGCAGGGGGCGGGTTGGCTGCGCAATGACCGGG	200	100
271	43	2559104	2559146	GGGCCGCTGAGGGTAAGACGATCGCCGGGCCGCGCCCGCTGGG	200	140			271	43	2821911	2821953	GGGGGCAATGCGGGCCTCCATCAGGCCGGTCCACGGGCTGGGG	200	130
272	39	2560718	2560756	GGGCATAGACCGGGCGCACTTCCGGGTTGAGCGCCCGGG	170	120			272	37	2823072	2823108	GGGTGCTGTACGGCGTGGCGATGGGCGGGATCTGGGG	210	60
273	37	2561985	2562021	GGGTTGGGCCATCCGGCGGGCAGCCGTAGCCGGAGGG	190	100			273	37	2831910	2831946	GGGGGCTTGTCAGGGGGATGGGTGGTGGCCATCGGGG	220	50
274	44	2598675	2598718	GGGGGAAATCTGCAAAGGGCTACGGGATATCATCGACCTTGGGG	170	80			274	44	2837043	2837086	GGGGCAGCGCGTGGGACGTGTCGAAAGTGACGGGATCCTGAGGG	220	80
275	36	2606048	2606083	GGGTAACCTGGCGATGGGCGTCCGCCAGGGGGCGGG	190	90			275	42	2864452	2864493	GGGAATGAGTGGTCTGGGAGACCCGGCAACGCCGGGCCAGGG	200	100
276	32	2630984	2631015	GGGACTGCCTGCGGGCGTCGGGTGACTCAGGG	160	80			276	24	2869097	2869120	GGGGCCGGGCCCCGGGCGCTTGGG	140	80
277	26	2647127	2647152	GGGCAAGTGGGCTGACCAGGGATGGG	140	40			277	27	2878523	2878549	GGGGCTTCGGGCCGGGCGTCGTTCGGG	150	70
278	41	2692996	2693036	GGGCGTTTTCCCCGAACCGGGTCTGCGGGGCGCGTCCCGGG	180	140			278	38	2887126	2887163	GGGCGGGCTGACCGGCGTTATCACCGGGGCGACCGGGG	190	110
279	39	2723190	2723228	GGGAAAGCTGGCGGGCGGGCGAGACGCACAGCGCCAGGG	200	100			279	35	2889757	2889791	GGGCTGGGAGGGAAAGAGAATGTCTGTGCGGTGGG	190	30
280	30	2734416	2734445	GGGATGGGGATAAGGGGCGCAGCAGCAGGG	170	40			280	42	2911448	2911489	GGGCAGAACTGCAGCGGGAAATGCTGGATTACTGGGGACGGG	190	70
281	34	2780366	2780399	GGGATTGTCGGGGTCAGCGCGCGGGAAATCCGGG	170	70			281	37	2927722	2927758	GGGCCTGACCGGGCCGCTGGCCGGCTGGGTCGCCGGG	190	130
282	30	2803885	2803914	GGGTTGGGGAAACAAAACCGGGACGATGGG	140	40			282	45	2941958	2942002	GGGAAAGGGTCTCCAGCGCCTCGCGGGTTTTATCCGGCAGGTGGG	190	110
283	37	2818255	2818291	GGGGCGGGACAGCACGCTGGGGCTGATTCTGTCCGGG	180	90			283	39	2943997	2944035	GGGCTTCAATCCCGTGCCGGGCGGCGTGATTCGGGCGGG	180	110
284	36	2820714	2820749	GGGCGTGCGCCACCTCGGGCCGGGTATCGTACAGGG	160	110			284	41	2961806	2961846	GGGCATCGGTAAAGGGGATCAGCAGCGCCTGGGTTTCCGGG	180	90
285	41	2841204	2841244	GGGCGCCCAGGGCGACGATCGGCTCGCCGGGCTTCAGCGGG	190	140			285	23	2970631	2970653	GGGCGGGTTTATCTGGGACTGGG	120	30
286	41	2853513	2853553	GGGCTCACCGCCCAGATCGGGACGGGCGTCGCTGGTTAGGG	180	120			286	31	3009738	3009768	GGGCTGGCGGGCCAGCGGGTGATTCGCCGGG	170	80
287	42	2915976	2916017	GGGGATGGTGCTGGGGGAACGGGTCAGCGCCGTGAAATGGGG	230	60			287	36	3029529	3029564	GGGATTACTGGGCGGGAGTGACAGCGCTACGCTGGG	170	70
288	34	2936222	2936255	GGGCGCGGGTCAGCGCATCCAGGGCGCCGAAGGG	170	100			288	45	3036595	3036639	GGGCCATCTTGTGGGTAATATCCAGCACCGCCAGTGGGAAACGGG	160	110
289	36	2940940	2940975	GGGTGGGCAGGATGCTGTAGCGGGACAGAAACGGGG	190	50			289	45	3043026	3043070	GGGGCAGCCCGCATGGATGCGGGCTGAGGGCCGTGTTTTGCAGGG	220	100
290	38	2986758	2986795	GGGATGGGCTGGCTCGTCAGGGGTATTGAACCCGAGGG	180	70			290	41	3047833	3047873	GGGAATATCGCGGGCCACGCGCTGGGCCATTTCGTCACGGG	160	120
291	45	3017323	3017367	GGGCGAAGGGCCGAACTGCCGGGTGGAAGGCACCCTGTGGGGGGG	240	100			291	38	3084535	3084572	GGGCGGTGGAGGGCCAGGTTCACTACTGGTGGGTTGGG	200	60
292	34	3020709	3020742	GGGCGCGCCGGGGTAAAACCGGGGCTGTAGCGGG	180	80			292	33	3108070	3108102	GGGCGTTGACCAGCGGGTCACGCTACGGGAGGG	160	80
293	37	3044209	3044245	GGGGTCATGATGCTGCGCAGGGAGCGCTGGGCCAGGG	190	80			293	41	3121113	3121153	GGGTTAAGAGGGCATTGTTCAGCGCGTTGCGGGCCTGCGGG	190	80
294	36	3063117	3063152	GGGCGGGAACTACATCGGCATGATGCCGGGCAAGGG	160	80			294	42	3130889	3130930	GGGGGAACAGCGGGGAATCCAGCGGGTCGCCGTCCCGCAGGG	200	120
295	41	3064143	3064183	GGGCGCCAGCGCCAGCGAATGGGTGAACGGCGGGATCAGGG	200	100			295	44	3132874	3132917	GGGGACGCCATAGGCGGGCGCCTCGCGCGGGTCGAGCGCCCGGG	220	150
296	36	3098863	3098898	GGGCAGGGGCCTGGTACGGGCAATCATCATATTGGG	150	70			296	33	3134298	3134330	GGGCAGAAATTCGCGGGCGGAGGGCTCTTCGGG	160	70
297	39	3135741	3135779	GGGTCTGGCGGGTAAACCACGGAGCGCCGAGGGCTTGGG	190	90			297	45	3137189	3137233	GGGCAGAGCGAAGCCGCGCGGGCCCTGGGGTTGCGCTACGCCGGG	220	140
298	41	3139260	3139300	GGGCAGAAAGCGTCCGGGCCACGCTGTGGGGATTGGCGGGG	210	90			298	45	3141468	3141512	GGGAACACAGGGCCGTCAGCCAGGGGGTGATGGCCTCCGTCTGGG	200	120
299	42	3146103	3146144	GGGTCTGCTCGACCTGGGCAGGGCTCACTCCCGGCCCCTGGG	160	160			299	42	3141544	3141585	GGGGGCGGCTATCGCCATCGGGTCGGTGTGCACCGGGCCGGG	210	120
300	37	3164305	3164341	GGGATAAAGAACAAAGTCGCCGGGCTGAACGGGCGGG	160	70			300	38	3158864	3158901	GGGGCATGCTGCAGGGAATCTCGCTGGGCGCCAAAGGG	170	90
301	39	3232717	3232755	GGGCCACCTGGTACGGGGTGTGGGCGCTGTCGGTGAGGG	210	80			301	31	3181107	3181137	GGGACGGGTGGGCGTTCCCGAGGATATTGGG	160	50
302	38	3268689	3268726	GGGGCTCCCGCCGCCGGACAGGGCCCGCAGGGGCCGGG	190	150			302	38	3191407	3191444	GGGGCATAAAGGGCTTCGCGCCCGGCGGGCCTGGTGGG	190	100
303	45	3270645	3270689	GGGCCGAAAACAGCTGGCTCGGGGCGTGGGCCAACCAGCAGCGGG	200	130			303	38	3195123	3195160	GGGTCATTCACTTCCGGGAAGGGGGTGCCCACGCCGGG	160	110
304	43	3304133	3304175	GGGGGCAGCGCCTGCGGGCCGCGCATCAGGGCCACTGTGCGGG	210	140			304	24	3225962	3225985	GGGTCAGGGCAAGGGCCATCAGGG	120	50
305	28	3317910	3317937	GGGTCACCGGGTCGAGGGCGCCGAAGGG	150	70			305	44	3274761	3274804	GGGCTGTTACTCGGCGTGCAGGGTAAATGGAGCGGGTATCAGGG	200	70
306	41	3326185	3326225	GGGCTCCACGTAGCGGGTATGGGTCATGCCCAGCGCCTGGG	170	120			306	45	3276327	3276371	GGGTGGCCAGCTGGGCGCGTTCATGGGGCGCCTGCTGACACTGGG	210	120
307	32	3374884	3374915	GGGATGCCGGGGGCTGGCGACGGCGGGATGGG	200	60			307	39	3276852	3276890	GGGTCAAGGGTAATCCGGCGCGGGCGATCTCCTCCCGGG	160	120
308	30	3385529	3385558	GGGCTTAAAGGGTCGCTGTGGGCGCTGGGG	160	50			308	38	3288919	3288956	GGGCTACTGGGTTGCCGACGCCAAACTGGGCTATCGGG	150	100
309	40	3405751	3405790	GGGCGGGCAATTGACCATTAAAGCCCGGGAGTCGCTGGGG	170	90			309	25	3289221	3289245	GGGTCGACGGGCGGGTTACGGTGGG	150	40
310	40	3521790	3521829	GGGATCCTGTTTGGTCCCTGGGTGGGCGCGATTGTCGGGG	190	80			310	37	3297182	3297218	GGGACAGGGAATGACGCTGGGCCTGGCGCAGGCCGGG	190	90
311	36	3526068	3526103	GGGCTGCTGCTGGGGATCGTGGGGACGATAGGCGGG	200	60			311	37	3325626	3325662	GGGCGACATCGCTGGGGCCCGCTGGGGCCACGCCGGG	180	130
312	23	3557464	3557486	GGGGAGAGGGTTAGGGTGAGGGG	160	0			312	35	3353093	3353127	GGGGTTTCCGGGCTGCTGGGTAACGTTATCGCGGG	160	70
313	36	3566765	3566800	GGGGATTGGGAAAGCGGGCGACAAACGCCAGCAGGG	170	70			313	42	3365530	3365571	GGGCATCATTCGTGGGCACAGGGACACAATCATGAAATTGGG	140	80
314	37	3594443	3594479	GGGCGGCCATCGGCGGGATGCCAGTCGGGACGCGGGG	200	100			314	41	3380255	3380295	GGGCGAATAGGGTCGGTCCTCTTTCGGGAAGTCTTTCAGGG	160	80
315	40	3628631	3628670	GGGCAGCGGGCCTCGAGGGCAAACACCCTTTCGCACTGGG	150	130			315	42	3399153	3399194	GGGGCTGATGTACCACACCCTGGGCCAGCGTAAAGGGCTGGG	170	110
316	33	3666865	3666897	GGGAAACGCAGGGAACAGTAGGGTTCAGGCGGG	160	50			316	34	3419140	3419173	GGGCTGGGACGGGTTTCCGTCACGCAGCCGGGGG	170	90
317	24	3683267	3683290	GGGTGAGCCAGGGGGGGAAACGGG	150	30			317	38	3423389	3423426	GGGCCGCTTTTACCGGTGGGATGCAGGTTAAGGGTGGG	180	60
318	34	3698087	3698120	GGGATTGCAATGGCCTGGCGGGCGGGATGTCGGG	180	60			318	41	3437075	3437115	GGGTTTTTTGTTGGCAAGGGTCAAACAGGGGTACAACAGGG	160	50
319	45	3711188	3711232	GGGCAGGGGAAAAGTGGATTATGGCGAAGGGATTGCCATGACGGG	220	50			319	36	3443058	3443093	GGGTTTGGGAACAAGGGAAAAGCAGTTAGCCGAGGG	160	40
320	41	3731464	3731504	GGGAAAAAGCAGACAGCCGCGGCGGGGCGCGGGTTTCGGGG	210	90			320	34	3446768	3446801	GGGACAATCAGAATATGGGTGGGCGCCTGCGGGG	160	60
321	32	3806466	3806497	GGGCATAATCATGGGCAAAGGGCACCAGTGGG	130	60			321	40	3466901	3466940	GGGCAAGCAGGGAAAAATGGTGGGCACGGTGATGACCGGG	190	60
322	31	3824741	3824771	GGGGCGGGTGGGCGTCGGCCGCTCCGCCGGG	180	100			322	23	3472425	3472447	GGGTCTGGGCCGGGTGCTGCGGG	140	50
323	45	3827994	3828038	GGGATCAGCCCGTCATAGGGGTCGGGCAGGTCGCTATCCGCCGGG	190	130			323	42	3509261	3509302	GGGCGTTATTCAACTGCTGCCGGGCCGCGGGGAGACCGTGGG	190	110
324	30	3838659	3838688	GGGCCGCGCGGGTGTTCCGGGAAAAAGGGG	160	60			324	45	3515642	3515686	GGGCGCTGGGCCTCGACACCGGGCCAATGTCCGGTTTTGACCGGG	180	140
325	45	3846661	3846705	GGGGGCGCCAGCCGGGTATTGGCATTCGCCGGGATATCCAGCGGG	200	120			325	44	3517558	3517601	GGGCGGCTTTACGCTGGGCGGGATTGGCACGGCCACCTTCGGGG	200	120
326	43	3864910	3864952	GGGGATCCAGCCGATGGGCATCAGCGCGGGCCCCTATAGCGGG	180	130			326	39	3527019	3527057	GGGTCAGCCGCCGAAGGGGTTAAGGTGCCGGGTACCGGG	190	90
327	45	3962080	3962124	GGGGCTAGCGGGGATCAGCAGCTCGAAGGTGCCGGGCGTGGCGGG	240	100			327	44	3528088	3528131	GGGCTGCAACACGTTTTGGGTAAACTCGCTACATGGGCAAGGGG	160	90
328	30	3967238	3967267	GGGTCACCGGGCAGCCGCTCACCGGGCGGG	140	110			328	44	3576259	3576302	GGGAATATAAAACAACCAGGGCCGGAAATAAAGCCCTGGGTGGG	150	80
329	45	3980180	3980224	GGGTCGCCTGCACCTGGGTGGTGGTTTTGTGCTGGGCGAAATGGG	210	80			329	45	3609658	3609702	GGGTTTGGGCAAAGCGATCGCGATCCCAGGGAATAGTCGCGCGGG	190	100
330	34	4019596	4019629	GGGAACAGGGCATTCAGGGTTGACGCCAGCCGGG	150	80			330	36	3680112	3680147	GGGCGATAAAGGGCTTCAGGGCAGCAAAAACCGGGG	150	70
331	42	4035658	4035699	GGGCGTTCAGCTGGGACTGGGAGAGGATCGCCGCCATCTGGG	190	100			331	38	3683905	3683942	GGGGTCAGCGCTTTGGGGGCTTTCGCCTGTGGGCGGGG	200	80
332	37	4043356	4043392	GGGCGCGCGGCGCCTCGGGCATCGGCAGATGGGTGGG	200	100			332	37	3737296	3737332	GGGCTAAAGGGTAGCCAGCGGGGAAATTTGCGCGGGG	180	60
333	32	4069598	4069629	GGGTGAGTGAAAGAGGGAGGGAAAAATAAGGG	160	0			333	45	3741217	3741261	GGGGCAGGCCGCATGGATGCGGGCTGAGGGCCGTGTTTTGCAGGG	230	90
334	38	4094169	4094206	GGGATGGCGCTGGCGGGCAAAGTGCGGGTGAAATGGGG	210	50			334	29	3803953	3803981	GGGACGGGTGCGGGCATCAAGCTGCGGGG	160	60
335	30	4101159	4101188	GGGATCGGGTGCTGGGCATCCTGCTCGGGG	150	70			335	39	3805814	3805852	GGGTGGTCGCGCTCGGCGGCGGGCATGGTTTGGGCCGGG	220	90
336	24	4107884	4107907	GGGAGATCTTGGGCTGGGACTGGG	130	30			336	44	3810140	3810183	GGGCCAGGGGTCCGCGCGTGGGTGCTATTCCCGCAGCGCGGGGG	220	130
337	45	4135470	4135514	GGGATGGAGAGTCTGGCGCGGGCGTGCGGGGCGATGCCGCCTGGG	250	100			337	39	3813264	3813302	GGGAGAGTGCATTGGCGTACTGGGACGCGAGGGCATGGG	200	60
338	21	4194387	4194407	GGGAGAGGGTTGGGGTGAGGG	150	0			338	32	3833444	3833475	GGGTGGGAGTAAAGGGAGGAAATTATGTTGGG	160	0
339	37	4261082	4261118	GGGATGGGGTCAATTTTACCGGGCGTATCCAGACGGG	150	70			339	45	3885954	3885998	GGGTCAATCCGCCGGAGAAGTGGGTTAACAGGGCCTTGCCGCGGG	190	110
340	35	4263175	4263209	GGGGGCGCGGGTGCCGGGGGTAAACGACCAGTGGG	200	70			340	41	3928773	3928813	GGGATCGGCTATTTCTGGGGACTCGGGCTGTTCGGCACGGG	180	90
341	41	4271556	4271596	GGGTATTCGGGTCAAGGGTGGTTTCGCGCAGCTGCATCGGG	180	80			341	34	3977889	3977922	GGGATGGGATCGGATGCCGGGGTAGTGGACTGGG	190	40
342	37	4280307	4280343	GGGCATTCGGGTACGGGACATGATGATATCCTTAGGG	140	60			342	40	3982891	3982930	GGGACTCTCCGCCCTGCGTCTGCGGGCGGGAAAGCAAGGG	170	120
[truncated: 152,555 more rows]

## Sheet: G4 prsnt in intergenic ref geno
G-quadruplex motifs present in the intergenic region of the reference genome of Klebsiella pneumoniae HS11286 (Accession Number NC_016845.1)
Strain [Sense (S), Antisense Strand (AS)]	Lengthof motif	Start location	End Location	G4 Motif	cG Score	cC Score		1st Gene Start Location	1st Gene End location	1st Gene Strand	1st Gene ID	1st Locus ID	1st Gene Product (Protein name)		2nd Gene Start Location	2nd Gene End location	2nd Gene Strand	2nd Gene ID	2nd Locus ID	2nd Gene Product (Protein name)
HS11286_AS	43	31045	31087	GGGATATGCACGTACAGCGACAGGGGACGCTGTGGGTAACGGG	190	80		28999	29631	-	11845000	KPHS_00220	GTP-binding protein		30215	30721	+	11845001	KPHS_00230	hypothetical protein KPHS_00230
HS11286_AS	22	63662	63683	GGGAGAGGGTCGGGGTGAGGGG	160	10		62476	63624	-	11845036	KPHS_00580	alcohol dehydrogenase		63714	64718	-	11845037	KPHS_00590	rhamnose ABC transport system permease component
HS11286_AS	22	67251	67272	GGGGGAGGGTTAGGGTGAGGGG	160	0		65719	67230	-	11845039	KPHS_00610	putative ABC transporter		67376	68362	-	11845040	KPHS_00620	rhamnose transport system substrate-binding component
HS11291	21	67347	67367	GGGAGAGGGCCGGGGTGAGGG	150	20		65719	67230	-	11845039	KPHS_00610	putative ABC transporter		67376	68362	-	11845040	KPHS_00620	rhamnose transport system substrate-binding component
HS11292	39	85500	85538	GGGGCCGAATGCAATTATAGATGGGGGGGATTTTGAGGG	180	30		84919	85449	-	11845057	KPHS_00790	ATP-dependent protease peptidase subunit		85541	86395	-	11845058	KPHS_00800	essential cell division protein
HS11286_AS	23	112324	112346	GGGCTTGGCCGGGTCAGGGAGGG	140	40		110937	112310	+	11845080	KPHS_01020	argininosuccinate lyase		112569	113486	+	11845081	KPHS_01030	DNA-binding transcriptional regulator OxyR
HS11286_AS	35	297808	297842	GGGTGGGGCGTAGACCTGGGGAGGATGGAAAGGGG	210	30		296542	297732	-	11845245	KPHS_02580	maltose ABC transporter periplasmic protein		298103	299212	+	11845246	KPHS_02590	maltose/maltodextrin transporter ATP-binding protein
HS11286_AS	36	326938	326973	GGGAATGGAAGGGGGACAGGGGATATTACAGAAGGG	180	20		324484	326742	+	11845273	KPHS_02860	outer membrane ferric enterobactin receptor		327006	327374	-	11845274	KPHS_02870	hypothetical protein KPHS_02870
HS11311	37	387249	387285	GGGAATGCTCCGGCGGGAACAGGGCAGCGCAGCGGGG	190	90		386157	387095	-	11845334	KPHS_03470	DNA-binding transcriptional regulator MelR		387335	388687	+	11845335	KPHS_03480	alpha-galactosidase
HS11312	39	410371	410409	GGGGAAAGTGAGGGCAACGGAAGGCGGGCCCGTAGTGGG	210	60		409979	410302	-	11845359	KPHS_03720	divalent cation tolerance protein		410427	411728	-	11845360	KPHS_03730	anaerobic C4-dicarboxylate transporter
HS11286_AS	33	437715	437747	GGGAAATTGTGGGTATTCGGGCTAAAGCCGGGG	150	40		436670	437647	+	11845388	KPHS_04010	lysyl-tRNA synthetase		437830	439332	+	11845389	KPHS_04020	inner membrane transporter YjeM
HS11317	30	465905	465934	GGGCCTGGGACCGTCGGGATGATGCCCGGG	150	80		464827	466464	+	11845414	KPHS_04270	isovaleryl CoA dehydrogenase		466455	466730	-	11845415	KPHS_04280	hypothetical protein KPHS_04280
HS11319	37	489893	489929	GGGAGTGTGGGATAACCATTTGGGCCATAAAAAAGGG	140	40		485752	487695	-	11845439	KPHS_04520	2\',3\'-cyclic-nucleotide 2\'-phosphodiesterase		487935	488630	+	11845440	KPHS_04530	hypothetical protein KPHS_04530
HS11321	33	506370	506402	GGGAGGAGCGGGCAGGGCGCTTAGGCGTCCGGG	190	70		505373	506347	+	11845455	KPHS_04680	inner membrane ABC transporter permease YjfF		506390	507388	-	11845456	KPHS_04690	fructose-1,6-bisphosphatase
HS11328	40	562776	562815	GGGGTAGAGCACCGTGGGAAAGGGCGCAACCAGCGTCGGG	190	90		560883	562388	+	11845510	KPHS_05230	putative aldehyde dehydrogenase		562407	563216	+	11845511	KPHS_05240	hypothetical protein KPHS_05240
HS11329	34	572700	572733	GGGAGAGGGCCGGGGTGAGGATGACGATGACGGG	200	40		571698	572597	+	11845518	KPHS_05310	putative sugar phosphate isomerase/epimerase		572741	574051	-	11845519	KPHS_05320	ABC transporter substrate-binding protein
HS11330	35	577806	577840	GGGGAAAACGCCGGGCGAGCGGGCCGCCCGGCGGG	190	110		576835	577719	-	11845523	KPHS_05360	putative SN-glycerol-3-phosphate transport system permease		577850	578869	-	11845524	KPHS_05370	putative alcohol dehydrogenase
HS11332	20	581360	581379	GGGAATGCGGGTGGGTGGGG	140	10		580447	581127	-	11845526	KPHS_05390	putative carbonic anhdrase		581952	583214	+	11845527	KPHS_05400	putative P4-type integrase
HS11691		581376	581411	GGGGTGGGGGGAATAGTTGGGGAGTGGATATTGGGG	220	0		580447	581127	-	11845526	KPHS_05390	putative carbonic anhdrase		581952	583214	+	11845527	KPHS_05400	putative P4-type integrase
HS11333	36	581381	581416	GGGGGGAATAGTTGGGGAGTGGATATTGGGGATGGG	210	0		580447	581127	-	11845526	KPHS_05390	putative carbonic anhdrase		581952	583214	+	11845527	KPHS_05400	putative P4-type integrase
HS11334	44	581480	581523	GGGGGGCAAGGGGAAAGGGGAGTGGCTGGCAGGTGGTGCTGGGG	280	40		580447	581127	-	11845526	KPHS_05390	putative carbonic anhdrase		581952	583214	+	11845527	KPHS_05400	putative P4-type integrase
HS11286_AS	34	590391	590424	GGGTGAGACGGGGTGAGGGTCGTAGCCATAAGGG	180	40		589780	590046	+	11845536	KPHS_05490	phage DNA binding protein		590397	590591	+	11845537	KPHS_05500	phage immunity repressor protein
HS11286_AS	45	598558	598602	GGGTTTGTGGCATGGCACCGGCGGGAGGTGTTCAGGGGGTAAGGG	270	60		597730	597912	-	11845548	KPHS_05610	hypothetical protein KPHS_05610		598562	599431	-	11845549	KPHS_05620	hypothetical protein KPHS_05620
HS11339	32	626699	626730	GGGCCTGATTATAGAAATGAGGGCCGGGCGGG	150	50		625553	626674	-	11845577	KPHS_05900	hypothetical protein KPHS_05900		632375	632542	+	11845581	KPHS_05910	hypothetical protein KPHS_05910
HS11343	33	716716	716748	GGGAGAGGGAAGAATATTGGTGCGAGGGGGGGG	200	10		716409	716711	+	11845669	KPHS_06790	tryptophan-specific transport protein		717224	718252	-	11845670	KPHS_06800	16S ribosomal RNA m2G1207 methyltransferase
HS11286_AS	21	736326	736346	GGGAGAGGGTTGGGGTGAGGG	150	0		735076	736308	+	11845688	KPHS_06980	nicotinamide-nucleotide adenylyltransferase		736401	738068	-	11845689	KPHS_06990	ATPase
HS11286_AS	21	819352	819372	GGGAGAGGGTCGGGGTGAGGG	150	10		818625	819320	-	11845763	KPHS_07730	L-ribulose-5-phosphate 4-epimerase		819458	820960	-	11845764	KPHS_07740	L-arabinose isomerase
HS11348	23	819427	819449	GGGGAGAGGGGAAGGGTGAGGGG	170	0		818625	819320	-	11845763	KPHS_07730	L-ribulose-5-phosphate 4-epimerase		819458	820960	-	11845764	KPHS_07740	L-arabinose isomerase
HS11350	41	878356	878396	GGGATTGAGGGGCGCAGGCGAGGGGGCGAAAACGATCCGGG	220	70		877890	878321	-	11845819	KPHS_08290	putative major pilin subunit		878503	879396	-	11845820	KPHS_08300	quinolinate phosphoribosyltransferase
HS11351	34	902505	902538	GGGTTATGCACAGGCGGGCAACTGGGCGGCAGGG	170	70		901258	902475	-	11845839	KPHS_08490	hypothetical protein KPHS_08490		902508	903386	-	11845840	KPHS_08500	integrase catalytic subunit
HS11286_AS	40	916556	916595	GGGTAAAAATCGGGCAATACTGCCCGGGCTTTTCTCAGGG	130	90		916129	916506	-	11845856	KPHS_08660	aspartate alpha-decarboxylase		916602	917456	-	11845857	KPHS_08670	pantoate--beta-alanine ligase
HS11286_AS	27	937717	937743	GGGTCGGGCGTGCCGGGAGTGCCTGGG	160	60		937277	937414	-	11845879	KPHS_08890	hypothetical protein KPHS_08890		937794	940907	+	11845880	KPHS_08900	pullulanase
HS11286_AS	27	1022992	1023018	GGGTGAAGGGATGGGTGTTCTCCAGGG	140	30		1022078	1022659	+	11845959	KPHS_09620	phosphoheptose isomerase		1022734	1023501	+	11845960	KPHS_09630	putative amidotransferase
HS11365	38	1045135	1045172	GGGTGGCGGATAGCGCAAAATGGGGATAGGGCCGAGGG	200	50		1043975	1044991	-	11845981	KPHS_09840	hypothetical protein KPHS_09840		1045414	1045671	+	11845982	KPHS_09850	hypothetical protein KPHS_09850
HS11366	24	1054305	1054328	GGGGAGTGCGGGAGGGATAACGGG	150	20		1053941	1054150	-	11845991	KPHS_09940	hypothetical protein KPHS_09940		1054369	1055766	-	11845992	KPHS_09950	dihydrolipoamide dehydrogenase
HS11368	39	1059383	1059421	GGGAGTGCGAAGCCACCTTCATGGGGGGGTAGGTGGGGG	210	60		1058326	1059285	-	11845995	KPHS_09980	acetoin:2,6-dichlorophenolindophenol oxidoreductase, alpha subunit		1059658	1062303	+	11845996	KPHS_09990	AcoK
HS11286_AS	45	1070126	1070170	GGGCTCAGGCCGCGCCGGGACAGGGGCCGGACAGGAATAACAGGG	210	120		1069471	1070037	+	11846007	KPHS_10100	phage polarity suppression protein		1070606	1071031	-	11846008	KPHS_10110	hypothetical protein KPHS_10110
HS11369	44	1070302	1070345	GGGTTCACGGGAGTGTCGGTGGGTGGTGCGGCGCTGTTCGGGGG	250	70		1069471	1070037	+	11846007	KPHS_10100	phage polarity suppression protein		1070606	1071031	-	11846008	KPHS_10110	hypothetical protein KPHS_10110
HS11371	38	1075955	1075992	GGGGCGGCGGGCGCGCCATTTTATTGCGCGGGATCGGG	190	90		1074776	1075879	-	11846013	KPHS_10150	gamma-glutamyl kinase		1076034	1076156	-	11846014	KPHS_10160	hypothetical protein KPHS_10160
HS11286_AS	45	1080435	1080479	GGGGCAGCCCGCATGGATGCGGGCTGAGGGCCGTGTTTTGCAGGG	220	100		1079211	1079876	+	11846018	KPHS_10200	family IB HAD-hydrolase		1080454	1080591	-	11846019	KPHS_10210	putative LysR-family transcriptional regulator
HS11372	35	1095777	1095811	GGGCGGTCCCCTCTCCCTCAGGGAGAGGGCCAGGG	150	120		1094803	1095612	-	11846033	KPHS_10350	cysteine transport system periplasmic binding protein		1095984	1096115	+	11846034	KPHS_10360	hypothetical protein KPHS_10360
HS11375	41	1113081	1113121	GGGTGAAGTTTCGGTCGCAGCGGGGGAGACGACGGGTAGGG	220	60		1111300	1113018	-	11846051	KPHS_10530	acyltransferase		1113347	1114321	-	11846052	KPHS_10540	delta-aminolevulinic acid dehydratase
HS11286_AS	22	1131881	1131902	GGGAGAGGGTTAGGGGGCGGGG	160	10		1130960	1131874	+	11846073	KPHS_10750	putative NAGC-like transcriptional regulator		1131948	1135085	-	11846074	KPHS_10760	ATP-dependent dsDNA exonuclease
HS11376	22	1131906	1131927	GGGAGAGGGTTAGGGGGCGGGG	160	10		1130960	1131874	+	11846073	KPHS_10750	putative NAGC-like transcriptional regulator		1131948	1135085	-	11846074	KPHS_10760	ATP-dependent dsDNA exonuclease
HS11380	35	1173044	1173078	GGGTCGGCCCACGCGCGCCACAGGGCTGGGGCGGG	180	120		1172659	1172952	-	11846114	KPHS_11160	hypothetical protein KPHS_11160, partial		1173186	1173779	-	11846115	KPHS_11170	4-methyl-5(beta-hydroxyethyl)-thiazole monophosphate synthesis protein
HS11384	25	1186620	1186644	GGGAAAGCGACGGGGGAGGGGAGGG	170	20		1186151	1186483	-	11846127	KPHS_11290	hypothetical protein KPHS_11290		1186733	1187620	-	11846128	KPHS_11300	protoheme IX farnesyltransferase
HS11286_AS	32	1218428	1218459	GGGAAACACCAGGCGGGAGAAATGGGTGGGGG	170	40		1217684	1218091	-	11846158	KPHS_11600	putative dTDP-glucose pyrophosphorylase		1218738	1218995	+	11846159	KPHS_11610	hypothetical protein KPHS_11610
HS11286_AS	39	1255725	1255763	GGGTAAAAAACCGTTGAGTGGGAGATGGGGACAGCGGGG	190	40		1255079	1255684	+	11846198	KPHS_12000	recombination protein RecR		1255796	1257670	+	11846199	KPHS_12010	heat shock protein 90
HS11286_AS	39	1288729	1288767	GGGTATTAAGGGATCAGATAGGGAAGCACTCCCGGTGGG	160	60		1288374	1289537	-	11846233	KPHS_12340	site-specific recombinase, phage integrase family		1289751	1289966	-	11846234	KPHS_12350	phage/conjugal plasmid C-4 type zinc finger protein, TraR family
HS11394	41	1293787	1293827	GGGAAGAGTAGGGCAATAAAAAACCCGGCTGACGGGCCGGG	170	80		1293327	1293452	-	11846241	KPHS_12420	hypothetical protein KPHS_12420		1293851	1293973	-	11846242	KPHS_12430	hypothetical protein KPHS_12430
HS11396	39	1343484	1343522	GGGGGGGAGAACGTGGGAGGAGGTGGTTAATAATGAGGG	220	10		1342714	1343376	-	11846300	KPHS_12990	two-component regulatory system response regulator		1343848	1344408	+	11846301	KPHS_13000	fimbrial protein
HS11286_AS	42	1360514	1360555	GGGGATAATGCAGGGAGAACCTCCCGGCGCAGGCCGGGAGGG	200	100		1358986	1360503	+	11846312	KPHS_13110	lysyl-tRNA synthetase		1360580	1361005	-	11846313	KPHS_13120	hypothetical protein KPHS_13120
HS11406	41	1394357	1394397	GGGAATAGGGTTTTTTTATCACCAGGGGCAGGTACGCCGGG	160	70		1393005	1394192	-	11846347	KPHS_13460	putative iron-sulfur modifier protein		1394617	1395300	+	11846348	KPHS_13470	regulatory protein
HS11410	29	1427071	1427099	GGGAGTAGGGGAGGGAAAGCACTGTCGGG	160	30		1426123	1426989	+	11846376	KPHS_13750	hypothetical protein KPHS_13750		1427655	1428689	+	11846377	KPHS_13760	putative permease
HS11411	19	1447654	1447672	GGGGTAGGGTGAGGGTGGG	140	0		1444484	1447576	+	11846395	KPHS_13940	putative acridine efflux pump		1447872	1448393	+	11846396	KPHS_13950	hypothetical protein KPHS_13950
HS11413	22	1460953	1460974	GGGAGAGGGCCAGGGTGAGGGG	150	20		1459420	1460757	+	11846408	KPHS_14070	hypothetical protein KPHS_14070		1461210	1461347	-	11846409	KPHS_14080	hypothetical protein KPHS_14080
HS11415	42	1478208	1478249	GGGACGCCTTATTCGGGCGATGGGGCCCGCTAACCCGCGGGG	180	130		1477265	1478050	-	11846426	KPHS_14250	3-oxoacyl-(acyl-carrier-protein) reductase		1478251	1479048	-	11846427	KPHS_14260	short-chain dehydrogenase/reductase SDR
HS11417	35	1489170	1489204	GGGCGGGGGAGGGAGAACCCGCTATCAGAAGTGGG	180	60		1488504	1489127	-	11846437	KPHS_14360	enterochelin synthetase component D		1489194	1491422	-	11846438	KPHS_14370	ferrienterobactin receptor
HS11423	37	1516777	1516813	GGGAGGAGGGGGAAAACCATGCCACCGGGCGAGAGGG	190	70		1515651	1516715	+	11846460	KPHS_14590	putative periplasmic binding protein/LacI transcriptional regulator		1516821	1518062	+	11846461	KPHS_14600	hypothetical protein KPHS_14600
HS11424	36	1519671	1519706	GGGGGGGCTCCCTCTCCCTGTGGGAGAGGGTTGGGG	190	80		1518813	1519598	+	11846463	KPHS_14620	hypothetical protein KPHS_14620		1519725	1520924	-	11846464	KPHS_14630	methylthioribose kinase
HS11430	42	1534261	1534302	GGGTCCATCGTCAGGGGCGATGGGCCGCCATAAAAGCCTGGG	170	110		1534271	1535212	-	11846476	KPHS_14750	putative kinase		1534271	1535212	-	11846476	KPHS_14750	putative kinase
HS11434	41	1603285	1603325	GGGGACGAGGAAAGTCACCCCAGGGGCGTGTGCGGGAAGGG	210	80		1602442	1602774	+	11846545	KPHS_15370	hypothetical protein KPHS_15370		1603391	1603843	-	11846546	KPHS_15380	ferric uptake regulator
HS11286_AS	39	1691296	1691334	GGGAGAGTGCATTGGCGTACTGGGACGCGAGGGCATGGG	200	60		1690026	1690748	+	11846645	KPHS_16300	dithiobiotin synthetase		1691499	1691711	-	11846646	KPHS_16310	hypothetical protein KPHS_16310
HS11448	44	1750058	1750101	GGGGCGCGATGCCCCGGCGAAGGGTCAGGCGTTGAAGGGCGGGG	240	100		1748677	1749942	-	11846704	KPHS_16890	hypothetical protein KPHS_16890		1750082	1750897	-	11846705	KPHS_16900	hypothetical protein KPHS_16900
HS11286_AS	45	1763287	1763331	GGGGCAGGCCGCATGGATGCGGGCTGAGGGCCGTGTTTTGCAGGG	230	90		1762152	1763063	+	11846714	KPHS_16990	putative ABC transporter permease		1763585	1764910	-	11846715	KPHS_17000	hypothetical protein KPHS_17000
HS11286_AS	37	1767201	1767237	GGGCTAAAGGGTAGCCAGCGGGGAAATTTGCGCGGGG	180	60		1766763	1767146	+	11846717	KPHS_17020	biofilm formation regulatory protein BssR		1767262	1768371	+	11846718	KPHS_17030	putative dehydrogenase
HS11452	41	1773342	1773382	GGGGGCAGGGCGTTAGCGGGATTTTACCTGTCGCTTGCGGG	190	80		1772556	1773314	-	11846722	KPHS_17070	DNA-binding transcriptional repressor DeoR		1773416	1774009	-	11846723	KPHS_17080	undecaprenyl pyrophosphate phosphatase
HS11286_AS	44	1923311	1923354	GGGAATATAAAACAACCAGGGCCGGAAATAAAGCCCTGGGTGGG	150	80		1922283	1923293	+	11846869	KPHS_18540	dihydroorotate oxidase		1923463	1924005	+	11846870	KPHS_18550	hypothetical protein KPHS_18550
HS11468	44	1946610	1946653	GGGGGAATAGGGAATCTGTCATGGGGCTACCTTTAAGCAACGGG	170	70		1945429	1946604	-	11846889	KPHS_18740	methyltransferase		1946821	1947375	+	11846890	KPHS_18750	putative outer membrane protein
HS11474	28	1995998	1996025	GGGTGGGCAACGGGGCGCTACTATAGGG	140	50		1995087	1995731	+	11846944	KPHS_19280	putative DsbA oxidoreductase		1996121	1996798	-	11846946	KPHS_19290	putative cysteine hydrolase
HS11475	30	2003332	2003361	GGGAATGATGGGTAGCAGGAGGGAGCAGGG	170	20		2002767	2003294	+	11846954	KPHS_19360	hypothetical protein KPHS_19360		2003361	2003954	+	11846955	KPHS_19370	hypothetical protein KPHS_19370
HS11477	37	2011620	2011656	GGGATGAGCGCGGCCGGGAAAAGGGATCAGTAGCGGG	190	60		2010248	2011474	-	11846961	KPHS_19430	drug efflux system protein MdtG		2011646	2012566	-	11846962	KPHS_19440	lipid A biosynthesis lauroyl acyltransferase
HS11286_AS	41	2055557	2055597	GGGTTTTTTGTTGGCAAGGGTCAAACAGGGGTACAACAGGG	160	50		2055250	2055507	+	11847011	KPHS_19930	hypothetical protein KPHS_19930		2055636	2056577	-	11847012	KPHS_19940	hypothetical protein KPHS_19940
HS11487	45	2151637	2151681	GGGGCAGCCCGCATGGATGCGGGCTGAGGGCCGTGTTTTGCAGGG	220	100		2150651	2151436	+	11847117	KPHS_20990	hypothetical protein KPHS_20990		2152120	2152866	-	11847118	KPHS_21000	putative phosphoesterase, PA-phosphatase related protein
HS11286_AS	22	2151897	2151918	GGGAGAGGGCCAGGGTGAGGGG	150	20		2150651	2151436	+	11847117	KPHS_20990	hypothetical protein KPHS_20990		2152120	2152866	-	11847118	KPHS_21000	putative phosphoesterase, PA-phosphatase related protein
HS11495	40	2178568	2178607	GGGCGAAGCCTATGCGGTGGGCGCCAACTGGTTGGGCGGG	200	90		2178275	2179528	+	11847149	KPHS_21310	PEP-dependent phosphotransferase enzyme II		2179582	2179929	+	11847150	KPHS_21320	PTS system N,N\'-diacetylchitobiose-specific transporter subunit IIA
HS11502	43	2238795	2238837	GGGGCGTAAGGCGTGGGGGAGGGAAGAACCCTCCTCACCGGGG	210	100		2238663	2238776	+	11847211	KPHS_21930	hypothetical protein KPHS_21930		2238855	2239643	-	11847212	KPHS_21940	enoyl-ACP reductase
HS11511	37	2282827	2282863	GGGTTCAAGAATGACCGGGCAGGGGAGTGTTTCAGGG	170	50		2282506	2282739	-	11847256	KPHS_22380	hypothetical protein KPHS_22380		2282982	2283095	-	11847257	KPHS_22390	hypothetical protein KPHS_22390
HS11286_AS	34	2286501	2286534	GGGCGGGTAGTCTTGCACATCGAGAACGGGAGGG	160	60		2286181	2286303	-	11847264	KPHS_22460	hypothetical protein KPHS_22460		2286618	2286779	-	11847265	KPHS_22470	hypothetical protein KPHS_22470
HS11512	29	2287883	2287911	GGGATTATTGGGTATTGGGGGTTGAGGGG	160	0		2287334	2287648	-	11847267	KPHS_22490	hypothetical protein KPHS_22490		2288374	2288541	+	11847268	KPHS_22500	hypothetical protein KPHS_22500
HS11513	26	2289169	2289194	GGGATGGGGAAGAGGGAAGAGGGGGG	180	0		2288374	2288541	+	11847268	KPHS_22500	hypothetical protein KPHS_22500		2289429	2291042	+	11847269	KPHS_22510	putative helicase
HS11516	25	2317889	2317913	GGGGTGCAGGCGGGGGTGGGAAGGG	180	20		2316863	2317531	+	11847306	KPHS_22880	putative bacteriophage protein		2318006	2318170	+	11847307	KPHS_22890	hypothetical protein KPHS_22890
HS11517	44	2317927	2317970	GGGACGGGGGCATCAAGTGGCGCAGGTGGGGCTTATGTAGAGGG	230	60		2316863	2317531	+	11847306	KPHS_22880	putative bacteriophage protein		2318006	2318170	+	11847307	KPHS_22890	hypothetical protein KPHS_22890
HS11518	44	2318191	2318234	GGGCAAGGTGGCCAGGGGGCGGTCGGCGCCTTGGGCGGTGTGGG	260	90		2318006	2318170	+	11847307	KPHS_22890	hypothetical protein KPHS_22890		2318397	2318594	+	11847309	KPHS_22910	hypothetical protein KPHS_22910
HS11520	35	2324855	2324889	GGGATGGGGAGGGGCTCTGATGGTGCTAGTCAGGG	190	40		2323071	2324558	+	11847312	KPHS_22940	putative reverse transcriptase/maturase		2325143	2325391	-	11847313	KPHS_22950	DinI family protein
HS11532	44	2358428	2358471	GGGTTAGACTGTTCGTAATATTGGGATAATGAGCGCCGGGGGGG	190	50		2357410	2358339	-	11847345	KPHS_23270	putative 2\'-hydroxyisoflavone reductase		2358479	2359384	+	11847346	KPHS_23280	LysR family transcriptional regulator
HS11535	36	2378515	2378550	GGGAGATGTGCTGGGAGCCCTGACCGGGGATATGGG	180	60		2377325	2378698	+	11847366	KPHS_23480	DEAD/DEAH box helicase		2378744	2379679	-	11847367	KPHS_23490	hypothetical protein KPHS_23490
HS11538	43	2395705	2395747	GGGCTGACCCGGGCTGGCGCGGGTGCGAGCCACTGGAAGCGGG	220	120		2394821	2395711	+	11847383	KPHS_23650	2-dehydropantoate 2-reductase		2396741	2399008	-	11847385	KPHS_23670	tyramine oxidase
HS11539	43	2396255	2396297	GGGGCAGTGGGCGCTGGCGATGGGCGCCCGCTCGGTGAGCGGG	240	110		2394821	2395711	+	11847383	KPHS_23650	2-dehydropantoate 2-reductase		2396741	2399008	-	11847385	KPHS_23670	tyramine oxidase
HS11544	33	2460286	2460318	GGGCATGGGGCTGTTAATCAAAGGGCTGCTGGG	150	50		2459442	2460161	-	11847443	KPHS_24250	DNA-binding transcriptional regulator RstA		2460290	2460625	+	11847444	KPHS_24260	hypothetical protein KPHS_24260
HS11286_AS	45	2483418	2483462	GGGGCAGCCCGCATGGATGCGGGCTGAGGGCCGTGTTTTGCAGGG	220	100		2482614	2483003	+	11847469	KPHS_24510	putative 4-carboxymuconolactone decarboxylase		2483611	2485227	-	11847470	KPHS_24520	hypothetical protein KPHS_24520
HS11546	44	2513455	2513498	GGGTCGAGCGTTGCGCACAGGGGAAGGGAAAGACACATGGCGGG	210	80		2513154	2513381	-	11847500	KPHS_24820	thermostable carboxypeptidase 1		2513721	2514971	-	11847501	KPHS_24830	putative transport protein
HS11555	41	2607628	2607668	GGGGTAATAAGTTATGGGTTGATTCAGTTTCTGGGTTCGGG	160	30		2606583	2607611	-	11847606	KPHS_25880	2OG-Fe(II) oxygenase		2607894	2608157	+	11847607	KPHS_25890	hypothetical protein KPHS_25890
HS11286_AS	27	2648361	2648387	GGGGCTTCGGGCCGGGCGTCGTTCGGG	150	70		2647921	2648271	-	11847651	KPHS_26330	major facilitator family transporter		2648407	2649597	-	11847652	KPHS_26340	putative acetyl-CoA acetyltransferase
HS11566	43	2661609	2661651	GGGCGGGGATAAAGTTCCGGGTATTCGACTCACGTGCCGGGGG	190	90		2660782	2661555	+	11847664	KPHS_26460	DeoR transcriptional regulator		2661692	2662606	-	11847665	KPHS_26470	putative ARAC-type regulatory protein
HS11286_AS	42	2669272	2669313	GGGAATGAGTGGTCTGGGAGACCCGGCAACGCCGGGCCAGGG	200	100		2668228	2669265	+	11847673	KPHS_26550	oxidoreductase		2669317	2669553	-	11847674	KPHS_26560	gluconolactonase
HS11286_AS	41	2763835	2763875	GGGATAGTACTGTGGCATCGCGAGGGGCAGGGGTCAACGGG	200	70		2762235	2763716	+	11847775	KPHS_27570	8-amino-7-oxononanoate synthase		2763911	2764804	+	11847776	KPHS_27580	LysR family NADH dehydrogenase transcriptional regulator
HS11576	38	2767160	2767197	GGGTAATATGGGCCTGAATATGCTGCCGCGGGCCGGGG	170	80		2766207	2767550	-	11847778	KPHS_27600	hypothetical protein KPHS_27600		2767547	2768287	-	11847779	KPHS_27610	OmpR family transcriptional regulatory protein
HS11286_AS	42	2811882	2811923	GGGAGGCGAGGGGCCAGTATATAGCCGCAAGGGTTGGCCGGG	210	80		2810925	2811839	+	11847826	KPHS_28080	putative oxidoreductase		2812036	2812281	+	11847827	KPHS_28090	hypothetical protein KPHS_28090
HS11286_AS	39	2811984	2812022	GGGGTGGCGTCGGGGCCAGGGTTAGCGCACAGCGGCGGG	220	90		2810925	2811839	+	11847826	KPHS_28080	putative oxidoreductase		2812036	2812281	+	11847827	KPHS_28090	hypothetical protein KPHS_28090
HS11286_AS	32	2863112	2863143	GGGTTAAAAGGGGGCCGCAGGCCGGGCAGGGG	180	60		2862886	2863083	+	11847877	KPHS_28590	hypothetical protein KPHS_28590, partial		2863138	2863962	-	11847878	KPHS_28600	positive regulator for rhaBAD operon
HS11286_AS	42	2896045	2896086	GGGCATAGCATGGGAGGGAGCATCGCCATCGAAGCGGCGGGG	200	90		2895626	2896375	-	11847912	KPHS_28940	putative hydrolase		2896464	2896637	-	11847913	KPHS_28950	hypothetical protein KPHS_28950
HS11588	32	2919543	2919574	GGGACTGCCTGCGGGCGTCGGGTGACTCAGGG	160	80		2918943	2919521	-	11847939	KPHS_29210	ribosomal-protein-L7/L12-serine acetyltransferase		2919575	2921230	-	11847940	KPHS_29220	hypothetical protein KPHS_29220
HS11286_AS	36	2955889	2955924	GGGCTAATTTACGTTCTTGAGGGTAATAGGGGCGGG	150	40		2955283	2955750	+	11847976	KPHS_29580	putative outer membrane lipoprotein		2955973	2957334	+	11847977	KPHS_29590	hypothetical protein KPHS_29590
HS11286_AS	43	3080285	3080327	GGGGCTGCTGGGGCTCGGTGTGCTGCTGGGTACCAGCAGCGGG	220	100		3079746	3080741	-	11848110	KPHS_30890	ABC transporter permease		3080722	3081759	-	11848111	KPHS_30900	putative ABC-type taurine transport system periplasmic binding component
HS11602	36	3216914	3216949	GGGTGGGCAGGATGCTGTAGCGGGACAGAAACGGGG	190	50		3216366	3216719	+	11848247	KPHS_32240	putative phosphatase		3216956	3217198	+	11848248	KPHS_32250	hypothetical protein KPHS_32250
HS11603	38	3247783	3247820	GGGGATTTGGGGGATATTTGCCTACTGGGTAAAATGGG	160	30		3246446	3247018	-	11848280	KPHS_32570	sulfatase modifying factor 1, partial		3246982	3247335	-	11848281	KPHS_32580	sulfatase modifying factor 1
HS11286_AS	26	3264131	3264156	GGGTGGGGGCGGGGCGCTCCTCCGGG	160	70		3263910	3264071	-	11848301	KPHS_32780	hypothetical protein KPHS_32780		3264242	3264571	+	11848302	KPHS_32790	hypothetical protein KPHS_32790
HS11286_AS	38	3266647	3266684	GGGGCGATGGCGGGTAGCATATCGGGCAGGACTTCGGG	190	70		3266140	3266622	+	11848305	KPHS_32820	cold shock protein E		3266732	3267631	+	11848306	KPHS_32830	LysR family transcriptional regulator
HS11606	45	3300591	3300635	GGGCGAAGGGCCGAACTGCCGGGTGGAAGGCACCCTGTGGGGGGG	250	100		3300094	3300546	-	11848339	KPHS_33160	hypothetical protein KPHS_33160		3300647	3301027	+	11848340	KPHS_33170	muramoyltetrapeptide carboxypeptidase, partial
HS11607	34	3303978	3304011	GGGCGCGCCGGGGTAAAACCGGGGCTGTAGCGGG	180	80		3302870	3303940	-	11848342	KPHS_33190	alanine racemase		3303950	3305173	-	11848343	KPHS_33200	D-amino acid dehydrogenase small subunit
HS11611	26	3348655	3348680	GGGCAACGCCGGGCGCGGGGAGAGGG	160	60		3346002	3348635	+	11848389	KPHS_33660	hypothetical protein KPHS_33660		3350239	3350547	+	11848391	KPHS_33680	hypothetical protein KPHS_33680
HS11286_AS	44	3350585	3350628	GGGTTCACATACTATTTAGTGTAGGGGATGACGGCGGGACGGGG	190	60		3350239	3350547	+	11848391	KPHS_33680	hypothetical protein KPHS_33680		3350645	3350836	+	11848392	KPHS_33690	hypothetical protein KPHS_33690
HS11612	36	3382127	3382162	GGGCAGGGGCCTGGTACGGGCAATCATCATATTGGG	150	70		3381103	3382107	+	11848429	KPHS_34060	putative methyltransferase		3382189	3382932	-	11848430	KPHS_34070	copper homeostasis protein
HS11286_AS	39	3442506	3442544	GGGGTATCCGGGCCTCTGTCAGGGAGGAGTTTAGGGGGG	200	60		3441536	3442495	+	11848494	KPHS_34650	AraC-type transcriptional regulator		3442686	3448793	+	11848495	KPHS_34660	High-molecular-weight nonribosomal peptide/polyketide synthetase 2 (HMWP2)
HS11286_AS	45	3506590	3506634	GGGTGCGTTCACGGAGGACACGCGGGGCGTAGGGAGGCGGTAGGG	250	80		3506227	3506379	-	11848536	KPHS_35050	hypothetical protein KPHS_35050		3506741	3507844	+	11848538	KPHS_35070	hypothetical protein KPHS_35070
HS11286_AS	42	3516603	3516644	GGGCGCGGGTTACGCCCTCCGCTGGTGGGTCAGTCGACGGGG	200	120		3515297	3516616	+	11848548	KPHS_35170	shikimate transporter		3516663	3517403	+	11848549	KPHS_35180	hypothetical protein KPHS_35180
HS11286_AS	45	3520856	3520900	GGGCGATGCGCCGGGTTTACAGGGCCTGCTGCCAGACCGCCTGGG	200	140		3519776	3520885	+	11848553	KPHS_35220	putative S-adenosylhomocysteine hydrolase		3520928	3521995	-	11848554	KPHS_35230	nicotinate-nucleotide--dimethylbenzimidazole phosphoribosyltransferase
HS11286_AS	38	3685365	3685402	GGGCGAAGAGGGCGCGCTGTGGGTCAACGCCTCTGGGG	190	90		3682541	3683374	+	11848693	KPHS_36620	endonuclease IV		3683425	3685119	-	11848694	KPHS_36630	fructose-specific PTS family enzyme IIB\'BC component
HS11630	23	3876029	3876051	GGGGAGAGGGTTAGGGTGAGGGG	160	0		3875660	3875812	-	11848882	KPHS_38430	hypothetical protein KPHS_38430		3876057	3876956	-	11848883	KPHS_38440	hypothetical protein KPHS_38440
HS11286_AS	43	3912250	3912292	GGGGGGGACTTTCTCCCGAACTTAGCCGGGCGGTATGGGCGGG	200	100		3911524	3912108	-	11848918	KPHS_38790	putative acyl-CoA N-acyltransferase, partial		3912269	3913528	-	11848919	KPHS_38800	putative acyl-CoA N-acyltransferase, partial
HS11633	33	3984741	3984773	GGGAAACGCAGGGAACAGTAGGGTTCAGGCGGG	160	50		3983288	3984724	-	11848982	KPHS_39430	sugar transporter		3984794	3988069	-	11848983	KPHS_39440	putative transferase
HS11634	24	4001142	4001165	GGGTGAGCCAGGGGGGGAAACGGG	150	30		3997229	4001116	-	11848992	KPHS_39530	phosphoribosylformylglycinamidine synthase		4001292	4002908	+	11848993	KPHS_39540	putative transglycosylase
HS11286_AS	39	4014887	4014925	GGGTGGTGTTTTGAAGACGCATGGGAATTGGGTTTGGGG	190	20		4014298	4014873	-	11849009	KPHS_39700	RNA polymerase sigma factor RpoE		4015294	4016913	+	11849010	KPHS_39710	L-aspartate oxidase
HS11637	41	4049302	4049342	GGGAAAAAGCAGACAGCCGCGGCGGGGCGCGGGTTTCGGGG	210	90		4047870	4049240	-	11849040	KPHS_39970	putative iron-regulated membrane protein		4049297	4049755	-	11849041	KPHS_39980	hypothetical protein KPHS_39980
HS11638	34	4061661	4061694	GGGTGTCGGTGGGTGGTGCGGGGGTGTTTGAGGG	220	20		4060590	4061387	+	11849058	KPHS_40150	hypothetical protein KPHS_40150		4061758	4062801	-	11849059	KPHS_40160	putative prophage presumed portal protein
HS11639	33	4064647	4064679	GGGATAAGCCATCAGGGATTGATAGCGGGTGGG	150	40		4062801	4064570	-	11849060	KPHS_40170	putative prophage large terminase protein		4064736	4065590	+	11849061	KPHS_40180	putative prophage capsid scaffolding protein
HS11286_AS	37	4116569	4116605	GGGAAGGGCCGCTCCCGGGCATCGGCTGGTGTCGGGG	190	100		4115484	4116551	+	11849126	KPHS_40820	glycine betaine transporter membrane protein		4116630	4117628	+	11849127	KPHS_40830	glycine/betaine/proline transport system periplasmic binding component
HS11286_AS	45	4117629	4117673	GGGCAAGGGGGCCGGATAAGGCGCTGGGCCTTATCCGTGAGCGGG	220	100		4116630	4117628	+	11849127	KPHS_40830	glycine/betaine/proline transport system periplasmic binding component		4117806	4118552	+	11849128	KPHS_40840	putative amino acid transport protein
HS11286_AS	26	4157407	4157432	GGGGAACGGGCGCGCGTGGGCGAGGG	170	50		4155980	4157404	+	11849173	KPHS_41250	cryptic 6-phospho-beta-glucosidase		4157586	4157894	+	11849174	KPHS_41260	hypothetical protein KPHS_41260
HS11286_AS	28	4320079	4320106	GGGAAGAGGGGCGGGAGACCGGCCGGGG	180	50		4318694	4320025	+	11849340	KPHS_42890	N-acetylglutamate synthase		4320255	4320575	+	11849341	KPHS_42900	hypothetical protein KPHS_42900
HS11654	34	4372029	4372062	GGGGAGAGTGAAAGAGGGAGGGGAAAAATAAGGG	180	0		4371183	4371878	-	11849385	KPHS_43340	hypothetical protein KPHS_43340		4372127	4373305	-	11849386	KPHS_43350	acetyl-CoA acetyltransferase
HS11286_AS	37	4386289	4386325	GGGGCTCGACATTGCTGCGTGCGGGGTGGGCGGCGGG	210	80		4386023	4386232	+	11849399	KPHS_43480	hypothetical protein KPHS_43480		4386328	4387224	-	11849400	KPHS_43490	hypothetical protein KPHS_43490
HS11658	21	4457475	4457495	GGGAGAGGGTTGGGGTGAGGG	150	0		4456106	4457134	-	11849474	KPHS_44220	D-erythrose 4-phosphate dehydrogenase		4457520	4459511	-	11849475	KPHS_44230	transketolase
HS11659	23	4462302	4462324	GGGAGAGGGTTGGGGTCACTGGG	140	20		4460926	4462194	+	11849477	KPHS_44250	outer membrane protein OprE3		4462331	4463971	-	11849478	KPHS_44260	thiamine pyrophosphate enzyme
HS11660	30	4520957	4520986	GGGGAAAGCGACAGGGTGCGTTGGGGTGGG	180	30		4520546	4520941	-	11849544	KPHS_44910	hypothetical protein KPHS_44910		4521059	4522657	-	11849545	KPHS_44920	hypothetical protein KPHS_44920
HS11286_AS	31	4580997	4581027	GGGGATGTAATACCGGGAAAGGGCGGCCGGG	160	50		4580309	4580968	+	11849609	KPHS_45560	hypothetical protein KPHS_45560		4581019	4581918	-	11849610	KPHS_45570	AraC family transcriptional regulator
HS11666	37	4605528	4605564	GGGCATTCGGGTACGGGACATGATGATATCCTTAGGG	140	60		4604757	4605548	-	11849632	KPHS_45790	putative enzyme with dioxygenase domain		4605735	4606505	+	11849633	KPHS_45800	Zinc transporter zupT
HS11286_AS	37	4641507	4641543	GGGATCGTCGCGACGACGGGCATGAAAGGGACGCGGG	180	80		4639814	4641637	-	11849671	KPHS_46160	glycerol dehyrdratase activator		4641650	4642075	-	11849672	KPHS_46170	glycerol dehydratase small subunit
HS11672	22	4667841	4667862	GGGAGAGGGCCGGGGTGTGGGG	160	20		4666205	4667803	+	11849697	KPHS_46420	putative kinase		4667987	4670008	+	11849698	KPHS_46430	2,4-dienoyl-CoA reductase
HS11286_AS	34	4686305	4686338	GGGACAGGGAAATGGCAGAGCGTGGGCGCCAGGG	180	60		4685987	4686283	+	11849716	KPHS_46610	hypothetical protein KPHS_46610		4686628	4687020	+	11849717	KPHS_46620	hypothetical protein KPHS_46620
HS11286_AS	43	4688555	4688597	GGGAGGAGCGGGAAGATTAATAGGAGAAGGGTTTCGGATCGGG	210	30		4688214	4688582	+	11849719	KPHS_46640	putative cytochrome		4688624	4689520	-	11849720	KPHS_46650	LysR family transcriptional regulator
HS11286_AS	34	4692193	4692226	GGGGGGAGACGGGCGGAGGGGAGGAAAGTCCGGG	220	40		4691308	4691772	+	11849725	KPHS_46700	hypothetical protein KPHS_46700		4692302	4693447	-	11849726	KPHS_46710	glycerate kinase
HS11286_AS	37	4933325	4933361	GGGCCAGGGAGGACCGGCGGCAGGGTGCCGCCGGGGG	220	100		4932744	4933319	+	11850005	KPHS_49360	putative DNA uptake protein		4933656	4934972	+	11850006	KPHS_49370	GntP family high-affinity gluconate permease
HS11683	22	5128045	5128066	GGGAGAGGGTTGGGGTGAGGGG	160	0		5126112	5128019	+	11850173	KPHS_51020	PTS family enzyme IICB/enzyme IIA		5128120	5129268	+	11850174	KPHS_51030	mannitol-1-phosphate dehydrogenase
HS11286_AS	33	5161279	5161311	GGGCCTGCGGGTGCGCATCTGGTGGGCCGGGGG	190	80		5160681	5161160	+	11850208	KPHS_51370	phosphopantetheine adenylyltransferase		5161348	5162157	-	11850209	KPHS_51380	formamidopyrimidine-DNA glycosylase
HS11286_AS	43	5210364	5210406	GGGGGGCTCAGGTTGGTAGGGAGTGGCTGTGGGGGAGCAGGGG	270	40		5210526	5210993	+	11850259	KPHS_51870	hypothetical protein KPHS_51870		5211106	5212113	+	11850260	KPHS_51880	bifunctional oxidoreductase/alginate lyase
HS11286_AS	38	5270270	5270307	GGGCTATCCCTCGGAGTTGTTAGGGAGGCCGGGTAGGG	180	70		5268974	5270158	+	11850322	KPHS_52500	multidrug MFS integral membrane transporter		5270318	5271241	-	11850323	KPHS_52510	DNA-binding transcriptional regulator DsdC
HS11286_AS	33	5300903	5300935	GGGACGGGATCGTCACCACCAGGGTGTAAAGGG	140	70		5300633	5300746	+	11850352	KPHS_52800	ribonuclease P protein component, partial		5301021	5302616	+	11850353	KPHS_52810	putative inner membrane protein translocase component YidC

## Sheet: G4 motifs prsnt in ORF ref geno
G-quadruplex motifs present in the ORF region of the reference genome of Klebsiella pneumoniae HS11286 (Accession Number NC_016845.1)
Strain [Sense (S), Antisense Strand (AS)]	Lengthof motif	Start location	End Location	G4 Motif	cG Score	cC Score		Gene Start Location	Gene End location	Gene Strand	Gene ID	Locus ID	Gene Product (Protein name)
HS11286	40	9004	9043	GGGGGAGATCCTCGGCGTTGCCGGGCTGATGGGCGCCGGG	210	100		8174	9679	+	11850139	KPHS_00080	D-ribose transporter ATP-binding protein
HS11286_AS	30	7130	7159	GGGCAAACGGGATCACGTTCAGGGCGCGGG	140	70		5690	7558	+	11849903	KPHS_00060	potassium transport protein Kup
HS11286_AS	41	14522	14562	GGGATTGGTGGGGCCGATTCTGGGCCCGGTACTCGGCGGGG	210	90		13594	14991	-	11844988	KPHS_00130	MFS family transporter
HS11286_AS	33	32712	32744	GGGCTACGCTGCTGGGTCAGTGGGCCGATCGGG	160	80		32540	33949	-	11845003	KPHS_00250	nitrogen regulation protein NR(I)
HS11286_AS	43	53199	53241	GGGAAATAGCACCGGGCAATCGAGAGCGGGCTTTGCATCCGGG	170	100		52310	53677	+	11845024	KPHS_00460	putative sugar phosphotransferase component IIC
HS11286_AS	30	140819	140848	GGGTAAAGCGGGTGACCACCTGGGTCAGGG	140	60		139244	141265	+	11845104	KPHS_01230	ATP-dependent DNA helicase Rep
HS11286_AS	37	251024	251060	GGGCCAACCACCACTGGGGCAACAATAACGGGATGGG	130	100		250697	251134	-	11845205	KPHS_02210	zinc resistance protein
HS11286_AS	36	262865	262900	GGGTTTTATCAGAAGATGGGTTTTAGGGTGACAGGG	150	20		262782	263243	-	11845214	KPHS_02270	putative acyltransferase
HS11286_AS	26	268058	268083	GGGAGGGTACGAAAGGGTCGCTCGGG	140	40		267678	269462	+	11845218	KPHS_02310	bifunctional isocitrate dehydrogenase kinase/phosphatase protein
HS11286_AS	40	277549	277588	GGGGATCCGTCCTCAGGGACACACTCTGATCCTGGGCGGG	150	120		276872	278104	-	11845223	KPHS_02360	L-sorbose 1-phosphate reductase
HS11286_AS	41	367971	368011	GGGGGCATGGGGCGTCTCCCGTACCGAAGCCGGGCGCTGGG	200	120		367748	368755	-	11845315	KPHS_03280	putative carbohydrate kinase
HS11286_AS	36	415358	415393	GGGTGGTTTAAAACAGGAGTTAGGGCTGGGACAGGG	170	30		414146	415396	-	11845364	KPHS_03770	putative transport
HS11286_AS	40	424384	424423	GGGTGGTCCGGTTTATGAAACGGGGATTGATGGGATTGGG	190	30		423659	424693	-	11845373	KPHS_03860	hypothetical protein KPHS_03860
HS11286_AS	32	450090	450121	GGGTATAGGGCTCCACCAGGGTATAAGTTGGG	130	50		449924	450373	+	11845398	KPHS_04110	putative ATPase
HS11286_AS	30	465252	465281	GGGCGCGGGCAGGGCGTGCTGCAGCAGGGG	180	70		464827	466464	+	11845414	KPHS_04270	isovaleryl CoA dehydrogenase
HS11286_AS	42	584951	584992	GGGACAATGTCGGGTTTGCTACGGATAAGGGAATAACTTGGG	160	50		584770	585849	-	11845530	KPHS_05430	hypothetical protein KPHS_05430
HS11286_AS	24	749708	749731	GGGCAAGCGGGAAAGCGGGCTGGG	140	40		749468	751930	+	11845702	KPHS_07120	bifunctional aspartokinase I/homoserine dehydrogenase I
HS11286_AS	39	750264	750302	GGGATTTGGAACTGGGCGATAGGGGCGATGGTGCGCGGG	210	50		749468	751930	+	11845702	KPHS_07120	bifunctional aspartokinase I/homoserine dehydrogenase I
HS11286_AS	42	803301	803342	GGGTGGCCAGATGGGCTGGGGCCGTATCCAGGAGCTGCCGGG	210	100		802737	804023	-	11845752	KPHS_07620	peptidyl-prolyl cis-trans isomerase SurA
HS11286_AS	34	897701	897734	GGGAAGGAGATGCCGATTGGGAAACGGGTGTGGG	180	30		896288	898807	+	11845835	KPHS_08450	aconitate hydratase
HS11286_AS	45	909099	909143	GGGCACGCTGGTGTTCCCGGGTAACCTGGGGATGTTTGAATGGGG	200	80		908487	910877	-	11845848	KPHS_08580	glucose dehydrogenase
HS11286_AS	45	924067	924111	GGGTCAGGCCGGTGCGCGGGTCAAAGCGGGCGACCCGCTCCTGGG	210	140		923197	925626	+	11845865	KPHS_08750	ATP-dependent helicase
HS11286_AS	45	999448	999492	GGGTTATTCCGCAATGGGCGGCGCGGTGGGCGCCGGTGGCCTGGG	230	110		999313	999966	-	11845935	KPHS_09450	DL-methionine transporter permease
HS11286_AS	34	1012815	1012848	GGGCGTAAAAGGGTCAACGCTGGGCGCGAGCGGG	170	70		1012360	1013415	-	11845949	KPHS_09530	membrane-bound lytic murein transglycosylase D
HS11286_AS	31	1069074	1069104	GGGAGGGTGACGGCCGGGAAGCCGGTCAGGG	180	60		1068474	1069211	+	11846005	KPHS_10080	hypothetical protein KPHS_10080
HS11286_AS	36	1107090	1107125	GGGCGCGGGGATACTCCTGCAGCAGGGCCGCCAGGG	170	110		1106559	1107491	+	11846046	KPHS_10480	homocysteine methyltransferase
HS11286_AS	37	1150451	1150487	GGGATTCATCAGTTCCTTTGTGGGCGGGCTGGTCGGG	160	70		1150047	1151438	-	11846087	KPHS_10890	putative sugar-specific permease
HS11286_AS	41	1173302	1173342	GGGATCCGCGGGTGAATCTGTTAACCAGCCAGGGTCCGGGG	170	100		1173186	1173779	-	11846115	KPHS_11170	4-methyl-5(beta-hydroxyethyl)-thiazole monophosphate synthesis protein
HS11286_AS	38	1220508	1220545	GGGAGGAGGGCTTTCTCTACAGCCGCCAGGGGAGCGGG	180	90		1219342	1220769	-	11846161	KPHS_11630	GntR family transcriptional regulator
HS11286_AS	42	1312989	1313030	GGGTCATTGGGAAAATCGGGGATGTGCTTGCTGAGCACGGGG	190	60		1312490	1313497	+	11846269	KPHS_12680	hypothetical protein KPHS_12680
HS11286_AS	41	1434090	1434130	GGGATGGGTATCTATTTCGCCCAGCAGGGCAGCCTGCTGGG	160	100		1433697	1434551	-	11846382	KPHS_13810	putative transport protein, PTS system
HS11286_AS	33	1444572	1444604	GGGGGGGTGATCGCCGGGTACTGCTCCACCGGG	160	90		1443391	1444470	+	11846394	KPHS_13930	putative secretion protein HlyD
HS11286_AS	43	1492114	1492156	GGGTCCCAGCCGGGCTGCGCGGGGGCCTGCGGCATCTCCAGGG	200	150		1491682	1492890	+	11846439	KPHS_14380	enterochelin esterase
HS11286_AS	37	1512212	1512248	GGGATGGTTGGCGGGCTGGGGGAACGTTACACCCGGG	190	70		1511881	1512969	-	11846457	KPHS_14560	putative alcohol dehydrogenase
HS11286_AS	40	1529301	1529340	GGGACTCTCCGCCCTGCGTCTGCGGGCGGGAAAGCAAGGG	170	120		1528141	1529376	-	11846471	KPHS_14700	DNA-binding protein
HS11286_AS	34	1534308	1534341	GGGATGGGATCGGATGCCGGGGGAGTGGACTGGG	200	40		1534271	1535212	-	11846476	KPHS_14750	putative kinase
HS11286_AS	41	1583415	1583455	GGGATCGGCTATTTCTGGGGACTCGGGTTGTTCGGCACGGG	180	80		1582089	1583627	-	11846523	KPHS_15220	apolipoprotein N-acyltransferase
HS11286_AS	45	1626230	1626274	GGGTCAATCCGCCGGAGAAGTGGGTTAACAGGGCCTTGCCGCGGG	190	110		1626083	1626874	+	11846569	KPHS_15610	endonuclease 8
HS11286_AS	44	1694414	1694457	GGGCCAGGGGTCCGCGCGTGGGTGCTATTCCCGCAGCGCGGGGG	220	130		1694393	1695421	-	11846648	KPHS_16330	sensor protein for basR
HS11286_AS	39	1698746	1698784	GGGTGGTCGCGCTCGGCGGCGGGCATGGTTTGGGCCGGG	220	90		1697911	1698816	-	11846651	KPHS_16360	putative phosphatase/sulfatase
HS11286_AS	29	1700617	1700645	GGGACGGGTGCGGGCATCAAGCTGCGGGG	160	60		1700164	1700676	+	11846653	KPHS_16380	molybdopterin biosynthesis protein B
HS11286_AS	26	1809024	1809049	GGGGCCGGGATCAATAACGGGCTGGG	130	50		1808745	1810151	-	11846768	KPHS_17530	putative transport protein
HS11286_AS	38	1815770	1815807	GGGGTCAGCGCTTTGGGGGCTTTCGCCTGTGGGCGGGG	200	80		1815723	1816889	+	11846778	KPHS_17630	putrescine ABC transporter ATP-binding protein
HS11286_AS	36	1819565	1819600	GGGCGATAAAGGGCTTCAGGGCAGCAAAAACCGGGG	150	70		1819283	1820410	+	11846782	KPHS_17670	23S rRNA (uracil-5-)-methyltransferase
HS11286_AS	45	1889917	1889961	GGGATTGGGCAAAGCGATCGCGATCCCAGGGAATAGTCGCGCGGG	190	100		1889461	1890198	+	11846840	KPHS_18250	3-deoxy-manno-octulosonate cytidylyltransferase
HS11286_AS	44	1964942	1964985	GGGCTGCAACACGTTTTGGGTAAACTCGCTACATGGGCAAGGGG	160	90		1964737	1965489	-	11846911	KPHS_18950	gamma-glutamyl-gamma-aminobutyrate hydrolase
HS11286_AS	39	1966016	1966054	GGGTCAGCCGCCGAAGGGGTTAAGGTGCCGGGTACCGGG	190	90		1965715	1967136	+	11846912	KPHS_18960	putative glutamine synthetase
HS11286_AS	44	1975474	1975517	GGGCGGCTTTACGCTGGGCGGGATTGGCACGGCCACCTTCGGGG	200	120		1975404	1976726	-	11846923	KPHS_19070	putative transport protein
HS11286_AS	45	1977389	1977433	GGGCGCTGGGCCTCGACACCGGGCCAATGTCCGGTTTTGACCGGG	180	140		1977253	1977843	-	11846925	KPHS_19090	hypothetical protein KPHS_19090
HS11286_AS	42	1983758	1983799	GGGCGTTATTCAACTGCTGCCGGGCCGCGGGGAGACCGTGGG	190	110		1983314	1986274	-	11846934	KPHS_19180	proline dehydrogenase/delta-1-pyrroline-5-carboxylate dehydrogenase
HS11286_AS	23	2018568	2018590	GGGTCTGGGCCGGGTGCTGCGGG	140	50		2017979	2019187	-	11846972	KPHS_19540	multidrug resistance protein MdtH
HS11286_AS	40	2024073	2024112	GGGCAAGCAGGGAAAAATGGTGGGCACCGTGATGACCGGG	180	70		2023291	2024505	-	11846977	KPHS_19590	major facilitator superfamily permease
HS11286_AS	34	2044211	2044244	GGGACAATCAGAATATGGGTGGGCGCCTGCGGGG	160	60		2044115	2044471	+	11846997	KPHS_19790	hypothetical protein KPHS_19790
HS11286_AS	36	2047918	2047953	GGGTTTGGGAACAAGGGAAAAGCAGTTAGCCGAGGG	160	40		2047387	2047929	+	11847002	KPHS_19840	hypothetical protein KPHS_19840
HS11286_AS	42	2082339	2082380	GGGGCTGATGTACCACACCCTGGGCCAGCGTAAAGGGCTGGG	170	110		2081973	2083079	-	11847036	KPHS_20180	tRNA (5-methyl aminomethyl-2-thiouridylate)-methyltransferase
HS11286_AS	41	2093216	2093256	GGGCGAATAGGGTCGGTCCTCTTTCGGGAAGTCTTTCAGGG	160	80		2092298	2093617	+	11847051	KPHS_20330	cytochrome oxidase bd-II subunit I
HS11286_AS	42	2107939	2107980	GGGCATCATTCGTGGGCACAGGGACACAATCATGAAATTGGG	140	80		2107849	2107986	-	11847069	KPHS_20510	hypothetical protein KPHS_20510
HS11286_AS	35	2122292	2122326	GGGGTTTCCGGGCTGCTGGGTAACGTTATCGCGGG	160	70		2121884	2123101	-	11847087	KPHS_20690	sugar efflux transporter
HS11286_AS	37	2188698	2188734	GGGACAGGGAATGACGCTGGGCCTGGCGCAGGCCGGG	190	90		2188039	2188800	-	11847158	KPHS_21400	putative 2-deoxy-D-gluconate 3-dehydrogenase
HS11286_AS	25	2196671	2196695	GGGTCGACGGGCGGGTTACGGTGGG	150	40		2196095	2196772	-	11847167	KPHS_21490	putative hydroxylase
HS11286_AS	38	2196960	2196997	GGGCTACTGGGTTGCCGACGCCAAACTGGGCTATCGGG	150	100		2196821	2199139	-	11847168	KPHS_21500	catecholate siderophore receptor Fiu
HS11286_AS	39	2213984	2214022	GGGTCAAGGGTAATCCGGCGCGGGCGATCTCCTCCCGGG	160	120		2213825	2214688	+	11847182	KPHS_21640	putative enzyme of the trp operon
HS11286_AS	45	2214503	2214547	GGGTGGCCAGCTGGGCGCGTTCATGGGGCGCCTGCTGACACTGGG	210	120		2213825	2214688	+	11847182	KPHS_21640	putative enzyme of the trp operon
HS11286_AS	44	2216070	2216113	GGGCTGTTACTCGGCGTGCAGGGTAAATGGAGCGGGTATCAGGG	200	70		2215347	2216255	-	11847184	KPHS_21660	putative metabolite transporter
HS11286_AS	24	2264879	2264902	GGGTCAGGGCAAGGGCCATCAGGG	120	50		2256426	2256650	+	11847228	KPHS_22100	phage shock protein B
HS11286_AS	31	2355418	2355448	GGGACGGGTGGGCGTTCCCGAGGATATTGGG	160	50		2355335	2356090	-	11847342	KPHS_23240	putative dehydrogenase/reductase oxidoreductase protein
HS11286_AS	38	2377654	2377691	GGGGCATGCTGCAGGGAATCTCGCTGGGCGCCAAAGGG	170	90		2377325	2378698	+	11847366	KPHS_23480	DEAD/DEAH box helicase
HS11286_AS	42	2394976	2395017	GGGGGCGGATATCGCCATCGGGTCGGTGTGCACCGGGCCGGG	210	110		2394821	2395711	+	11847383	KPHS_23650	2-dehydropantoate 2-reductase
HS11286_AS	45	2395049	2395093	GGGAACACAGGGCCGTCAGCCAGGGGGCGATGGCCTCCGTCTGGG	200	130		2394821	2395711	+	11847383	KPHS_23650	2-dehydropantoate 2-reductase
HS11286_AS	33	2418509	2418541	GGGCGTTGACCAGCGGGTCACGCTACGGGAGGG	160	80		2418194	2418868	-	11847403	KPHS_23850	putative O-methyltransferase
HS11286_AS	38	2442031	2442068	GGGCGGTGGAGGGCCAGGTTCACTACTGGTGGGTTGGG	200	60		2441804	2443012	-	11847428	KPHS_24100	paral putative membrane component of transport system
HS11286_AS	41	2478648	2478688	GGGAATATCGCGGGCCACGCGCTGGGCCATTTCGTCACGGG	160	120		2477939	2478625	+	11847464	KPHS_24460	acetyl-CoA:acetoacetyl-CoA transferase alpha subunit
HS11286_AS	45	2489847	2489891	GGGCCATTTTGTGGGTAATATCCAGCACCGCCAGTGGGAAACGGG	160	100		2489250	2491031	+	11847474	KPHS_24560	putative NADH:flavin oxidoreductase
HS11286_AS	36	2496921	2496956	GGGATTACTGGGCGGGAGTGACAGCGCTACGCTGGG	170	70		2496033	2496953	+	11847480	KPHS_24620	hypothetical protein KPHS_24620
HS11286_AS	31	2515616	2515646	GGGCTGGCGGGCCAGCGGGTGATTCGCCGGG	170	80		2515102	2516004	+	11847502	KPHS_24840	LysR family transcriptional regulator
HS11286_AS	23	2554719	2554741	GGGCGGGTTTATCTGGGACTGGG	120	30		2553347	2554807	-	11847545	KPHS_25270	beta-D-galactosidase, partial
HS11286_AS	41	2565185	2565225	GGGCATCGGTAAAGGGGATCAGCAGCGCCTGGGTTTCCGGG	180	90		2564626	2566200	+	11847557	KPHS_25390	high-affinity branched-chain amino acid ABC transporter membrane protein
HS11286_AS	39	2583008	2583046	GGGCTTCAATCCCGTGCCGGGCGGCGTGATTCGGGCGGG	180	110		2582132	2583367	+	11847577	KPHS_25590	hypothetical protein KPHS_25590
HS11286_AS	45	2585041	2585085	GGGAAAGGGTCTCCAGCGCCTCGCGGGTTTTATCCGGCAGGTGGG	190	110		2584348	2585109	+	11847579	KPHS_25610	putative transcriptional regulator
HS11286_AS	43	2586257	2586299	GGGTAGAGGGTCTCCTGCCAGGCGTCGAGGGCGGCAATCAGGG	200	100		2586212	2586694	+	11847581	KPHS_25630	putative acyl-CoA N-acyltransferase
HS11286_AS	37	2599285	2599321	GGGCCTGACCGGGCCGCTGGCCGGCTGGGTCGCCGGG	190	130		2599178	2600365	-	11847597	KPHS_25790	hypothetical protein KPHS_25790
HS11286_AS	42	2615555	2615596	GGGCAGAACTGCAGCGGGAAATGCTGGATTACTGGGGACGGG	190	70		2614750	2615904	-	11847615	KPHS_25970	putative flavoprotein monooxygenase
HS11286_AS	35	2637120	2637154	GGGCTGGGAGGGAAAGAGAATGTCTGTGCGGTGGG	190	30		2636940	2638472	-	11847641	KPHS_26230	PTS family enzyme IIC/enzyme IIB
HS11286_AS	38	2639748	2639785	GGGCGGGCTGACCGGCGTTATCACCGGGGCGACCGGGG	190	110		2639444	2640187	-	11847643	KPHS_26250	hypothetical protein KPHS_26250
HS11286_AS	37	2704367	2704403	GGGGGCTTGTCAGGGGGATGGGTGGTGGCCATCGGGG	220	50		2703556	2704818	-	11847710	KPHS_26920	PTS system ascorbate-specific transporter subunit IIC
HS11286_AS	37	2713553	2713589	GGGTGCTGTACGGCGTGGCGATGGGCGGGATCTGGGG	210	60		2712671	2713903	-	11847721	KPHS_27030	putative transporter
HS11286_AS	43	2714708	2714750	GGGGGCAATGCGGGCCTCCATCAGGCCGGTCCACGGGCTGGGG	200	130		2714179	2715786	+	11847722	KPHS_27040	hypothetical protein KPHS_27040
HS11286_AS	30	2717994	2718023	GGGCTGGCGGGGCTGGGGATGCTGCAGGGG	190	50		2717824	2718714	-	11847726	KPHS_27080	putative LysR-family transcriptional regulator
HS11286_AS	40	2727013	2727052	GGGTACCGGCGAGGGCGGGCTGGCGGAAGCGGCTGCCGGG	230	100		2726480	2728066	+	11847735	KPHS_27170	putative gamma-glutamyltransferase
HS11286_AS	45	2753814	2753858	GGGAGGTTAGGGTTTTTCGGGTCATCGACGCCCCAGCTGCAGGGG	200	100		2753792	2754715	+	11847766	KPHS_27480	putative epimerase/isomerase
HS11286_AS	30	2754026	2754055	GGGTCAGCGCCACCAGGGTGGGGAAATGGG	150	60		2753792	2754715	+	11847766	KPHS_27480	putative epimerase/isomerase
HS11286_AS	39	2758588	2758626	GGGTGGCCGCCAGGGTCTGAATGCGCGTACGGGTGAGGG	200	80		2758108	2758836	+	11847771	KPHS_27530	putative ABC transporter
HS11286_AS	39	2765705	2765743	GGGCTGGCGGTGGGCCTGCTGTGGGCGCCGTGCGCCGGG	220	110		2764914	2766104	-	11847777	KPHS_27590	putative cytochrome c biogenesis protein
HS11286_AS	28	2770249	2770276	GGGCACAGGGCATGGGCATTGGAGTGGG	150	40		2769610	2770629	+	11847781	KPHS_27630	proline dipeptidase
HS11286_AS	34	2784488	2784521	GGGGGTATACGTCTGGGGACGTACCGGGCGAGGG	180	60		2784153	2784665	-	11847795	KPHS_27770	putative ATPase, partial
HS11286_AS	39	2788677	2788715	GGGCGAGTCGGCGGGTGGGTATTTAGCCGCCATGGTGGG	200	70		2788206	2789162	-	11847800	KPHS_27820	esterase/lipase
HS11286_AS	42	2790062	2790103	GGGCTCTCTTTTCTTCCCGAGGGCGCAAACATTTGGGCTGGG	140	110		2789484	2790479	-	11847802	KPHS_27840	hypothetical protein KPHS_27840
HS11286_AS	45	2813977	2814021	GGGTGCCGAGATAATGGCCCGGGATCACCCGCTGCGGGTGCAGGG	200	120		2813356	2814207	+	11847829	KPHS_28110	hypothetical protein KPHS_28110
HS11286_AS	45	2814734	2814778	GGGGGAATTCAAGCAGAACGGGACCCGCGTAGGGGATGTACAGGG	200	80		2814707	2816404	+	11847832	KPHS_28140	malate dehydrogenase
HS11286_AS	36	2819225	2819260	GGGATGGCTGACCCGGCGCGGGCGAGACGGGAAGGG	200	80		2818328	2820043	+	11847835	KPHS_28170	putative transporter ATP-binding component
HS11286_AS	44	2835946	2835989	GGGAGCAACACCGGGCCGTTTATCATGCAGCAGGAGGGGTTGGG	190	90		2835397	2837808	-	11847854	KPHS_28360	formate dehydrogenase-N alpha subunit
HS11286_AS	26	2836142	2836167	GGGCCTGGGCAATACGCTGGGATGGG	130	50		2835397	2837808	-	11847854	KPHS_28360	formate dehydrogenase-N alpha subunit
HS11286_AS	20	2864453	2864472	GGGCCGGGGCATCGGGCGGG	130	50		2864167	2865735	+	11847879	KPHS_28610	putative sugar hydrolase
HS11286_AS	37	2866586	2866622	GGGCCAGCAGCGGGACGGTGAGGGTGCCGAGCAGGGG	210	80		2865858	2867141	+	11847880	KPHS_28620	putative sugar transport protein
HS11286_AS	45	2867104	2867148	GGGGCGCCTTACATGGCGGGGGATTCTCCGGCGGTCGGGGCCGGG	240	120		2865858	2867141	+	11847880	KPHS_28620	putative sugar transport protein
HS11286_AS	33	2871000	2871032	GGGTGGTGGGCCTGGGGCCGAAAAAAGCGTGGG	180	50		2870837	2871688	-	11847885	KPHS_28670	ABC transporter substrate-binding protein
HS11286_AS	36	2895235	2895270	GGGTCACGCCGTCCAGCAGGGTCGGGCTCATATGGG	150	100		2894179	2895612	+	11847911	KPHS_28930	putative NAD-dependent aldehyde dehydrogenase
HS11286_AS	31	2895586	2895616	GGGCCTCAGAAGGGAAGCTCGCGGGGTTGGG	160	60		2894179	2895612	+	11847911	KPHS_28930	putative NAD-dependent aldehyde dehydrogenase
HS11286_AS	45	2897964	2898008	GGGGTCCGCCAGTCACCCTGGGCGCACAGCGCCCGGCGGGTGGGG	210	160		2897711	2897833	+	11847915	KPHS_28970	hypothetical protein KPHS_28970
HS11286_AS	45	2903858	2903902	GGGGCTGGGGGGAACGCGAAGAGCAGGGGGTGAAGCGCCTGGGGG	270	70		2903833	2905245	-	11847922	KPHS_29040	transcription regulator GntR
HS11286_AS	34	2916738	2916771	GGGGCGGGCGCTGGATCTGGGCTGCGGCAACGGG	190	80		2916268	2916864	-	11847936	KPHS_29180	putative methyltransferase for tellurite resistance
HS11286_AS	35	2919899	2919933	GGGATGGGGGGCTTCCCCGAAGGATGGGCGCCGGG	190	80		2919575	2921230	-	11847940	KPHS_29220	hypothetical protein KPHS_29220
HS11286_AS	42	2932030	2932071	GGGCCATGAGGGCGGCGGGATTGTCGTGGAAGTAGGCGAGGG	230	60		2931133	2932251	-	11847948	KPHS_29300	alcohol dehydrogenase class III
HS11286_AS	44	2954582	2954625	GGGGGATTTTCGTCGCCGGGATATGGCGCTAGGCGGGCAGGGGG	230	80		2953891	2955015	-	11847975	KPHS_29570	anhydro-N-acetylmuramic acid kinase
HS11286_AS	39	2974187	2974225	GGGCCCTGGCGACGGGCATTACGCGTGGGAAGAATGGGG	190	80		2973027	2974208	+	11847997	KPHS_29790	putative MFS-family transport protein
HS11286_AS	39	2980648	2980686	GGGTGCGATAGCGTGGCCAGTGGGTGGGGTGGCGAAGGG	230	50		2980301	2980519	-	11848007	KPHS_29860	type VI secretion ATPase, ClpV1 family
HS11286_AS	28	2983225	2983252	GGGCGTATGGCCGGGCAGAGGGCACGGG	160	60		2982681	2983517	+	11848010	KPHS_29890	beta-lactamase
HS11286_AS	42	2988344	2988385	GGGCCTGGACGTCGAGCTGTTGGGTCCACAGGGCGAAATGGG	190	90		2988335	2988718	+	11848019	KPHS_29980	glyoxalase I, nickel isomerase
HS11286_AS	37	2995161	2995197	GGGTCGAGGGTCGGCACCGCAGCCATCAGGGCGCGGG	180	110		2994405	2995376	+	11848025	KPHS_30040	oligopeptide ABC transporter ATP-binding protein
HS11286_AS	31	2999870	2999900	GGGGTGGGGGTGCCGATGCGGGTGACAAGGG	190	40		2998989	2999924	+	11848031	KPHS_30100	LysR family transcriptional regulator
HS11286_AS	43	3005218	3005260	GGGGAAGCGCTGGGGATGCGCATCGTTCTGTGCCGGGGTGGGG	230	80		3004275	3005693	-	11848036	KPHS_30150	amidohydrolase
HS11286_AS	36	3009271	3009306	GGGCATGGGGTTCCACCAGGCCGGGGAGCGTCAGGG	180	90		3009076	3010359	+	11848040	KPHS_30190	putative cytosine deaminase
HS11286_AS	26	3011420	3011445	GGGTTGGGCAGGGGAATTCCGGGGGG	160	30		3010825	3011706	+	11848042	KPHS_30210	putative creatininase
HS11286_AS	33	3021859	3021891	GGGCATTCAGCGTCGGGGTGGGGGTCAGACGGG	180	60		3021242	3021643	+	11848055	KPHS_30340	beta-ketothiolase, partial
HS11286_AS	24	3031403	3031426	GGGGTTCGCCGGGGAGTGGGCGGG	160	40		3030848	3033964	-	11848064	KPHS_30430	acridine efflux pump
HS11286_AS	33	3044315	3044347	GGGACCGGGGTTGTTCGTGCTGGCGGGCGCGGG	190	70		3044210	3044656	-	11848074	KPHS_30530	cytochrome c-type biogenesis protein CcmH
HS11286_AS	38	3044658	3044695	GGGATCAATACAACCGGAGGGCGGGTTGATGAGAGGGG	180	50		3044668	3045222	-	11848075	KPHS_30540	heme lyase/disulfide oxidoreductase (thiol:disulfide interchange protein)
HS11286_AS	23	3046150	3046172	GGGTGGCCGGGTGCGGGCGCGGG	160	50		3045219	3047171	-	11848076	KPHS_30550	cytochrome c-type biogenesis protein
HS11286_AS	36	3046461	3046496	GGGCTCGGCGTGGGCATACTACGAACTGGGCTGGGG	170	80		3045219	3047171	-	11848076	KPHS_30550	cytochrome c-type biogenesis protein
HS11286_AS	40	3047435	3047474	GGGCGCTACCCCATACCGGGCAGCGCCTGCGGGTGGGGGG	190	130		3047168	3047626	-	11848077	KPHS_30560	cytochrome c biogenesis
HS11286_AS	41	3055708	3055748	GGGGGGAGGTAGTATCGCTGCTGGGGCCTTCGGGAAGCGGG	220	70		3054761	3055831	-	11848086	KPHS_30650	putative ABC transport system ATP-binding component
HS11286_AS	39	3056674	3056712	GGGCGCTGCCGCTGGGCAAATGGCGCTGGGTGGCCGGGG	210	100		3055824	3057593	-	11848087	KPHS_30660	ABC transporter permease
HS11286_AS	36	3060922	3060957	GGGCCTTGATTACCCGGCGGGCGACGATGGGATGGG	170	80		3060325	3062535	+	11848091	KPHS_30700	formate dehydrogenase H, selenopolypeptide subunit
HS11286_AS	44	3079875	3079918	GGGGTGAAGTCGGGGATCGGCTTTTACCTCCAGTGGGCCCAGGG	190	100		3079746	3080741	-	11848110	KPHS_30890	ABC transporter permease
HS11286_AS	44	3083268	3083311	GGGCATCAGCGTGGTGAAAAGCTGGGATCACGCCGGGATGCGGG	200	90		3082724	3083875	-	11848113	KPHS_30920	putative acyl-CoA dehydrogenase
HS11286_AS	29	3085270	3085298	GGGGCTGGGGCTGGGTCTGGTGCCGAGGG	180	50		3085101	3085994	-	11848115	KPHS_30940	putative LysR family regulatory protein
HS11286_AS	24	3087967	3087990	GGGCGGGAGGGATCACGTCCAGGG	130	50		3086710	3088290	+	11848117	KPHS_30960	putative rhodanese-related sulfurtransferase
HS11286_AS	37	3089279	3089315	GGGGTGGGCACCGCCGTGGCGGTGGGGCGTCTTGGGG	220	80		3089131	3090327	-	11848119	KPHS_30980	putative 3-hydroxyphenylpropionic transporter MhpT
HS11286_AS	20	3090724	3090743	GGGATGGGGGCGGGGGCGGG	160	20		3090403	3091389	-	11848120	KPHS_30990	4-hydroxy-2-ketovalerate aldolase
HS11286_AS	28	3100842	3100869	GGGTTGGGCAACGCGATGGCCGGGCGGG	160	60		3100535	3101278	-	11848131	KPHS_31100	ABC transporter substrate-binding protein
HS11286_AS	45	3101794	3101838	GGGATTTGTGCTGGGCCTGCGTCGTAAAGGGTTTAACCCGCAGGG	190	90		3101335	3102171	-	11848132	KPHS_31110	shikimate 5-dehydrogenase
HS11286_AS	37	3104952	3104988	GGGAGCGGGTGCGGCGGGTGGACAGCCCGGCGTTGGG	220	80		3103581	3105434	-	11848134	KPHS_31130	putative 4-hydroxyphenylpyruvate dioxygenase
HS11286_AS	41	3124623	3124663	GGGTGGCGGGAAAAGTGCTTGAACGGCGGGTGGAAACCGGG	210	60		3123754	3124863	-	11848156	KPHS_31350	HlyD family secretion protein
HS11286_AS	30	3131409	3131438	GGGCGAAGCGGGCGAGAGGGAGCTGGAGGG	190	40		3130662	3131849	+	11848164	KPHS_31430	permease protein
HS11286_AS	40	3143623	3143662	GGGGTTGAGGCCGTGGGTACGGTGGGCCACCGGCGTCGGG	220	90		3143304	3144137	+	11848175	KPHS_31540	hypothetical protein KPHS_31540
HS11286_AS	37	3150863	3150899	GGGGCTGCTGGGGGTCTCCAACGGCGCGGGCGTCGGG	200	100		3150177	3151163	-	11848183	KPHS_31620	vitamin B12 ABC superfamily ATP binding cassette transporter, permease protein
HS11286_AS	45	3163943	3163987	GGGATACTGATACCCAGCCGCTGGGTTATGCTTCGGGTACATGGG	160	100		3163726	3164451	-	11848195	KPHS_31740	hypothetical protein KPHS_31740
HS11286_AS	45	3191354	3191398	GGGTGAAGCGCCTGGAGGAGCGGGGTGTCATTCAGGGCTATGGGG	230	70		3191077	3191520	-	11848227	KPHS_32040	AsnC family transcriptional regulator
HS11286_AS	45	3196937	3196981	GGGTACCGAGAACGGCATTCAGGGCAAAGACCTGGGCAAGCAGGG	180	100		3195437	3199180	-	11848232	KPHS_32090	nitrate reductase 1 subunit alpha
HS11286_AS	30	3205321	3205350	GGGGCGCTGGGTGGGAAGCTGAAATGCGGG	170	40		3205256	3207856	-	11848238	KPHS_32150	putative nitrate reductase
HS11286_AS	36	3207685	3207720	GGGGCCGCCTTAGGGGAGACCACGGGCCTGGCGGGG	190	100		3205256	3207856	-	11848238	KPHS_32150	putative nitrate reductase
HS11286_AS	45	3215753	3215797	GGGAAAAGAGCTGGTGGGCCAGGAGCGCGCGCTGGGAGCATTGGG	230	80		3215117	3216298	-	11848246	KPHS_32230	nitrate regulatory protein
HS11286_AS	28	3236232	3236259	GGGCGGGGTGGCAGGGATCAATGAGGGG	170	30		3235063	3236478	-	11848268	KPHS_32450	hypothetical protein KPHS_32450
HS11286_AS	27	3238052	3238078	GGGCCTGGCGGGGCTGGGCATACCGGG	150	70		3237461	3238477	-	11848271	KPHS_32480	hypothetical protein KPHS_32480
HS11286_AS	36	3240686	3240721	GGGCGCCAGTCTGAGCTGGGTCAGTACCCGGGCGGG	170	100		3240404	3243814	-	11848273	KPHS_32500	hypothetical protein KPHS_32500
HS11286_AS	37	3244632	3244668	GGGAAGACTGGGCAGGGCGCTGGCTGGCCGTTCTGGG	190	80		3243798	3244955	-	11848274	KPHS_32510	hypothetical protein KPHS_32510
HS11286_AS	32	3256452	3256483	GGGGGAAAAAAGCGGGCTGGATCGGGTCCGGG	170	50		3255656	3257011	-	11848295	KPHS_32720	hypothetical protein KPHS_32720
HS11286_AS	42	3257908	3257949	GGGGCATAACGTGAATGCGCAAAGGGAGTTGCGGGGCGAGGG	210	60		3257035	3259521	-	11848296	KPHS_32730	hypothetical protein KPHS_32730
HS11286_AS	44	3260493	3260536	GGGGGGAGCCGCTGCGTTATCGGCTGGGGCTGTATCAGGGGGGG	240	80		3259981	3261678	-	11848298	KPHS_32750	hypothetical protein KPHS_32750
HS11286_AS	36	3275794	3275829	GGGCGACGGGGGGCAGTATCGTGCTGCGGGCGCGGG	210	80		3275121	3275996	-	11848315	KPHS_32920	ATP-binding component of high-affinity branched-chain amino acid transport system
HS11286_AS	45	3276830	3276874	GGGGTTGAATATTGTGGTGGGCCTCGCGGGCCTGCTCGATCTGGG	200	90		3275993	3276913	-	11848316	KPHS_32930	high-affinity branched-chain amino acid transport, partial
HS11286_AS	42	3281109	3281150	GGGGATCCCATCTGGGCGACGGAGGTGCTGGGCGGCATGGGG	220	90		3280864	3282150	-	11848322	KPHS_32990	formate C-acetyltransferase, partial
HS11286_AS	41	3292940	3292980	GGGGCTGGGCGAGCTGGGGAGCGACGGCTTTTTTGAGTGGG	220	60		3282179	3283387	-	11848323	KPHS_33000	propionate kinase
HS11286_AS	41	3296792	3296832	GGGGTTGTCGCCGGACGGGTAGCGGGCAGCGCATCGCAGGG	210	100		3295167	3296912	+	11848336	KPHS_33130	periplasmic trehalase
HS11286_AS	41	3302316	3302356	GGGTTTTCCGGGTGAATATCCAGCCCGACGCGGGAGATGGG	170	90		3301120	3302853	+	11848341	KPHS_33180	potassium/proton antiporter
HS11286_AS	35	3309682	3309716	GGGCGAACCCGGGCAAAAACTGACTCAGGGCAGGG	140	90		3308143	3309693	+	11848347	KPHS_33240	sodium/proton antiporter
HS11286_AS	38	3313457	3313494	GGGTCAGAGCGTCTTTATCCCGGGTCTGGGAAGCCGGG	160	90		3313201	3314013	+	11848355	KPHS_33320	cell division inhibitor MinD
HS11286_AS	31	3321580	3321610	GGGCGCCAGGGCAGGGTAATAATCGCGGGGG	160	60		3321574	3322929	+	11848364	KPHS_33410	para-aminobenzoate synthase
HS11286_AS	31	3325428	3325458	GGGCAGGGTTTGCCCACCAGAGGGAGCAGGG	150	70		3325221	3326798	+	11848368	KPHS_33450	hypothetical protein KPHS_33450
HS11286_AS	41	3355611	3355651	GGGCTGATGGGCCGATCGGGACGCACCAGATGGCTCATGGG	180	100		3355519	3356178	+	11848400	KPHS_33770	exodeoxyribonuclease X
HS11286_AS	38	3359783	3359820	GGGCGCGGTGGGCGACCTGCATCGCCGGGGCATCGGGG	200	110		3359653	3360831	+	11848405	KPHS_33820	phosphoribosylglycinamide formyltransferase 2
HS11286_AS	40	3364386	3364425	GGGTATTGAAGGGCGCTGGGGTTACTTCGACCAGGCCGGG	180	80		3363601	3365076	-	11848410	KPHS_33870	glucose-6-phosphate 1-dehydrogenase
HS11286_AS	39	3367642	3367680	GGGCGGTCAGGTTCAGGGTGCGCTCGTGGCGGGAGAGGG	220	70		3366427	3367869	+	11848413	KPHS_33900	pyruvate kinase
HS11286_AS	42	3372690	3372731	GGGCAAAACGGCGGGCGGTGGCGGCCGGGATAATCAGCAGGG	210	90		3372111	3372896	+	11848418	KPHS_33950	high-affinity zinc uptake system membrane protein
HS11286_AS	39	3386056	3386094	GGGGCGGCATAACTTTGCCCGGGCGCGTTGGGCGCGGGG	200	100		3385609	3386748	-	11848433	KPHS_34100	putative cytoplasmic protein
HS11286_AS	25	3391660	3391684	GGGCGGGGTGTCGCTGAAGGGCGGG	160	40		3391490	3392470	-	11848438	KPHS_34150	L-arabinose transport system permease component
HS11286_AS	43	3421865	3421907	GGGCTGGCGGGTATTAATCATCTGGGAATGCGCCCTGCGCGGG	180	100		3421734	3422228	-	11848474	KPHS_34480	DNA mismatch endonuclease, patch repair protein
HS11286_AS	42	3446340	3446381	GGGACAGACGGGCGCCAGGCCAGGGGGCGAGCCTCTGCCGGG	210	130		3442686	3448793	+	11848495	KPHS_34660	High-molecular-weight nonribosomal peptide/polyketide synthetase 2 (HMWP2)
HS11286_AS	45	3476638	3476682	GGGGATCGAGGTATTTTCTGGGATGTATAGGTCAGGGTTATAGGG	190	30		3468034	3468267	+	11848504	KPHS_34750	hypothetical protein KPHS_34750
HS11286_AS	43	3504863	3504905	GGGCATCGTGCTGGGGATGGGGGTGATTGGCGTCTGGTTAGGG	230	50		3504756	3506192	-	11848535	KPHS_35060	putative MATE family transport protein
HS11286_AS	43	3504915	3504957	GGGTGTCGATGCTCGGCATGTGGGGCTGCCGGGTGGTGGCGGG	240	80		3504756	3506192	-	11848535	KPHS_35060	putative MATE family transport protein
HS11286_AS	31	3505538	3505568	GGGGCTGGGGTTTGTCGGCGCCGGGCTTGGG	180	60		3504756	3506192	-	11848535	KPHS_35060	putative MATE family transport protein
HS11286_AS	45	3506817	3506861	GGGGAATCGGGGCCCAGTGCGGCGAGGGTCTCCGGCGGCAGCGGG	240	120		3506741	3507844	+	11848538	KPHS_35070	hypothetical protein KPHS_35070
HS11286_AS	44	3521238	3521281	GGGGGGTTACGATCTGGTGGGCATGACCGGGGTGATCCTCGGGG	220	80		3520928	3521995	-	11848554	KPHS_35230	nicotinate-nucleotide--dimethylbenzimidazole phosphoribosyltransferase
HS11286_AS	38	3522091	3522128	GGGGTCTGGGATGGGCGCTGAAGCGAACCCTCGGCGGG	190	90		3522023	3522763	-	11848555	KPHS_35240	adenosylcobinamide-GDP ribazoletransferase
HS11286_AS	43	3528138	3528180	GGGTAAAGACGCCTGGGCGAAGGGCAACCCGGTGTTCGACGGG	190	100		3527284	3528333	-	11848560	KPHS_35290	D-alanyl-D-alanine carboxypeptidase
HS11286_AS	40	3534957	3534996	GGGGCAGCTGGCGCTGCTGCGCCTGGGGCTGGGCTGGGGG	230	100		3534760	3535650	-	11848565	KPHS_35340	putative LysR-family transcriptional regulator
HS11286_AS	31	3576614	3576644	GGGTATCCACTGGGGGATGCGATGGGTGGGG	170	40		3576340	3577773	-	11848601	KPHS_35700	hypothetical protein KPHS_35700
HS11286_AS	41	3590577	3590617	GGGGATCTGCCGGGTGGTGGCGAGCTGGTCTGTGGGTAGGG	230	60		3590466	3592322	+	11848612	KPHS_35810	putative signal transduction histidine kinase
HS11286_AS	41	3605178	3605218	GGGGCGGCATTTCCGGCCTCGGGCGCGGGCCGTCAGGGGGG	220	120		3597230	3600352	+	11848618	KPHS_35870	multidrug efflux system subunit MdtB
HS11286_AS	32	3613117	3613148	GGGTAGGCGGCGCCGGGAGGGTAGATCTCGGG	180	60		3612623	3613660	-	11848628	KPHS_35970	putative ABC transport system permease
HS11286_AS	40	3613177	3613216	GGGCTACTCGACGCCGATCTTTTGGGTCGGGATGATGGGG	170	80		3613657	3615279	-	11848629	KPHS_35980	putative ABC transport system periplasmic binding protein
HS11286_AS	40	3629478	3629517	GGGAAATGCTGGAGCAGGGGCGGGCGCTGCTGGCGCTGGG	220	80		3613657	3615279	-	11848629	KPHS_35980	putative ABC transport system periplasmic binding protein
HS11286_AS	39	3642271	3642309	GGGCTGTACCGGGCCAACCCCCAGGCCAGCGGGCTGGGG	170	140		3642146	3643834	-	11848657	KPHS_36260	sensor histidine kinase
HS11286_AS	43	3643558	3643600	GGGCGGCCTGCTCGGCGGGCCGGTGGTCGGCGGGCTGGTAGGG	250	110		3642146	3643834	-	11848657	KPHS_36260	sensor histidine kinase
HS11286_AS	38	3644455	3644492	GGGGACACTGGCCGGGCTGGGTTCGATACCGCCTGGGG	180	100		3644148	3644885	-	11848659	KPHS_36280	putative ABC-type proline/glycine betaine transport system inner membrane component
HS11286_AS	43	3665185	3665227	GGGTTGAGCAGCGGGAACTTAAAGCGGGCCGCCAGTTTGCGGG	190	90		3665131	3665826	+	11848677	KPHS_36460	hypothetical protein KPHS_36460
HS11286_AS	28	3733119	3733146	GGGTGCGTAAAGGGCGGGAATAATGGGG	150	20		3733125	3735965	-	11848737	KPHS_37050	hybrid sensory kinase in two-component regulatory system with RcsB and YojN
HS11286_AS	31	3748062	3748092	GGGGTGGGGAGGGAGATAATCTTTTGCAGGG	160	20		3746883	3748505	+	11848745	KPHS_37130	sn-glycerol-3-phosphate dehydrogenase large subunit
HS11286_AS	35	3760193	3760227	GGGCGTAATGGAAGGGCAGGGCGTGGCGCTCCGGG	190	70		3758992	3760368	-	11848757	KPHS_37250	O-succinylbenzoic acid--CoA ligase
HS11286_AS	38	3778335	3778372	GGGCTTCTCCGGCCGGGTGAAGAATCCGGGCGTCTGGG	170	100		3777785	3779122	-	11848773	KPHS_37410	NADH dehydrogenase I subunit F
HS11286_AS	45	3806741	3806785	GGGCGATCTGCAGCAGATTTCCGGGCTTAGCGGGGTGGTGATGGG	210	80		3806726	3807376	-	11848805	KPHS_37730	hypothetical protein KPHS_37730
HS11286_AS	36	3814125	3814160	GGGCGCAGGGTCGGCGGGCGCTGCTGCGGCTGCGGG	210	100		3813764	3814654	+	11848812	KPHS_37800	flagella biosynthesis regulator
HS11286_AS	34	3821719	3821752	GGGGATGCCGGCGGGCGGGCGCTTTAACGGCGGG	190	80		3821225	3822046	-	11848819	KPHS_37870	penicillin-insensitive murein endopeptidase
HS11286_AS	45	3852096	3852140	GGGCCGCGATGACGGTCAGGGTGAGGGACTTTACCAGATGCTGGG	200	90		3851286	3853457	-	11848850	KPHS_38170	hypothetical protein KPHS_38170
HS11286_AS	42	3881276	3881317	GGGGTGAACAGGGGTTTATCGGCTCGCAGTGTCTGGGCCGGG	200	80		3880576	3881649	-	11848889	KPHS_38500	transcriptional regulator EutR
HS11286_AS	42	3887573	3887614	GGGTTTATGGCGATGGGCGCGCTGGGCCTGGCGATGGTCGGG	220	80		3886533	3887765	-	11848895	KPHS_38560	ethanolamine utilization, putative transport protein
HS11286_AS	29	3890108	3890136	GGGCCGTGCATCGCCGGGCTTGGGCTGGG	150	80		3889991	3891394	-	11848898	KPHS_38590	ethanolamine utilization protein
HS11286_AS	24	3947614	3947637	GGGTCCCGCGGGCGGGCAAAAGGG	130	60		3947350	3948429	-	11848951	KPHS_39120	hypothetical protein KPHS_39120
HS11286_AS	39	3952334	3952372	GGGCGGTCGCGCTACCCCGGGCGTGGGTTTTGCCATGGG	180	110		3951983	3953227	-	11848955	KPHS_39160	histidyl-tRNA synthetase
HS11286_AS	26	3982666	3982691	GGGTTATTCCGGCTGGGGCGGGCGGG	150	50		3982455	3983288	-	11848981	KPHS_39420	hypothetical protein KPHS_39420
HS11286_AS	45	3995328	3995372	GGGGAGTCACCAGCGTAAAGGGGCCGTTAAGGGCAGTGGACTGGG	220	80		3995217	3996638	-	11848991	KPHS_39520	sensor histidine kinase
HS11286_AS	20	3997797	3997816	GGGCGCGGGCGAGGGCTGGG	140	40		3997229	4001116	-	11848992	KPHS_39530	phosphoribosylformylglycinamidine synthase
HS11286_AS	23	4020139	4020161	GGGTGGGGCGGGTAAAGCCGGGG	150	30		4019841	4020530	+	11849014	KPHS_39750	uracil-DNA glycosylase
HS11286_AS	39	4069433	4069471	GGGTCGCTTCCCGGCATCGGGCAGGGGCTGACCTTCGGG	170	120		4069050	4069481	+	11849069	KPHS_40260	putative prophage P2 LysB-like protein
HS11286_AS	43	4087769	4087811	GGGCGGCATGGCCAGCCTGATGGGCAAGCTGCCGGGCATGGGG	210	110		4087479	4088843	-	11849091	KPHS_40480	fifty-four-like protein
HS11286_AS	37	4102016	4102052	GGGAGCCTGGCCGATACCGGGTCGCTGCGGGCCCGGG	180	120		4101583	4102491	-	11849108	KPHS_40640	LysR family transcriptional regulator
HS11286_AS	24	4109138	4109161	GGGCAGTGGGCGCGGGTGATGGGG	160	30		4108137	4109489	-	11849119	KPHS_40750	GntR family transcriptional regulator
HS11286_AS	32	4110953	4110984	GGGGAAGGTGAGGGCGTTGGGCTGAACCTGGG	180	40		4110818	4112959	+	11849123	KPHS_40790	ribonucleotide-diphosphate reductase subunit alpha
HS11286_AS	41	4126014	4126054	GGGTTATTCTGGAAGGGCGTAAGCCGGGCTTAACGCTGGGG	180	70		4125634	4127190	-	11849138	KPHS_40940	glutamate--cysteine ligase
HS11286_AS	30	4141267	4141296	GGGCGTTAATGGCGAATAGGGCGGGCAGGG	160	40		4140475	4141455	+	11849157	KPHS_41090	PTS family glucitol/sorbitol porter, IIB component
HS11286_AS	24	4144518	4144541	GGGCGCCCGCCGGGTGGGAACGGG	140	70		4143972	4144937	+	11849162	KPHS_41140	D-arabinose 5-phosphate isomerase
HS11286_AS	41	4151014	4151054	GGGGGAGAACGGCGCGCTGTGGGGCGGGGAGTGCCTGCGGG	250	80		4150323	4152557	-	11849168	KPHS_41200	hydrogenase maturation protein
HS11286_AS	42	4166311	4166352	GGGGCGGGCGCGAAGGGGGCGCTGCGGAACGCGGAATGCGGG	250	90		4166235	4166393	-	11849185	KPHS_41380	hypothetical protein KPHS_41380
HS11286_AS	44	4166587	4166630	GGGTGAGGGTTTCGGTGAGCAGGGTGGTTTTGCCGGAGCCGGGG	240	60		4166364	4167125	+	11849186	KPHS_41370	hydrogenase nickel incorporation protein HypB
HS11286_AS	45	4169130	4169174	GGGTGGCGTCGCGCAGGGCTTTCACTCCGCTCAGCGGGCGCAGGG	200	140		4168506	4169516	+	11849189	KPHS_41410	hypothetical protein KPHS_41410
HS11286_AS	32	4176051	4176082	GGGAAAGGGCTGGCGGCGGGTGACTCGCTGGG	180	60		4175535	4176872	-	11849193	KPHS_41450	maltoporin
HS11286_AS	34	4204206	4204239	GGGATGACGGGGGCCACCGGGGCACCGCTTGGGG	180	90		4203662	4204255	-	11849221	KPHS_41730	putative flavoprotein
HS11286_AS	41	4234339	4234379	GGGCGTGGAAGGGGTGCCGGCGCTGGTGGAGAAGGGGCGGG	260	60		4231652	4233889	-	11849251	KPHS_42030	GDP/GTP pyrophosphokinase
HS11286_AS	40	4253378	4253417	GGGGTCATGCGTTCGGCACCGTAGGGCAGGCGGGCCAGGG	200	100		4252586	4253527	+	11849266	KPHS_42180	putative ABC-type transport protein
HS11286_AS	34	4253922	4253955	GGGCAGATCAGCAGCTGGGCATGGGCGACCCGGG	160	90		4253573	4254796	-	11849267	KPHS_42190	acyl-CoA dehydrogenase family protein
HS11286_AS	39	4263386	4263424	GGGTCGATCAGCGCGGGAGCGGTGGAAGGGGATTCTGGG	210	60		4263379	4265322	+	11849276	KPHS_42280	sigma-54 dependent transcriptional regulator
HS11286_AS	43	4265122	4265164	GGGCGATGGCTGCGGCGGGCGAGGGCCATGCTCAGCGACCGGG	220	120		4263379	4265322	+	11849276	KPHS_42280	sigma-54 dependent transcriptional regulator
HS11286_AS	31	4266616	4266646	GGGGATGGGATTTTCCAACGTCGGGCTCGGG	140	60		4266245	4267393	-	11849278	KPHS_42300	L-1,2-propanediol oxidoreductase
HS11286_AS	33	4269295	4269327	GGGAGGGGAAGCGGGTGCAGACGATCAGCAGGG	180	50		4268635	4269945	+	11849281	KPHS_42330	fucose permease
HS11286_AS	42	4321506	4321547	GGGGGCGGTGCTGGGGGATATCTGCGCCTGGGCGAGTTCGGG	230	80		4320633	4322477	-	11849342	KPHS_42910	exonuclease V subunit alpha
HS11286_AS	22	4322557	4322578	GGGCGAGGAGGGGGGGCAGGGG	170	20		4322523	4326011	-	11849343	KPHS_42920	exonuclease V subunit beta
HS11286_AS	26	4341993	4342018	GGGTTTCCGGGCGCGGCGGGACCGGG	150	70		4341836	4342876	+	11849358	KPHS_43070	putative aldo-keto reductase
HS11286_AS	42	4347068	4347109	GGGCCAGCGCCCGGGCGTTCGCGTTGGGGTGATAGTTCAGGG	200	100		4346945	4347961	+	11849362	KPHS_43110	DNA-binding transcriptional regulator GalR
HS11286_AS	30	4365221	4365250	GGGCGCGGATGTGGGGCTCGCTGGGCTGGG	180	60		4364434	4365675	-	11849378	KPHS_43270	galactoside permease
HS11286_AS	45	4387618	4387662	GGGCGACCAGCATACTGCGGGCATCCTCCGGATTGGGCAGGCGGG	190	130		4387306	4387812	+	11849401	KPHS_43500	putative regulatory protein MarR
HS11286_AS	34	4398372	4398405	GGGTAGTCGGGGAGGGTGACGGTGACATCGCGGG	190	50		4397811	4398719	+	11849412	KPHS_43610	fimbrial protein FimH
HS11286_AS	36	4462956	4462991	GGGTGCAGGGCCGGATATGGGGCGATGCGCGTTGGG	200	60		4462331	4463971	-	11849478	KPHS_44260	thiamine pyrophosphate enzyme
HS11286_AS	45	4464057	4464101	GGGCTTTAAAGAGAGCGGTCTGGGCCGCGAAAAAGGGATCCAGGG	200	80		4463985	4465454	-	11849479	KPHS_44270	putative aldehyde dehydrogenase
HS11286_AS	40	4468484	4468523	GGGTCAGCGCCACGGCGGGTGGAATTTTCAACGGGCTGGG	180	90		4467802	4468332	-	11849483	KPHS_44310	putative cupin domain protein
HS11286_AS	22	4509778	4509799	GGGGCACGGGGACGGGCGCGGG	150	50		4509731	4510624	-	11849531	KPHS_44780	DNA-binding prophage protein
HS11286_AS	45	4519971	4520015	GGGGCGGCGGGAAATCGGCGCAACCACTGCCGGGAACATGTGGGG	210	110		4519608	4520549	-	11849543	KPHS_44900	hypothetical protein KPHS_44900
HS11286_AS	40	4537590	4537629	GGGTGCCTACGCGGGCCTCATCGGGATTTAGAGAGCGGGG	180	90		4536851	4537525	+	11849562	KPHS_45090	hypothetical protein KPHS_45090
HS11286_AS	36	4540891	4540926	GGGTCGGGCATTTACTGGTGTTGGGCACCACCCGGG	150	90		4539381	4541480	-	11849566	KPHS_45130	TraG-family protein
HS11286_AS	39	4561079	4561117	GGGAAAGGTGTCGGGCGGGCCCTGGTACGTGATGCCGGG	200	80		4560918	4561334	-	11849587	KPHS_45340	hypothetical protein KPHS_45340
HS11286_AS	27	4575202	4575228	GGGCGGCTGGGTGGAGGGTGAGGAGGG	190	20		4574416	4575939	-	11849603	KPHS_45500	putative glycoside hydrolase
HS11286_AS	30	4584478	4584507	GGGGCGGGAAAGCGCGGCCAGGGCTGGGGG	190	60		4584287	4584814	-	11849613	KPHS_45600	hypothetical protein KPHS_45600
HS11286_AS	40	4605996	4606035	GGGCGCGGCATGGCGGGAGTCATCAGATCCTGCGGGTGGG	200	90		4605735	4606505	+	11849633	KPHS_45800	Zinc transporter zupT
HS11286_AS	43	4618741	4618783	GGGTAAAACGGGCGCTGGACGGTCAGCGGGCCGACGTGTTGGG	210	90		4618379	4618498	+	11849646	KPHS_45930	hypothetical protein KPHS_45930
HS11286_AS	34	4618960	4618993	GGGAGCCACTCCAGGGTCGCCTGCGGGGCAAGGG	160	100		4618645	4619469	+	11849648	KPHS_45950	urease accessory protein UreD
HS11286_AS	42	4620582	4620623	GGGCCCGGGGTGCAGGTGGTGGCATGGGTGCCCGCGGCCGGG	240	110		4620104	4621807	+	11849651	KPHS_45980	urease subunit alpha
HS11286_AS	43	4634844	4634886	GGGTGACGTAGGCCTGCGGCTGTGGGGTCAGGGTGGCGGCGGG	250	80		4633753	4636995	+	11849665	KPHS_46110	putative sensor protein EvgS1
HS11286_AS	30	4639864	4639893	GGGCAGGGCAATATTCGGGGAACAGAAGGG	140	40		4639814	4641637	-	11849671	KPHS_46160	glycerol dehyrdratase activator
HS11286_AS	25	4641298	4641322	GGGCGGGGTGGGCGTTGGCGTGGGG	180	30		4639814	4641637	-	11849671	KPHS_46160	glycerol dehyrdratase activator
HS11286_AS	45	4651050	4651094	GGGTCACATACAGCGGGTCCTGATGCAGGGTCAGCTGCGGATGGG	190	100		4650987	4652057	+	11849682	KPHS_46270	dihydroxyacetone kinase subunit DhaK
HS11286_AS	43	4655231	4655273	GGGTTGGCCGAGGGCGTAAAATCCACCCGGGCGCTGTCGAGGG	190	110		4654208	4655857	+	11849685	KPHS_46300	putative dihydroxyacetone kinase
HS11286_AS	38	4659686	4659723	GGGCGATCGACCAGGGCGCGTCCGGGGTGGATATGGGG	200	80		4659265	4659561	-	11849690	KPHS_46350	lsrG protein
HS11286_AS	35	4672359	4672393	GGGCCTTGCCAGAGGGTGGGGATCTGCTCGGCGGG	180	80		4672084	4672686	+	11849701	KPHS_46460	helix-turn-helix motif-containing protein
HS11286_AS	39	4693238	4693276	GGGAAAGGAACATTTCGCGTGGGTAACGGGTCCGCTGGG	170	70		4692302	4693447	-	11849726	KPHS_46710	glycerate kinase
HS11286_AS	40	4695992	4696031	GGGCTGGGAACATGTCTTTACCGTGATGGGGATAATAGGG	160	50		4695225	4696556	-	11849729	KPHS_46740	putative transport protein
HS11286_AS	41	4697094	4697134	GGGCGGGGATATCCACCAGGGCAACTTTGTGACCCTGCGGG	160	110		4696949	4698520	+	11849731	KPHS_46760	(D)-galactarate dehydrogenase
HS11286_AS	25	4713180	4713204	GGGCGACCTGGGCGACCTGGGCGGG	140	70		4712293	4714410	+	11849747	KPHS_46920	hypothetical protein KPHS_46920
HS11286_AS	35	4722944	4722978	GGGAACCGGGCGCACGTGCGGGTTCGGATCGCGGG	180	90		4722503	4723510	+	11849760	KPHS_47050	hypothetical protein KPHS_47050
HS11286_AS	35	4775033	4775067	GGGCGCTCAGGGCTCGGCGCTGGGCCGTAGCTGGG	180	100		4775014	4775904	-	11849822	KPHS_47630	hypothetical protein KPHS_47630
HS11286_AS	40	4777370	4777409	GGGATCAGCGGGGTCTGGAACTTATAGGTACGGGCGCGGG	190	70		4776620	4781080	+	11849823	KPHS_47640	glutamate synthase large subunit
HS11286_AS	45	4787700	4787744	GGGGACTGGTTTAAATTGTAGCCGGGAAGTGGGGGAAGGAGCGGG	230	40		4787260	4787658	+	11849831	KPHS_47720	cytochrome d ubiquinol oxidase subunit III
HS11286_AS	33	4805656	4805688	GGGTAAACGTGGGGACGGGTTTCGTGATGGGGG	180	30		4805358	4805846	-	11849847	KPHS_47880	rod shape-determining protein MreD
HS11286_AS	24	4880348	4880371	GGGAGGCGATATGGGAGGGTTGGG	150	10		4880186	4880404	+	11849952	KPHS_48830	hypothetical protein KPHS_48830
HS11286_AS	40	4888536	4888575	GGGTAGAAGGGTTAACCTTTATCGGGGAGTCCGCATCGGG	160	70		4888191	4888487	-	11849962	KPHS_48930	hypothetical protein KPHS_48930, partial
HS11286_AS	45	4890135	4890179	GGGTGAGCAGCGGCGGCAGGGCGGTCGAGGGATCGGTATGCTGGG	250	80		4889586	4891664	+	11849964	KPHS_48950	putative dienelactone hydrolase
HS11286_AS	36	4890558	4890593	GGGCATACAGCGGGCGCTGGGTATGCAGCACCCGGG	160	100		4889586	4891664	+	11849964	KPHS_48950	putative dienelactone hydrolase
HS11286_AS	42	4891368	4891409	GGGCAAGATCCGGGGTCAGCATCGTATGCTCCCGGGCCAGGG	170	120		4889586	4891664	+	11849964	KPHS_48950	putative dienelactone hydrolase
HS11286_AS	38	4917418	4917455	GGGCAGGGCTGACGCGGGAATCATCGTCGGTTTCCGGG	170	90		4916046	4918175	+	11849989	KPHS_49200	putative dehydrogenase
HS11286_AS	43	4932080	4932122	GGGCAGAGCGGGGGACAGGCGAGCAGGGCGCGGCTGCAGCGGG	250	100		4932047	4932685	+	11850004	KPHS_49350	putative gluconate transporter periplasmic gluconate-binding protein
HS11286_AS	45	4940869	4940913	GGGCGGAGTGTTGGGCGGAGGAGTTATTCTGGCGGGCGGAGAGGG	260	50		4940242	4942899	+	11850009	KPHS_49400	transcriptional regulator
HS11286_AS	43	4954546	4954588	GGGCCGGGCCTGCGCTACGGCTATCGGGTACATGGTCCCTGGG	180	130		4952805	4954781	-	11850018	KPHS_49490	glycogen debranching protein
HS11286_AS	41	4995362	4995402	GGGCGATTTCCCCCCAGTGGGCGGCCATAAACGGGTCCGGG	160	130		4994866	4995531	+	11850060	KPHS_49910	hypothetical protein KPHS_49910
HS11286_AS	40	4996899	4996938	GGGCGGGTGATCTCGTGGAACGGGATTGTGACCTATGGGG	190	60		4996163	4997383	-	11850062	KPHS_49930	major facilitator family transporter
HS11286_AS	38	5000407	5000444	GGGCTACGTGCTGCTGGGCGTCGCCTGCGGGATGGGGG	200	90		4999278	5000933	-	11850067	KPHS_49980	4-amino-4-deoxy-L-arabinose transferase
HS11286_AS	44	5008041	5008084	GGGCAAACATCTGGTTGGGCGTATAGAGATGGGGATTCAGCGGG	190	60		5007938	5009506	+	11850074	KPHS_50050	nickel ABC transporter periplasmic substrate-binding protein
HS11286_AS	32	5008397	5008428	GGGGGCGATGAAGCGGAACGGGCGGGGCAGGG	200	50		5007938	5009506	+	11850074	KPHS_50050	nickel ABC transporter periplasmic substrate-binding protein
HS11286_AS	31	5008871	5008901	GGGGCGTAAGGGACGGAGGGGGCAAACAGGG	180	40		5007938	5009506	+	11850074	KPHS_50050	nickel ABC transporter periplasmic substrate-binding protein
HS11286_AS	44	5028695	5028738	GGGCTCGATCACCTGGGTCAGGGCGTCGAGGCCGGAGCTCAGGG	200	120		5028134	5029282	+	11850092	KPHS_50230	putative iron-containing alcohol dehydrogenase
HS11286_AS	43	5055058	5055100	GGGCGCGGGCGCTGCTCGACGGCCGGGACTGGCGTGACGCGGG	230	130		5054542	5055273	-	11850110	KPHS_50410	cell division protein
HS11286_AS	43	5057840	5057882	GGGCTGACCGGAGGGCCATAGGGTAAAGGCCGGCAGCAGCGGG	210	100		5057389	5059068	+	11850114	KPHS_50450	hypothetical protein KPHS_50450
HS11286_AS	43	5064078	5064120	GGGCAAAGCGTTAACCTGGCGGGAAGAGACTCGCCGGGAAGGG	190	90		5060665	5064717	-	11850117	KPHS_50480	putative cellulose synthase
HS11286_AS	34	5103037	5103070	GGGAAAACCCGACGCTGGGCGCCTGGGGTCTGGG	160	90		5102521	5103432	-	11850153	KPHS_50820	glycyl-tRNA synthetase subunit alpha
HS11286_AS	41	5106424	5106464	GGGCCGGCAGAGCTGGCGCGGGCGGTGCTGGAGGGGGTGGG	260	80		5106079	5107533	-	11850158	KPHS_50870	xylulokinase
HS11286_AS	38	5106812	5106849	GGGCGGCGGGGGCGACAACGCCGCGGGCGCGGTCGGGG	230	110		5106079	5107533	-	11850158	KPHS_50870	xylulokinase
HS11286_AS	41	5117574	5117614	GGGTACCCTGCAGCGGGTCCGAGCCGGTGGGGCCGAACGGG	200	120		5115785	5117818	+	11850165	KPHS_50940	maltohexaose-producing amylase
HS11286_AS	33	5121679	5121711	GGGCGGGTGCTGGGATTTATTGACGTTCCCGGG	150	60		5120018	5121859	-	11850168	KPHS_50970	selenocysteinyl-tRNA-specific translation factor
HS11286_AS	44	5133902	5133945	GGGCCGCTCATGCCGGAATGGGCGTCGCGGTAGCGGGCGCCGGG	220	130		5133423	5134607	+	11850180	KPHS_51090	L-lactate dehydrogenase
HS11286_AS	25	5154238	5154262	GGGTTCAACGGGCCGCGGGAGAGGG	140	50		5154226	5155302	+	11850202	KPHS_51310	heptosyl III transferase
HS11286_AS	26	5177551	5177576	GGGAAATGGGCGCGCTGGGGGCGGGG	170	40		5176733	5177983	-	11850230	KPHS_51590	putative voltage-gated ClC-type chloride channel ClcB
HS11286_AS	29	5183523	5183551	GGGCGATAATCGGGTCACCTGGGATCGGG	130	60		5181788	5183908	+	11850235	KPHS_51640	bifunctional (p)ppGpp synthetase II/ guanosine-3\',5\'-bis pyrophosphate 3\'-pyrophosphohydrolase
HS11286_AS	38	5192348	5192385	GGGCGGGCTTCAGGGCCACGAATACCTGGCGCGCCGGG	170	120		5192128	5192898	-	11850244	KPHS_51730	CDP-diacylglycerol pyrophosphatase
HS11286_AS	31	5202108	5202138	GGGGAATGGGGCATCGCTATGGGGTGACGGG	170	40		5200408	5202123	+	11850252	KPHS_51810	hypothetical protein KPHS_51810
HS11286_AS	35	5225578	5225612	GGGTTAGCGAGACGACGCGCGGGCGCGGGCTGGGG	200	80		5225396	5225812	-	11850277	KPHS_52050	putative acetyltransferase
HS11286_AS	38	5225639	5225676	GGGGTAATGCAGGGCGGGCTGATTGCCAAACGCAAGGG	170	70		5225396	5225812	-	11850277	KPHS_52050	putative acetyltransferase
HS11286_AS	45	5232194	5232238	GGGCGAAAAACTGGGTCAGCAGGGTGCCCTGGTATTTATCGCGGG	180	90		5231837	5233000	+	11850283	KPHS_52110	putative general substrate transporter
HS11286_AS	40	5241174	5241213	GGGCTTTCATTGGTCATGAGGGTGATGCCCGGGTGCTGGG	180	70		5234090	5235523	+	11850285	KPHS_52130	N-acetylmuramic acid phosphotransfer permease
HS11286_AS	39	5244178	5244216	GGGGCATCAGCCGGGCCGAAATGGGGCCGATTCTTGGGG	180	90		5234090	5235523	+	11850285	KPHS_52130	N-acetylmuramic acid phosphotransfer permease
HS11286_AS	44	5246013	5246056	GGGCTGAACGGGAATGTTCAGGGAAGCCGCTTTGTCAGACAGGG	180	80		5245824	5246138	+	11850296	KPHS_52240	putative phosphotransferase system, lactose/cellobiose-specific IIB subunit
HS11286_AS	37	5268107	5268143	GGGGGCGCTGACCAGCGCGGGCTGCGGGGCAAAGGGG	210	90		5267965	5268798	+	11850321	KPHS_52490	putative membrane protein, transport
HS11286_AS	26	5290224	5290249	GGGATTGTCGCCTGGGCCGGGGCGGG	150	60		5290062	5291195	-	11850344	KPHS_52720	putative outer membrane protein
HS11286_AS	42	5309438	5309479	GGGGCTGCCGTGGCAGGTGGGCATGGGCGCCATCTTCTGGGG	210	100		5308460	5309797	-	11850360	KPHS_52880	putative membrane / transport protein
HS11286_AS	44	5317515	5317558	GGGGTGATCGGCGGGGTGATGCTCGGTCTGGGCCGCGCGCTGGG	240	100		5308460	5309797	-	11850360	KPHS_52880	putative membrane / transport protein
HS11287	38	14857	14894	GGGAGAACGATTAAGACTGTGGGCGATAGCCGGGAGGG	180	50		13594	14991	-	11844988	KPHS_00130	MFS family transporter
HS11288	42	31842	31883	GGGCTACACCACTCAGGGCGATACCGATCTGCTGGGGATGGG	160	110		30910	32283	+	11845002	KPHS_00240	coproporphyrinogen III oxidase
HS11289	32	49954	49985	GGGTCCGGTTGACGGGCGAACTGGCGGGCGGG	180	70		49431	50267	+	11845020	KPHS_00420	formate dehydrogenase accessory protein
HS11290	19	57357	57375	GGGGCGGGCGCGGGTAGGG	140	30		56896	57498	+	11845031	KPHS_00530	putative helix-turn-helix regulatory protein
HS11293	42	107097	107138	GGGTGATCTCGGTCGGGTGGGCGGTTAACACCAGCTCCAGGG	180	100		104875	107526	-	11845076	KPHS_00980	phosphoenolpyruvate carboxylase
HS11294	29	118913	118941	GGGAAGCGGGCCTTGAAGGGTTAACGGGG	150	40		117595	119433	+	11845086	KPHS_01080	vitamin B12/cobalamin outer membrane transporter
HS11295	19	136159	136177	GGGCAGGGAAGGGCCGGGG	130	30		135795	136685	-	11845100	KPHS_01190	transcriptional activator protein
HS11296	22	152279	152300	GGGTGCGGGATCGGGTGCTGGG	140	30		151789	152874	+	11845114	KPHS_01330	UDP-N-acetylglucosamine 2-epimerase
HS11297	43	162594	162636	GGGGTTGTTTATGGGGGCGGCCAGTACCTTGAAATGGGCTGGG	200	60		162511	163896	+	11845124	KPHS_01430	putative amino acid/amine transport protein
HS11298	38	167804	167841	GGGCCAGGGCAGGCCCTGCTGCTGCAGACGGGCATGGG	180	110		167300	168040	-	11845128	KPHS_01470	uroporphyrinogen-III synthase
HS11299	30	176168	176197	GGGCACCACCCAGGGCGGCATGTGGGTGGG	150	80		175935	178097	+	11845138	KPHS_01570	DNA-dependent helicase II
HS11300	33	241677	241709	GGGTTTCAATCGGGTCGGGCAGCAGCCAGCGGG	150	80		241243	242013	-	11845193	KPHS_02090	thiamin biosynthesis ThiGH complex subunit for thiazole moiety
HS11301	33	274732	274764	GGGCAGCTTGGACGGGTGGGGATTGGTCTGGGG	190	40		274351	275982	+	11845221	KPHS_02340	putative alpha helix protein
HS11302	35	277770	277804	GGGAATGAGTAGCCGGGGCAGTCGGGTCGGTCGGG	190	60		276872	278104	-	11845223	KPHS_02360	L-sorbose 1-phosphate reductase
HS11303	34	279033	279066	GGGCGGGGGCAGAGGGGGCAGTGGAGGCGGCGGG	240	50		279013	279813	-	11845225	KPHS_02380	sorbose permease IIC component
HS11304	40	285043	285082	GGGTGGTGACCCATGGGCCAATTGGGGTGAAGGTGGTGGG	210	50		284222	285151	-	11845232	KPHS_02450	putative cytochrome oxidase
HS11305	30	302998	303027	GGGCGCGGTGGGTTGGCTGAATGGGCTGGG	180	40		302321	303187	+	11845250	KPHS_02630	4-hydroxybenzoate octaprenyltransferase
HS11306	43	318132	318174	GGGCGCGTCAGGCTGGGAACCTGGCAGGGCATCTGGCTGGGGG	220	100		317814	318230	+	11845267	KPHS_02800	hypothetical protein KPHS_02800
HS11307	38	334904	334941	GGGCAACATCCTGGGCGGTGACGCTGGGTTTGCGTGGG	180	80		333933	334946	-	11845281	KPHS_02940	mgl repressor, galactose operon inducer
HS11308	42	346330	346371	GGGCATCGTTGGGGAAGGGCGGATACCGAAGAAAATCATGGG	180	60		345935	347581	+	11845293	KPHS_03060	putative sodium:hydrogen antiporter
HS11309	39	376444	376482	GGGCGGGTTATGTAACGATGGGCCACCAGCAGCTGCGGG	170	90		376002	376565	-	11845322	KPHS_03350	phosphonate transport ATP-binding protein
HS11310	36	380589	380624	GGGGTAGACCGGCGGGGTGCGGGTGATATCGTCGGG	200	60		380082	381146	-	11845327	KPHS_03400	phosphonate metabolism protein
HS11313	27	414864	414890	GGGGCCGGGAAGGGGATCTGCGCCGGG	160	60		414146	415396	-	11845364	KPHS_03770	putative transport
HS11314	38	434080	434117	GGGCGAGGGTGATCGCCGCCGGGCCGATAAATTCCGGG	170	100		433877	434611	-	11845386	KPHS_03990	fumarate reductase iron-sulfur subunit
HS11315	39	448107	448145	GGGATCTTTCAGGGTGCGGGCAAAGGCGGCGTTAGCGGG	190	70		447255	448394	-	11845396	KPHS_04090	ferredoxin-like protein
HS11316	44	448185	448228	GGGCAGCAGTTCGTGGGGACGGGCGCGCATCATACCGTGACGGG	200	110		447255	448394	-	11845396	KPHS_04090	ferredoxin-like protein
HS11318	36	484184	484219	GGGTATGGGGTTCAAAGGCGTAGCGGGATATATGGG	170	30		483486	484310	-	11845436	KPHS_04490	putative helix-turn-helix AraC-type transcriptional regulator
HS11320	40	501117	501156	GGGACCAGCACGTCAACCGGGTCGCCGTCCAGGGACAGGG	160	130		500810	501340	-	11845450	KPHS_04630	inorganic diphosphatase
HS11322	30	509499	509528	GGGATCTCGGGCACGAGGTGATGGGGCGGG	170	50		509006	509533	+	11845458	KPHS_04710	putative acyltransferase domain protein
HS11323	36	518914	518949	GGGGATTGGCCGGGCGATGAAAGTGGGTAAAGAGGG	190	30		518204	519322	+	11845471	KPHS_04840	hypothetical protein KPHS_04840
HS11324	41	524215	524255	GGGTGCAGCGGGTGCCGGGGCCGTTGACGATGTCGACGGGG	220	90		523811	524275	-	11845477	KPHS_04900	anaerobic ribonucleotide reductase-activating protein
HS11325	32	531928	531959	GGGCGGGCGAGGGTCCATTTCTCTCCGCCGGG	140	100		531156	532811	-	11845485	KPHS_04980	trehalase 6-P hydrolase
HS11326	44	534910	534953	GGGAGCGTCGCGGGCCATCAGCACCAGGGTGTCGCGCCAGGGGG	210	130		534412	535359	-	11845487	KPHS_05000	trehalose repressor
HS11327	33	545935	545967	GGGGCTGTTTTCCGGGATCGTCGGGCGCATGGG	160	70		545033	546451	+	11845497	KPHS_05100	C4-dicarboxylate anaerobic carrier
HS11331	35	580271	580305	GGGGCCGCTGACGGCGAAGCGGGAGGGGCTGAGGG	210	70		578981	580450	-	11845525	KPHS_05380	putative sulfate transporter
HS11335	38	607973	608010	GGGGTCTGCACCAGGCGGAGCGCCGGGCGGGGAACGGG	210	100		607204	608085	-	11845556	KPHS_05690	hypothetical protein KPHS_05690
HS11336	39	610538	610576	GGGCGCGGGTGTTGCGGCGGGTCCAGTGGCGCAGGCGGG	230	90		609711	610931	-	11845560	KPHS_05730	cyclopropane-fatty-acyl-phospholipid synthase family protein
HS11337	36	619621	619656	GGGTGCGGGTGGCGCTATCGACGCTGGGGAGAAGGG	200	60		611652	612911	-	11845562	KPHS_05750	L-aspartate oxidase
HS11338	39	622728	622766	GGGCACCATTGAGCATCGGGTGAAGGGGCTGGAGCTGGG	190	70		622486	623169	+	11845573	KPHS_05860	transcriptional activator protein Irlr
HS11340	31	656946	656976	GGGACAGGGCTAGCGCCGGGAAGACGGCGGG	170	70		656338	657000	-	11845605	KPHS_06150	amino acid exporter
HS11341	40	698627	698666	GGGACCGTTAGCCGGGCTGGGTGACTCTTTCTTCTGGGGG	170	90		698271	699122	+	11845649	KPHS_06590	PTS system mannose/fructose/sorbose transporter subunit IID
HS11342	24	714053	714076	GGGCGCTGGGCTGGGATTTCCGGG	130	50		712873	714216	+	11845665	KPHS_06750	chitibiose transporter ChbC
HS11344	30	740040	740069	GGGCCGGGCCGGGTACGCAGCTGGCAGGGG	170	80		738297	740234	+	11845690	KPHS_07000	soluble lytic murein transglycosylase
HS11345	43	799081	799123	GGGGCGTCTGACCTGGGAATCCATTGGGCGCCCATTGCCGGGG	180	120		798956	799435	+	11845747	KPHS_07570	dihydrofolate reductase
HS11346	42	818803	818844	GGGCCGTGGGAATGGACCAGCACGCCGGGCATCTGCGCCGGG	190	130		818625	819320	-	11845763	KPHS_07730	L-ribulose-5-phosphate 4-epimerase
HS11347	39	818933	818971	GGGTGCAGGGCACCGGGCCATAAAAGTAGTCGGCATGGG	170	80		818625	819320	-	11845763	KPHS_07730	L-ribulose-5-phosphate 4-epimerase
HS11349	37	872146	872182	GGGGTAAAGAAGGGCAGCCGGGTCGGTGGATGGCGGG	210	50		871863	872255	+	11845811	KPHS_08210	nucleoside triphosphate pyrophosphohydrolase
HS11352	42	907128	907169	GGGCGAGGTCGACGGGGGGCCACAGGGGGTTATCGCGCCGGG	230	100		906805	908403	+	11845847	KPHS_08570	multicopper oxidase
HS11353	39	926027	926065	GGGGCAGAGTCAGGCGATCGGGCAGCAGCTGGGTCCGGG	200	90		925674	926474	-	11845866	KPHS_08760	pullulanase Q protein
HS11354	36	928435	928470	GGGCAGGGCCAGCACGTCGGGCGTCAACGCCAGGGG	170	110		927685	928878	-	11845869	KPHS_08790	pullulanase L protein
HS11355	32	929150	929181	GGGAAAGAGGGCCACCAGCAGGGCGGCCTGGG	160	80		928865	929818	-	11845870	KPHS_08800	pullulanase-specific type II secretion system component K
HS11356	45	936020	936064	GGGCGAGATCGCGGGCGGCGACGTTGGTCAGGGGCACCACCCGGG	220	130		934467	936440	-	11845877	KPHS_08870	pullulanase D protein
HS11357	45	946209	946253	GGGGCGTCAGCTGGGGGCGAAGTATCCGGGCCTGCATCTGGCGGG	230	110		944170	946722	+	11845887	KPHS_08970	penicillin-binding protein 1b
HS11358	44	961468	961511	GGGATTGAAGGGGCGGAAATGAGCAATAAGGGTCAGGATAAGGG	200	30		960388	961707	+	11845900	KPHS_09100	serine endoprotease
HS11359	34	967090	967123	GGGGCCAACTCACCGGGTGTTCCGGCGGGACGGG	160	100		964499	967102	-	11845904	KPHS_09140	PII uridylyl-transferase
HS11360	33	978522	978554	GGGATATGGGTACCGTATGGGATACTCACTGGG	130	50		976310	978739	+	11845914	KPHS_09240	outer membrane protein assembly complex, YaeT protein
HS11361	39	1011684	1011722	GGGCTGCGGGGCAGGGCACGCCAGCTTTACCGCGGCGGG	190	120		1011532	1012302	+	11845948	KPHS_09520	UbiE/COQ5 family methyltransferase
HS11362	38	1025611	1025648	GGGCGGGAAAAAGAGCTCTTCGGCTGGGTGATGCCGGG	180	70		1024624	1025967	+	11845962	KPHS_09650	Na(+)-translocating NADH-quinone reductase subunit A
HS11363	43	1032671	1032713	GGGCGTATTCTGTGGGAGCGCAGCCACGGGATTGATGAGCGGG	200	80		1032017	1033072	+	11845970	KPHS_09730	DNA polymerase IV
HS11364	39	1044871	1044909	GGGCGGAAGGGGTGAAAGAAAAGCCAGGGTATTGCTGGG	190	40		1043975	1044991	-	11845981	KPHS_09840	hypothetical protein KPHS_09840
HS11367	37	1056978	1057014	GGGCCTGGGGCTGCGGGTTTCGCCGTCGCCAGGCGGG	190	110		1055756	1057291	-	11845993	KPHS_09960	dihydrolipoamide acetyltransferase
HS11370	34	1073873	1073906	GGGCCGTTTTGCAGCGCGGGGAGGGCGGAAGGGG	200	60		1073512	1074765	-	11846012	KPHS_10140	gamma-glutamyl phosphate reductase
HS11373	41	1103904	1103944	GGGGTGCGGGTGCGGCGGTTGAGGGAGGCCAGCCCGGCGGG	250	90		1103510	1104889	-	11846043	KPHS_10450	putative amino acid/amine transport protein
HS11374	30	1108895	1108924	GGGTGGCCGGGCCGGGCGCAGAGCGCGGGG	190	80		1108705	1109472	+	11846048	KPHS_10500	taurine transporter ATP-binding subunit
HS11377	30	1132586	1132615	GGGCCAGGGCGTGCAGCTGGGTTTGCAGGG	160	60		1131948	1135085	-	11846074	KPHS_10760	ATP-dependent dsDNA exonuclease
HS11378	27	1134203	1134229	GGGGACGCAGTTGGGCGGCGGGCTGGG	170	50		1131948	1135085	-	11846074	KPHS_10760	ATP-dependent dsDNA exonuclease
HS11379	32	1153625	1153656	GGGTGATGGGGGCGACGCGGCGGGTCTGCGGG	200	60		1153272	1153853	-	11846092	KPHS_10940	phosphodiesterase
HS11381	44	1180550	1180593	GGGGGGAGGGACATCGAGCAGGGTCAGCGCGGCGAGCGATAGGG	240	80		1179788	1180606	-	11846121	KPHS_11230	xylose isomerase-like TIM barrel
HS11382	34	1182842	1182875	GGGATGGGGTTTCCTTGGGTATTGACGACCTGGG	150	50		1182706	1184382	-	11846124	KPHS_11260	putative electron transfer flavoprotein-NAD/FAD/quinone oxidoreductase
HS11383	39	1183803	1183841	GGGCATAGCGCAGCAGCAGCCGGGTGCAATGGGCCAGGG	180	100		1182706	1184382	-	11846124	KPHS_11260	putative electron transfer flavoprotein-NAD/FAD/quinone oxidoreductase
HS11385	37	1206814	1206850	GGGCGATGCAGGGTTATTGTTAAACACTGGGCATGGG	150	50		1205835	1207535	-	11846147	KPHS_11490	ABC transporter substrate-binding protein
HS11386	30	1208322	1208351	GGGCAGCGTTGGGCGGGGGTTCATCATGGG	160	50		1207663	1208481	+	11846148	KPHS_11500	cof family hydrolase
HS11387	33	1211278	1211310	GGGGCAAATGCTGGGCATCTGCGGGCCGACGGG	160	80		1210196	1211968	+	11846151	KPHS_11530	ATP-binding component of a transport system
HS11388	38	1214943	1214980	GGGCTGGTGGGCGCCTATATGATGGGCAAACGCGTGGG	180	70		1214355	1215641	+	11846154	KPHS_11560	ammonium transporter
HS11389	44	1227609	1227652	GGGGTTGTGGGGGTTATATACCCTGGGTGAAGAGGTACCGCGGG	210	60		1227424	1228731	+	11846169	KPHS_11710	maltose ABC transporter permease
HS11390	39	1237979	1238017	GGGGTACCTGGGGGCGAGGAGTGGCTTTCAGCGGGCGGG	220	70		1237332	1238783	+	11846180	KPHS_11820	transcriptional regulator
HS11391	40	1249146	1249185	GGGGCGATGACGGTATTCGGGGCGCTGGGTGTCTCCTGGG	200	80		1246476	1249823	+	11846189	KPHS_11910	potassium efflux protein KefA
HS11392	28	1282794	1282821	GGGTGGCGGGCCAGCTCGCGGGTGAGGG	170	60		1281923	1282990	-	11846224	KPHS_12260	phosphoribosylaminoimidazole carboxylase ATPase subunit
HS11393	42	1287133	1287174	GGGTGGCGACGGTCATCGGGCCAACGCCGCCGGGAACCGGGG	200	130		1287077	1287943	-	11846231	KPHS_12330	bifunctional 5,10-methylene-tetrahydrofolate dehydrogenase/ 5,10-methylene-tetrahydrofolate cyclohydrolase
HS11395	37	1341142	1341178	GGGAACGCGGGGGCCGGTGGGAGTCGACATGCGCGGG	210	80		1341074	1342378	+	11846298	KPHS_12970	putative citrate synthase
HS11397	33	1344930	1344962	GGGCGCTGGCTCCTACGGGCAACGGGCTGCGGG	160	100		1344467	1345162	+	11846302	KPHS_13010	pilin chaperone
HS11398	39	1346198	1346236	GGGCTATCTGGATGAGGACGGGATCGCCGGGCGGCCGGG	200	90		1345173	1347608	+	11846303	KPHS_13020	putative outer membrane protein
HS11399	41	1346393	1346433	GGGCAGGGAGCACGGCTGGCAGGAGGGCTACCGCTGGCGGG	220	100		1345173	1347608	+	11846303	KPHS_13020	putative outer membrane protein
HS11400	45	1347412	1347456	GGGCGGTTGGCGCCGTCGGTCAGGGCGGGCTGCTGTATGCCCGGG	230	120		1345173	1347608	+	11846303	KPHS_13020	putative outer membrane protein
HS11401	42	1365948	1365989	GGGCGCCATAGCGGGCGGCCAGCGCCTGGGCGCGCTCCGGGG	210	150		1365091	1366098	-	11846317	KPHS_13160	putative oxidoreductase
HS11402	28	1369450	1369477	GGGCGTGGCCGGGCTGGTGGGCGCCGGG	180	70		1368605	1370089	+	11846320	KPHS_13190	putative ABC transporter
HS11403	37	1373330	1373366	GGGGCGAGGGGCAGGGTCTGTCCGCACCAGCCCTGGG	180	110		1373005	1374405	-	11846325	KPHS_13240	beta-fructofuranosidase, sucrose-6-phosphate hydrolase
HS11404	38	1377661	1377698	GGGAGCCAGGGCTGCGAGGTTGTCCGGGATACCGTGGG	190	80		1377562	1378485	-	11846328	KPHS_13270	fructokinase
HS11405	45	1382397	1382441	GGGTCCAGCGGGTGATGCCGTCCAGCAGCAGGGCCGCCAGCAGGG	200	140		1381822	1382850	-	11846334	KPHS_13330	putative FecCD-family membrane transport protein
HS11407	41	1395845	1395885	GGGTCTACGCCTTCTGGGTGCTCGGGCAACTGCTGTTAGGG	160	100		1395418	1396590	+	11846349	KPHS_13480	transporter
HS11408	24	1425612	1425635	GGGCGTGGGCGGGGCCTTTGAGGG	150	40		1424587	1426014	-	11846375	KPHS_13740	major facilitator superfamily transporter MFS_1
HS11409	36	1426233	1426268	GGGGTTGCCCCGGGTGGGCCGCCGGCGCACGCCGGG	190	130		1426123	1426989	+	11846376	KPHS_13750	hypothetical protein KPHS_13750
HS11412	39	1454781	1454819	GGGAATTGCCGGGTATCGGGCTGGCCGTAGATAAACGGG	170	70		1453742	1455205	-	11846402	KPHS_14010	GntR family transcriptional regulator
HS11414	36	1476051	1476086	GGGGAGCGTCGCCAGGGTCACTTCCAGGGTGCGGGG	180	90		1475460	1476353	-	11846423	KPHS_14220	glycine cleavage system transcriptional activator
HS11416	42	1483988	1484029	GGGTTGAGTCGACGGAGGCGGGGAGGGTATTCAGCTCATGGG	210	60		1483500	1485020	-	11846433	KPHS_14320	Carbohydrate kinase, FGGY-like protein
HS11418	41	1496875	1496915	GGGGATGGATCCGCAGGTCGTATGGGGCCCGTGGGTGGGGG	230	70		1493132	1497013	+	11846441	KPHS_14400	ATP-dependent serine activating enzyme
HS11419	35	1500325	1500359	GGGGATCTGGGACGGGTTCTTCGCCTCGTTGGGGG	170	70		1499978	1501219	+	11846445	KPHS_14440	enterobactin exporter EntS
HS11420	44	1509396	1509439	GGGGCTACTTCCTGCATCAGGGGGTGGTCGATCCGCTGGGCGGG	200	110		1507811	1509916	+	11846452	KPHS_14510	carbon starvation protein
HS11421	30	1512913	1512942	GGGGTGGGAGAAATAGTTGGCCGGGCCGGG	170	40		1511881	1512969	-	11846457	KPHS_14560	putative alcohol dehydrogenase
HS11422	39	1513975	1514013	GGGGGAAATTCTGGGTATCGCCGGGCTGGCCGGCGCGGG	200	90		1513133	1514635	+	11846458	KPHS_14570	putative ABC transport system ATPase component
HS11425	42	1520666	1520707	GGGCGACCAGGGTCTGCGCTTCGAGACGGGCGCGGTCGAGGG	210	110		1519725	1520924	-	11846464	KPHS_14630	methylthioribose kinase
HS11426	39	1521586	1521624	GGGCGGTCGTTTAACCGCCTGGGAGCTGGGCGAGCTGGG	190	90		1521026	1522054	+	11846465	KPHS_14640	S-methyl-5-thioribose-1-phosphate isomerase
HS11427	38	1531913	1531950	GGGGCGGCTGCGGGCTATCGGCCTCGCCGGGCAAGGGG	200	110		1531707	1533203	+	11846474	KPHS_14730	putative carbohydrate kinase
HS11428	45	1531952	1531996	GGGGGTCTGGCTCAGCGATGATCAGGGCGAACCGGTGGGCCCGGG	230	110		1531707	1533203	+	11846474	KPHS_14730	putative carbohydrate kinase
HS11429	33	1533256	1533288	GGGCGAGCTGCTGGTGGAGGGGTGGGCGCTGGG	210	50		1533200	1534228	+	11846475	KPHS_14740	D-isomer specific 2-hydroxyacid dehydrogenase NAD-binding protein
HS11431	39	1559640	1559678	GGGAAGGGAAATCCAGGGTCTGCAGCGGCCAGAGACGGG	180	80		1559533	1560429	-	11846501	KPHS_15000	putative DNA-binding transcriptional regulator
HS11432	41	1593984	1594024	GGGCGTGTTCCAGCGTTTCCTGGGTGCGCTCGGGCAGCGGG	190	110		1593148	1594368	-	11846538	KPHS_15300	ROK family transcriptional regulator
HS11433	33	1595926	1595958	GGGAGTTCGCTACGCGGGTTTCATGGGTCAGGG	150	60		1595639	1596439	-	11846540	KPHS_15320	glucosamine-6-phosphate deaminase
HS11435	24	1605339	1605362	GGGCCCGGGCCTGCGGGAACTGGG	130	70		1605244	1605960	-	11846549	KPHS_15420	esterase YbfF
HS11436	45	1610553	1610597	GGGTCAGCCCTGGCTGGTGGGTTAAGGGCAGCAGTTTTCCCTGGG	190	100		1609570	1612257	-	11846555	KPHS_15470	sensor histidine kinase KdpD
HS11437	29	1615017	1615045	GGGCGTCGTGGGTGGCCAGGGTGCCGGGG	180	60		1614913	1616592	-	11846558	KPHS_15500	K+-transporting ATPase
HS11438	39	1616106	1616144	GGGTCGACATTTTCTGCCGGGCGAAGGCGCGGGTCAGGG	180	90		1614913	1616592	-	11846558	KPHS_15500	K+-transporting ATPase
HS11439	41	1659471	1659511	GGGCGATGTAGGGCATCAGGTTGTTCGGGATCCCCTGCGGG	180	90		1659070	1660086	-	11846610	KPHS_15950	UDP-galactose 4-epimerase
HS11440	37	1659533	1659569	GGGTGGGCGCCGACCGGGTTGAAGTAGCGCAGCAGGG	190	80		1659070	1660086	-	11846610	KPHS_15950	UDP-galactose 4-epimerase
HS11441	43	1659643	1659685	GGGGCTTTGCGGGGTGCCGGTCGGGAAGCTTTCGACATACGGG	200	90		1659070	1660086	-	11846610	KPHS_15950	UDP-galactose 4-epimerase
HS11442	38	1677519	1677556	GGGCCGGGGTGACGCGCCATGCCGCGCGGGCGCTGGGG	210	120		1676378	1677697	+	11846633	KPHS_16180	imidazolonepropionase
HS11443	37	1714130	1714166	GGGACTGGGGCTGAGCGAAGGGCCTTGCCCGGTGGGG	200	80		1713783	1715114	+	11846670	KPHS_16550	putative general substrate transporter
HS11444	42	1715996	1716037	GGGGGAAGTGCAGGGGCAGGGCTATATCGGCCAGGCGCTGGG	220	80		1715928	1716773	+	11846672	KPHS_16570	putative transketolase
HS11445	35	1719173	1719207	GGGCAAGGTCAGGGACGCGGCGGCCAGGGTCAGGG	190	80		1717979	1719334	+	11846675	KPHS_16600	ATP-dependent RNA helicase RhlE
HS11446	32	1727999	1728030	GGGCTGGGCGGGTTCTTCACCAGCTCCTGGGG	140	90		1727965	1728687	-	11846685	KPHS_16700	glutamine ABC transporter ATP-binding protein
HS11447	32	1746294	1746325	GGGATCGCGGGTGATGGCGACGAGGGCCAGGG	180	60		1746006	1747307	-	11846702	KPHS_16870	putative general substrate transporter
HS11449	39	1753461	1753499	GGGCCTGGATACGGGCGCTGAGGGTGTTGAGCTTCAGGG	190	70		1753511	1754410	-	11846707	KPHS_16920	putative pyruvate formate lyase activating enzyme
HS11450	35	1762418	1762452	GGGACGGGATATTTTCAGCCGGGTGCTGGTCGGGG	170	60		1762152	1763063	+	11846714	KPHS_16990	putative ABC transporter permease
HS11451	22	1768666	1768687	GGGCGATGGGCGGGTGAGAGGG	150	20		1768374	1769000	-	11846719	KPHS_17040	putative glutathione S-transferase
HS11453	44	1774804	1774847	GGGGCCGCTGGTGGGCGCCGCCTGGGTGCATGTCCTGCCGTGGG	220	130		1774337	1775569	+	11846724	KPHS_17090	major facilitator superfamily protein
HS11454	36	1778226	1778261	GGGCAGCTGGCGGGGGAGAGGGCGCAGGAAGAGGGG	230	50		1777704	1778267	+	11846727	KPHS_17120	putative DEOR-type transcriptional regulator
HS11455	42	1804575	1804616	GGGGAACGGTGCCGGGATGATGGCCGCCGGGGTGACAACGGG	220	90		1804243	1806636	+	11846763	KPHS_17480	phage tail tape measure protein, family
HS11456	36	1804815	1804850	GGGGATGTCAGCGCAGGTTATCCTGGGCGGGCTGGG	180	70		1804243	1806636	+	11846763	KPHS_17480	phage tail tape measure protein, family
HS11457	27	1809580	1809606	GGGTCGAGGCGGGCGTGGGCGTCCGGG	170	60		1808745	1810151	-	11846768	KPHS_17530	putative transport protein
HS11458	37	1848432	1848468	GGGATCGTTCCTGTTCGCCGGGCCGACCGGGGTCGGG	170	110		1846966	1849245	+	11846808	KPHS_17930	ATP-dependent Clp protease ATP-binding subunit
HS11459	39	1850450	1850488	GGGGGTCGGGCGACCACCAGAGGATCGGGTCGCCAGGGG	200	100		1849938	1850657	-	11846810	KPHS_17950	leucyltransferase
HS11460	28	1851325	1851352	GGGAAATATTCTCCAGGGCAGGGGAGGG	130	40		1850684	1852405	-	11846811	KPHS_17960	cytochrome-related transport system ATP-binding component
HS11461	45	1865579	1865623	GGGTAACGTCGGGATCAACGGCGGCAATAGCGGGGCGCGCGAGGG	220	100		1864362	1866800	+	11846820	KPHS_18050	anaerobic dimethyl sulfoxide reductase subunit A
HS11462	40	1867564	1867603	GGGCAGCATGTTCGGCCTGTGGGTATTGATGGGGATCGGG	190	60		1867430	1868293	+	11846822	KPHS_18070	anaerobic dimethyl sulfoxide reductase subunit C
HS11463	35	1878104	1878138	GGGCTGCACGCGCTGAAGGGCCACCGGGTGGTGGG	180	90		1877144	1878232	+	11846830	KPHS_18150	phosphoserine transaminase
HS11464	38	1886304	1886341	GGGAAAACAGTGGCGCTGGTGGGGCGCTCAGGGTCGGG	200	70		1885200	1886948	+	11846836	KPHS_18210	lipid transporter ATP-binding protein/permease
HS11465	38	1912388	1912425	GGGGTGGTGGGGAGATTGAAATGCGGCGACGGGAAGGG	220	30		1912232	1913398	+	11846860	KPHS_18450	putative peptidase
HS11466	44	1913951	1913994	GGGGCTGATCTGCTGGTGGGCCTGGAACCACTCATGGGCCTGGG	190	110		1913441	1914643	-	11846861	KPHS_18460	nicotinate phosphoribosyltransferase
HS11467	38	1918815	1918852	GGGCAGGGCGCCGGGTAATATCACGTGACGGAACAGGG	170	80		1918560	1919351	-	11846865	KPHS_18500	alkanesulfonate transporter permease
HS11469	45	1955141	1955185	GGGCCGGCCTTCCGGGTGATCATCGCCGCCGGGAAGTTCCACGGG	190	150		1954198	1955646	-	11846901	KPHS_18850	putative aldehyde dehydrogenase
HS11470	33	1959670	1959702	GGGCAGGGGACGCCGGGGAACAGGCGCACCGGG	180	90		1959555	1960022	-	11846905	KPHS_18890	putative tartrate dehydrogenase
HS11471	40	1960834	1960873	GGGCAGGGGATTGCGCTCCGTTCGTGGTGGGACGTCCGGG	200	90		1960105	1961067	+	11846906	KPHS_18900	putative LysR-family transcriptional regulator
HS11472	39	1970926	1970964	GGGAGCGGGCGATAGGGCAACAGCTGTTTTCCAGACGGG	170	80		1970525	1970974	-	11846917	KPHS_19010	transcriptional regulator
HS11473	24	1979692	1979715	GGGATTCCGGGCGAGCGGGAAGGG	140	40		1979012	1979722	-	11846929	KPHS_19130	pyrimidine utilization protein B
HS11476	43	2009617	2009659	GGGCAGGGGCATGGCAATCAATATTACCCGGGCGTACAGTGGG	170	90		2009542	2009769	+	11846959	KPHS_19410	hypothetical protein KPHS_19410
HS11478	37	2056498	2056534	GGGGGAAGGGGCCAGGTGTTAGCGCGCGCGGGGAGGG	230	60		2055636	2056577	-	11847012	KPHS_19940	hypothetical protein KPHS_19940
HS11479	45	2067278	2067322	GGGATGGTCAAAGCCAGGGGTATCTGCAGGTCAGAGGGCACTGGG	200	80		2066473	2067768	+	11847022	KPHS_20040	crotonobetaine/carnitine-CoA ligase
HS11480	41	2068540	2068580	GGGGCGAGGGTGAGACGGCTCGCCAGCGTCGGGCCGCCGGG	220	120		2067765	2069489	+	11847023	KPHS_20050	aldehyde dehydrogenase
HS11481	37	2093423	2093459	GGGTGGGTGACCACCGAGATGGGCCGCCAGCCGTGGG	180	100		2092298	2093617	+	11847051	KPHS_20330	cytochrome oxidase bd-II subunit I
HS11482	44	2098904	2098947	GGGGCCGGCGTCGATAGGGGTGTTGGTGGGCGCCGGAAGCAGGG	250	80		2097836	2099344	-	11847058	KPHS_20400	putative carboxylyase-related protein
HS11483	45	2108958	2109002	GGGTTTCCAGGGATTGTTCCGCAGCGAGGGTTTGCGACACCCGGG	180	110		2108008	2109021	-	11847070	KPHS_20520	hypothetical protein KPHS_20520
HS11484	31	2121680	2121710	GGGGCCGGTACGTACCCCGGGTCTGGGAGGG	160	80		2121138	2121887	+	11847086	KPHS_20680	oxidoreductase
HS11485	28	2128313	2128340	GGGTTTCCAGGGTGCCCGGGGCGCAGGG	150	70		2127468	2129402	-	11847094	KPHS_20760	hypothetical protein KPHS_20760
HS11486	36	2138869	2138904	GGGGGTGGGGCTGTTGGTATTAATTGCCGGGCTGGG	190	40		2137949	2139256	+	11847105	KPHS_20870	metabolite transporter YdjK
HS11488	45	2153460	2153504	GGGCGGGCGCTTTGCCTGCCAGCAGGCGGGGATCGCGCTGGCGGG	230	130		2152120	2152866	-	11847118	KPHS_21000	putative phosphoesterase, PA-phosphatase related protein
HS11489	44	2154688	2154731	GGGGCGCAACGCCGGCTATCAGGGGGTGCTCTCGGTGGGGCGGG	230	110		2154140	2155264	+	11847120	KPHS_21020	DNA topoisomerase III
HS11490	36	2158810	2158845	GGGCGGATCAGCGGACGGAAAGGGTGGGGCGCTGGG	210	60		2158817	2159227	-	11847125	KPHS_21070	pyrimidine (deoxy)nucleoside triphosphate pyrophosphohydrolase
HS11491	45	2162703	2162747	GGGCAGGGCATGAGGATGCGGGTGACGAACACCGCGCAGATCGGG	210	100		2162022	2163548	-	11847129	KPHS_21110	putative ABC transporter permease
HS11492	33	2162894	2162926	GGGTGGGCGGATTGCCGGGCCCCAGCACCAGGG	160	100		2162022	2163548	-	11847129	KPHS_21110	putative ABC transporter permease
HS11493	19	2162981	2162999	GGGCGGGCAGCAGGGCGGG	130	40		2162022	2163548	-	11847129	KPHS_21110	putative ABC transporter permease
[truncated: 159 more rows]

## Sheet: Cluster of Conserved Promotr G4
Cluster of conserved G-quadruplex motifs present at the upstream region of genes in Klebseilla pneumoniae strains
KP-PGQ-1
[truncated: 2,234 more rows]
